# Supplementary material for: 1,2-Hydrogenation and Transhydrogenation Catalyzed by 3-Ketosteroid Δ1-Dehydrogenase from Sterolibacterium denitrificans—Kinetics, Isotope Labelling and QM:MM Modelling Studies
Source: Int J Mol Sci. 2022 Nov 24;23(23):14660. doi: 10.3390/ijms232314660 (PMC9736390; doi:10.3390/ijms232314660)
Supplement: Supplementary file 1 [file ijms-23-14660-s001.zip]

Archive with 3 entries (3 files):
- SI.docx
- TS1_alpha.pdb
- TS1_beta.pdb
