# Supplementary material for: 1,2-Hydrogenation and Transhydrogenation Catalyzed by 3-Ketosteroid Δ1-Dehydrogenase from Sterolibacterium denitrificans—Kinetics, Isotope Labelling and QM:MM Modelling Studies
Source: Int J Mol Sci. 2022 Nov 24;23(23):14660. doi: 10.3390/ijms232314660 (PMC9736390; doi:10.3390/ijms232314660)
Supplement: Supplementary file 1 [file ijms-23-14660-s001.zip › TS1_alpha.pdb]

REMARK   Accelrys Discovery Studio PDB file
REMARK   Created:  2022-10-25T12:15:37Z
CRYST1    0.000    0.000    0.000  90.00  90.00  90.00 P 1           1
HETATM    1  N   NGL A   4      23.497  28.014  47.591  0.00  0.00      A    N1+
HETATM    2  H1  NGL A   4      22.701  27.404  47.778  0.00  0.00      A    H  
HETATM    3  H2  NGL A   4      23.730  28.498  48.454  0.00  0.00      A    H  
HETATM    4  H3  NGL A   4      23.181  28.709  46.918  0.00  0.00      A    H  
HETATM    5  CA  NGL A   4      24.626  27.241  47.013  0.00  0.00      A    C  
HETATM    6  HA  NGL A   4      25.443  27.944  46.861  0.00  0.00      A    H  
HETATM    7  CB  NGL A   4      25.137  26.129  47.956  0.00  0.00      A    C  
HETATM    8  HB3 NGL A   4      26.142  25.856  47.638  0.00  0.00      A    H  
HETATM    9  HB2 NGL A   4      24.505  25.250  47.837  0.00  0.00      A    H  
HETATM   10  CG  NGL A   4      25.186  26.464  49.450  0.00  0.00      A    C  
HETATM   11  HG3 NGL A   4      25.499  25.576  50.001  0.00  0.00      A    H  
HETATM   12  HG2 NGL A   4      24.187  26.731  49.794  0.00  0.00      A    H  
HETATM   13  CD  NGL A   4      26.148  27.603  49.751  0.00  0.00      A    C  
HETATM   14  OE1 NGL A   4      25.717  28.771  49.679  0.00  0.00      A    O  
HETATM   15  OE2 NGL A   4      27.327  27.343  50.079  0.00  0.00      A    O1-
HETATM   16  C   NGL A   4      24.267  26.628  45.635  0.00  0.00      A    C  
HETATM   17  O   NGL A   4      23.159  26.832  45.123  0.00  0.00      A    O  
ATOM     18  N   THR A   5      25.203  25.864  45.051  0.00  0.00      A    N  
ATOM     19  H   THR A   5      26.091  25.793  45.531  0.00  0.00      A    H  
ATOM     20  CA  THR A   5      25.057  24.956  43.894  0.00  0.00      A    C  
ATOM     21  HA  THR A   5      25.940  24.317  43.867  0.00  0.00      A    H  
ATOM     22  CB  THR A   5      23.853  24.018  44.039  0.00  0.00      A    C  
ATOM     23  HB  THR A   5      22.920  24.577  43.944  0.00  0.00      A    H  
ATOM     24  CG2 THR A   5      23.874  22.885  43.018  0.00  0.00      A    C  
ATOM     25 1HG2 THR A   5      23.859  23.287  42.006  0.00  0.00      A    H  
ATOM     26 2HG2 THR A   5      24.770  22.279  43.150  0.00  0.00      A    H  
ATOM     27 3HG2 THR A   5      22.993  22.257  43.156  0.00  0.00      A    H  
ATOM     28  OG1 THR A   5      23.929  23.428  45.316  0.00  0.00      A    O  
ATOM     29  HG1 THR A   5      23.012  23.418  45.654  0.00  0.00      A    H  
ATOM     30  C   THR A   5      25.087  25.731  42.589  0.00  0.00      A    C  
ATOM     31  O   THR A   5      26.140  25.762  41.957  0.00  0.00      A    O  
ATOM     32  N   ASN A   6      23.986  26.386  42.215  0.00  0.00      A    N  
ATOM     33  H   ASN A   6      23.153  26.274  42.782  0.00  0.00      A    H  
ATOM     34  CA  ASN A   6      23.913  27.319  41.079  0.00  0.00      A    C  
ATOM     35  HA  ASN A   6      24.927  27.524  40.735  0.00  0.00      A    H  
ATOM     36  CB  ASN A   6      23.142  26.678  39.908  0.00  0.00      A    C  
ATOM     37  HB3 ASN A   6      23.283  27.294  39.021  0.00  0.00      A    H  
ATOM     38  HB2 ASN A   6      22.079  26.681  40.143  0.00  0.00      A    H  
ATOM     39  CG  ASN A   6      23.566  25.253  39.558  0.00  0.00      A    C  
ATOM     40  OD1 ASN A   6      24.698  24.987  39.173  0.00  0.00      A    O  
ATOM     41  ND2 ASN A   6      22.665  24.295  39.689  0.00  0.00      A    N  
ATOM     42 1HD2 ASN A   6      21.728  24.529  39.988  0.00  0.00      A    H  
ATOM     43 2HD2 ASN A   6      22.916  23.341  39.467  0.00  0.00      A    H  
ATOM     44  C   ASN A   6      23.286  28.683  41.473  0.00  0.00      A    C  
ATOM     45  O   ASN A   6      23.063  29.540  40.607  0.00  0.00      A    O  
ATOM     46  N   THR A   7      22.986  28.890  42.767  0.00  0.00      A    N  
ATOM     47  H   THR A   7      23.176  28.139  43.419  0.00  0.00      A    H  
ATOM     48  CA  THR A   7      22.353  30.097  43.327  0.00  0.00      A    C  
ATOM     49  HA  THR A   7      22.360  30.906  42.598  0.00  0.00      A    H  
ATOM     50  CB  THR A   7      20.905  29.803  43.737  0.00  0.00      A    C  
ATOM     51  HB  THR A   7      20.895  29.067  44.543  0.00  0.00      A    H  
ATOM     52  CG2 THR A   7      20.179  31.060  44.218  0.00  0.00      A    C  
ATOM     53 1HG2 THR A   7      20.231  31.845  43.466  0.00  0.00      A    H  
ATOM     54 2HG2 THR A   7      19.137  30.818  44.414  0.00  0.00      A    H  
ATOM     55 3HG2 THR A   7      20.626  31.423  45.143  0.00  0.00      A    H  
ATOM     56  OG1 THR A   7      20.211  29.273  42.634  0.00  0.00      A    O  
ATOM     57  HG1 THR A   7      20.441  28.323  42.587  0.00  0.00      A    H  
ATOM     58  C   THR A   7      23.126  30.537  44.556  0.00  0.00      A    C  
ATOM     59  O   THR A   7      23.234  29.774  45.513  0.00  0.00      A    O  
ATOM     60  N   TYR A   8      23.644  31.760  44.548  0.00  0.00      A    N  
ATOM     61  H   TYR A   8      23.519  32.355  43.735  0.00  0.00      A    H  
ATOM     62  CA  TYR A   8      24.463  32.302  45.637  0.00  0.00      A    C  
ATOM     63  HA  TYR A   8      24.247  31.757  46.554  0.00  0.00      A    H  
ATOM     64  CB  TYR A   8      25.954  32.115  45.291  0.00  0.00      A    C  
ATOM     65  HB3 TYR A   8      26.555  32.510  46.110  0.00  0.00      A    H  
ATOM     66  HB2 TYR A   8      26.179  32.725  44.416  0.00  0.00      A    H  
ATOM     67  CG  TYR A   8      26.411  30.686  45.015  0.00  0.00      A    C  
ATOM     68  CD1 TYR A   8      26.239  30.116  43.736  0.00  0.00      A    C  
ATOM     69  HD1 TYR A   8      25.749  30.685  42.960  0.00  0.00      A    H  
ATOM     70  CE1 TYR A   8      26.709  28.819  43.458  0.00  0.00      A    C  
ATOM     71  HE1 TYR A   8      26.592  28.401  42.469  0.00  0.00      A    H  
ATOM     72  CZ  TYR A   8      27.378  28.083  44.461  0.00  0.00      A    C  
ATOM     73  OH  TYR A   8      27.878  26.848  44.184  0.00  0.00      A    O  
ATOM     74  HH  TYR A   8      27.702  26.580  43.274  0.00  0.00      A    H  
ATOM     75  CE2 TYR A   8      27.536  28.639  45.750  0.00  0.00      A    C  
ATOM     76  HE2 TYR A   8      28.064  28.088  46.516  0.00  0.00      A    H  
ATOM     77  CD2 TYR A   8      27.051  29.934  46.020  0.00  0.00      A    C  
ATOM     78  HD2 TYR A   8      27.201  30.364  46.998  0.00  0.00      A    H  
ATOM     79  C   TYR A   8      24.130  33.781  45.906  0.00  0.00      A    C  
ATOM     80  O   TYR A   8      23.433  34.424  45.120  0.00  0.00      A    O  
ATOM     81  N   ASP A   9      24.642  34.353  47.001  0.00  0.00      A    N  
ATOM     82  H   ASP A   9      25.250  33.794  47.590  0.00  0.00      A    H  
ATOM     83  CA  ASP A   9      24.600  35.805  47.218  0.00  0.00      A    C  
ATOM     84  HA  ASP A   9      23.642  36.201  46.882  0.00  0.00      A    H  
ATOM     85  CB  ASP A   9      24.760  36.157  48.704  0.00  0.00      A    C  
ATOM     86  HB3 ASP A   9      24.826  37.240  48.800  0.00  0.00      A    H  
ATOM     87  HB2 ASP A   9      25.693  35.743  49.081  0.00  0.00      A    H  
ATOM     88  CG  ASP A   9      23.604  35.672  49.569  0.00  0.00      A    C  
ATOM     89  OD1 ASP A   9      22.432  35.975  49.255  0.00  0.00      A    O  
ATOM     90  OD2 ASP A   9      23.873  35.000  50.591  0.00  0.00      A    O  
ATOM     91  C   ASP A   9      25.700  36.493  46.406  0.00  0.00      A    C  
ATOM     92  O   ASP A   9      25.423  37.478  45.720  0.00  0.00      A    O  
ATOM     93  N   VAL A  10      26.921  35.953  46.479  0.00  0.00      A    N  
ATOM     94  H   VAL A  10      27.036  35.131  47.078  0.00  0.00      A    H  
ATOM     95  CA  VAL A  10      28.126  36.485  45.837  0.00  0.00      A    C  
ATOM     96  HA  VAL A  10      27.869  37.433  45.379  0.00  0.00      A    H  
ATOM     97  CB  VAL A  10      29.261  36.758  46.853  0.00  0.00      A    C  
ATOM     98  HB  VAL A  10      29.690  35.812  47.184  0.00  0.00      A    H  
ATOM     99  CG1 VAL A  10      30.377  37.598  46.208  0.00  0.00      A    C  
ATOM    100 1HG1 VAL A  10      29.982  38.563  45.887  0.00  0.00      A    H  
ATOM    101 2HG1 VAL A  10      31.182  37.763  46.926  0.00  0.00      A    H  
ATOM    102 3HG1 VAL A  10      30.790  37.079  45.345  0.00  0.00      A    H  
ATOM    103  CG2 VAL A  10      28.742  37.502  48.093  0.00  0.00      A    C  
ATOM    104 1HG2 VAL A  10      29.575  37.869  48.691  0.00  0.00      A    H  
ATOM    105 2HG2 VAL A  10      28.129  38.344  47.782  0.00  0.00      A    H  
ATOM    106 3HG2 VAL A  10      28.142  36.831  48.708  0.00  0.00      A    H  
ATOM    107  C   VAL A  10      28.632  35.517  44.767  0.00  0.00      A    C  
ATOM    108  O   VAL A  10      28.856  34.339  45.044  0.00  0.00      A    O  
ATOM    109  N   ILE A  11      28.875  36.030  43.559  0.00  0.00      A    N  
ATOM    110  H   ILE A  11      28.652  37.014  43.413  0.00  0.00      A    H  
ATOM    111  CA  ILE A  11      29.635  35.323  42.517  0.00  0.00      A    C  
ATOM    112  HA  ILE A  11      29.909  34.327  42.868  0.00  0.00      A    H  
ATOM    113  CB  ILE A  11      28.799  35.157  41.228  0.00  0.00      A    C  
ATOM    114  HB  ILE A  11      28.556  36.152  40.850  0.00  0.00      A    H  
ATOM    115  CG2 ILE A  11      29.637  34.437  40.155  0.00  0.00      A    C  
ATOM    116 1HG2 ILE A  11      30.090  33.532  40.563  0.00  0.00      A    H  
ATOM    117 2HG2 ILE A  11      28.997  34.162  39.320  0.00  0.00      A    H  
ATOM    118 3HG2 ILE A  11      30.426  35.094  39.787  0.00  0.00      A    H  
ATOM    119  CG1 ILE A  11      27.459  34.413  41.441  0.00  0.00      A    C  
ATOM    120 3HG1 ILE A  11      26.897  34.442  40.506  0.00  0.00      A    H  
ATOM    121 2HG1 ILE A  11      26.869  34.941  42.189  0.00  0.00      A    H  
ATOM    122  CD1 ILE A  11      27.568  32.950  41.876  0.00  0.00      A    C  
ATOM    123 1HD1 ILE A  11      26.563  32.539  41.956  0.00  0.00      A    H  
ATOM    124 2HD1 ILE A  11      28.123  32.367  41.142  0.00  0.00      A    H  
ATOM    125 3HD1 ILE A  11      28.056  32.885  42.847  0.00  0.00      A    H  
ATOM    126  C   ILE A  11      30.926  36.099  42.241  0.00  0.00      A    C  
ATOM    127  O   ILE A  11      30.874  37.268  41.855  0.00  0.00      A    O  
ATOM    128  N   VAL A  12      32.080  35.460  42.422  0.00  0.00      A    N  
ATOM    129  H   VAL A  12      32.056  34.499  42.770  0.00  0.00      A    H  
ATOM    130  CA  VAL A  12      33.396  36.074  42.199  0.00  0.00      A    C  
ATOM    131  HA  VAL A  12      33.259  37.140  42.024  0.00  0.00      A    H  
ATOM    132  CB  VAL A  12      34.309  35.935  43.436  0.00  0.00      A    C  
ATOM    133  HB  VAL A  12      34.584  34.890  43.562  0.00  0.00      A    H  
ATOM    134  CG1 VAL A  12      35.586  36.764  43.246  0.00  0.00      A    C  
ATOM    135 1HG1 VAL A  12      36.138  36.408  42.377  0.00  0.00      A    H  
ATOM    136 2HG1 VAL A  12      35.340  37.817  43.107  0.00  0.00      A    H  
ATOM    137 3HG1 VAL A  12      36.216  36.658  44.128  0.00  0.00      A    H  
ATOM    138  CG2 VAL A  12      33.606  36.403  44.725  0.00  0.00      A    C  
ATOM    139 1HG2 VAL A  12      32.814  35.703  44.996  0.00  0.00      A    H  
ATOM    140 2HG2 VAL A  12      34.317  36.448  45.549  0.00  0.00      A    H  
ATOM    141 3HG2 VAL A  12      33.177  37.394  44.584  0.00  0.00      A    H  
ATOM    142  C   VAL A  12      34.046  35.461  40.955  0.00  0.00      A    C  
ATOM    143  O   VAL A  12      34.225  34.248  40.878  0.00  0.00      A    O  
ATOM    144  N   VAL A  13      34.384  36.305  39.980  0.00  0.00      A    N  
ATOM    145  H   VAL A  13      34.193  37.291  40.139  0.00  0.00      A    H  
ATOM    146  CA  VAL A  13      35.014  35.911  38.709  0.00  0.00      A    C  
ATOM    147  HA  VAL A  13      34.886  34.836  38.578  0.00  0.00      A    H  
ATOM    148  CB  VAL A  13      34.359  36.606  37.492  0.00  0.00      A    C  
ATOM    149  HB  VAL A  13      34.574  37.675  37.538  0.00  0.00      A    H  
ATOM    150  CG1 VAL A  13      34.919  36.048  36.172  0.00  0.00      A    C  
ATOM    151 1HG1 VAL A  13      34.752  34.972  36.118  0.00  0.00      A    H  
ATOM    152 2HG1 VAL A  13      34.420  36.524  35.329  0.00  0.00      A    H  
ATOM    153 3HG1 VAL A  13      35.988  36.247  36.095  0.00  0.00      A    H  
ATOM    154  CG2 VAL A  13      32.830  36.426  37.483  0.00  0.00      A    C  
ATOM    155 1HG2 VAL A  13      32.383  36.906  38.355  0.00  0.00      A    H  
ATOM    156 2HG2 VAL A  13      32.405  36.888  36.591  0.00  0.00      A    H  
ATOM    157 3HG2 VAL A  13      32.581  35.365  37.490  0.00  0.00      A    H  
ATOM    158  C   VAL A  13      36.512  36.224  38.759  0.00  0.00      A    C  
ATOM    159  O   VAL A  13      36.899  37.377  38.964  0.00  0.00      A    O  
ATOM    160  N   GLY A  14      37.329  35.177  38.619  0.00  0.00      A    N  
ATOM    161  H   GLY A  14      36.893  34.261  38.576  0.00  0.00      A    H  
ATOM    162  CA  GLY A  14      38.781  35.179  38.806  0.00  0.00      A    C  
ATOM    163  HA3 GLY A  14      39.184  36.169  38.596  0.00  0.00      A    H  
ATOM    164  HA2 GLY A  14      39.224  34.473  38.104  0.00  0.00      A    H  
ATOM    165  C   GLY A  14      39.209  34.787  40.228  0.00  0.00      A    C  
ATOM    166  O   GLY A  14      38.432  34.874  41.175  0.00  0.00      A    O  
ATOM    167  N   SER A  15      40.481  34.410  40.390  0.00  0.00      A    N  
ATOM    168  H   SER A  15      41.003  34.190  39.550  0.00  0.00      A    H  
ATOM    169  CA  SER A  15      41.098  34.039  41.679  0.00  0.00      A    C  
ATOM    170  HA  SER A  15      40.415  34.333  42.476  0.00  0.00      A    H  
ATOM    171  CB  SER A  15      41.260  32.516  41.790  0.00  0.00      A    C  
ATOM    172  HB3 SER A  15      40.287  32.043  41.644  0.00  0.00      A    H  
ATOM    173  HB2 SER A  15      41.617  32.263  42.789  0.00  0.00      A    H  
ATOM    174  OG  SER A  15      42.170  32.010  40.832  0.00  0.00      A    O  
ATOM    175  HG  SER A  15      41.804  32.222  39.943  0.00  0.00      A    H  
ATOM    176  C   SER A  15      42.403  34.802  41.975  0.00  0.00      A    C  
ATOM    177  O   SER A  15      43.329  34.264  42.582  0.00  0.00      A    O  
ATOM    178  N   GLY A  16      42.474  36.071  41.551  0.00  0.00      A    N  
ATOM    179  H   GLY A  16      41.686  36.445  41.044  0.00  0.00      A    H  
ATOM    180  CA  GLY A  16      43.468  37.032  42.050  0.00  0.00      A    C  
ATOM    181  HA3 GLY A  16      43.356  37.978  41.524  0.00  0.00      A    H  
ATOM    182  HA2 GLY A  16      44.471  36.652  41.850  0.00  0.00      A    H  
ATOM    183  C   GLY A  16      43.336  37.302  43.558  0.00  0.00      A    C  
ATOM    184  O   GLY A  16      42.419  36.805  44.223  0.00  0.00      A    O  
ATOM    185  N   ALA A  17      44.257  38.085  44.129  0.00  0.00      A    N  
ATOM    186  H   ALA A  17      44.953  38.540  43.543  0.00  0.00      A    H  
ATOM    187  CA  ALA A  17      44.311  38.292  45.581  0.00  0.00      A    C  
ATOM    188  HA  ALA A  17      44.414  37.321  46.065  0.00  0.00      A    H  
ATOM    189  CB  ALA A  17      45.543  39.131  45.916  0.00  0.00      A    C  
ATOM    190  HB1 ALA A  17      46.441  38.630  45.564  0.00  0.00      A    H  
ATOM    191  HB2 ALA A  17      45.463  40.109  45.441  0.00  0.00      A    H  
ATOM    192  HB3 ALA A  17      45.619  39.259  46.996  0.00  0.00      A    H  
ATOM    193  C   ALA A  17      43.035  38.949  46.138  0.00  0.00      A    C  
ATOM    194  O   ALA A  17      42.440  38.445  47.092  0.00  0.00      A    O  
ATOM    195  N   GLY A  18      42.587  40.043  45.517  0.00  0.00      A    N  
ATOM    196  H   GLY A  18      43.129  40.420  44.745  0.00  0.00      A    H  
ATOM    197  CA  GLY A  18      41.353  40.743  45.857  0.00  0.00      A    C  
ATOM    198  HA3 GLY A  18      41.225  41.585  45.177  0.00  0.00      A    H  
ATOM    199  HA2 GLY A  18      41.414  41.121  46.874  0.00  0.00      A    H  
ATOM    200  C   GLY A  18      40.127  39.846  45.752  0.00  0.00      A    C  
ATOM    201  O   GLY A  18      39.315  39.838  46.674  0.00  0.00      A    O  
ATOM    202  N   ALA A  19      40.012  39.060  44.678  0.00  0.00      A    N  
ATOM    203  H   ALA A  19      40.694  39.151  43.932  0.00  0.00      A    H  
ATOM    204  CA  ALA A  19      38.940  38.081  44.508  0.00  0.00      A    C  
ATOM    205  HA  ALA A  19      37.984  38.606  44.500  0.00  0.00      A    H  
ATOM    206  CB  ALA A  19      39.125  37.400  43.149  0.00  0.00      A    C  
ATOM    207  HB1 ALA A  19      40.111  36.946  43.079  0.00  0.00      A    H  
ATOM    208  HB2 ALA A  19      38.377  36.620  43.029  0.00  0.00      A    H  
ATOM    209  HB3 ALA A  19      39.009  38.127  42.347  0.00  0.00      A    H  
ATOM    210  C   ALA A  19      38.884  37.056  45.657  0.00  0.00      A    C  
ATOM    211  O   ALA A  19      37.842  36.907  46.302  0.00  0.00      A    O  
ATOM    212  N   MET A  20      39.999  36.381  45.957  0.00  0.00      A    N  
ATOM    213  H   MET A  20      40.839  36.558  45.412  0.00  0.00      A    H  
ATOM    214  CA  MET A  20      40.037  35.381  47.032  0.00  0.00      A    C  
ATOM    215  HA  MET A  20      39.218  34.679  46.870  0.00  0.00      A    H  
ATOM    216  CB  MET A  20      41.351  34.590  46.994  0.00  0.00      A    C  
ATOM    217  HB3 MET A  20      41.371  33.923  47.857  0.00  0.00      A    H  
ATOM    218  HB2 MET A  20      42.198  35.273  47.058  0.00  0.00      A    H  
ATOM    219  CG  MET A  20      41.471  33.732  45.726  0.00  0.00      A    C  
ATOM    220  HG3 MET A  20      41.669  34.378  44.871  0.00  0.00      A    H  
ATOM    221  HG2 MET A  20      40.517  33.234  45.553  0.00  0.00      A    H  
ATOM    222  SD  MET A  20      42.749  32.445  45.800  0.00  0.00      A    S  
ATOM    223  CE  MET A  20      44.246  33.466  45.783  0.00  0.00      A    C  
ATOM    224  HE1 MET A  20      44.260  34.121  46.653  0.00  0.00      A    H  
ATOM    225  HE2 MET A  20      45.120  32.816  45.803  0.00  0.00      A    H  
ATOM    226  HE3 MET A  20      44.269  34.074  44.879  0.00  0.00      A    H  
ATOM    227  C   MET A  20      39.808  35.998  48.421  0.00  0.00      A    C  
ATOM    228  O   MET A  20      39.084  35.418  49.232  0.00  0.00      A    O  
ATOM    229  N   LEU A  21      40.357  37.186  48.699  0.00  0.00      A    N  
ATOM    230  H   LEU A  21      40.959  37.620  48.004  0.00  0.00      A    H  
ATOM    231  CA  LEU A  21      40.122  37.901  49.956  0.00  0.00      A    C  
ATOM    232  HA  LEU A  21      40.343  37.209  50.768  0.00  0.00      A    H  
ATOM    233  CB  LEU A  21      41.109  39.087  50.040  0.00  0.00      A    C  
ATOM    234  HB3 LEU A  21      40.871  39.807  49.257  0.00  0.00      A    H  
ATOM    235  HB2 LEU A  21      42.103  38.696  49.817  0.00  0.00      A    H  
ATOM    236  CG  LEU A  21      41.231  39.833  51.386  0.00  0.00      A    C  
ATOM    237  HG  LEU A  21      42.142  40.428  51.335  0.00  0.00      A    H  
ATOM    238  CD1 LEU A  21      40.081  40.803  51.660  0.00  0.00      A    C  
ATOM    239 1HD1 LEU A  21      39.159  40.271  51.878  0.00  0.00      A    H  
ATOM    240 2HD1 LEU A  21      40.342  41.418  52.519  0.00  0.00      A    H  
ATOM    241 3HD1 LEU A  21      39.936  41.453  50.797  0.00  0.00      A    H  
ATOM    242  CD2 LEU A  21      41.371  38.894  52.586  0.00  0.00      A    C  
ATOM    243 1HD2 LEU A  21      42.187  38.196  52.405  0.00  0.00      A    H  
ATOM    244 2HD2 LEU A  21      41.604  39.477  53.477  0.00  0.00      A    H  
ATOM    245 3HD2 LEU A  21      40.445  38.344  52.751  0.00  0.00      A    H  
ATOM    246  C   LEU A  21      38.646  38.313  50.103  0.00  0.00      A    C  
ATOM    247  O   LEU A  21      38.056  38.081  51.159  0.00  0.00      A    O  
ATOM    248  N   ALA A  22      38.022  38.845  49.044  0.00  0.00      A    N  
ATOM    249  H   ALA A  22      38.559  39.004  48.197  0.00  0.00      A    H  
ATOM    250  CA  ALA A  22      36.602  39.205  49.023  0.00  0.00      A    C  
ATOM    251  HA  ALA A  22      36.419  39.947  49.802  0.00  0.00      A    H  
ATOM    252  CB  ALA A  22      36.264  39.837  47.666  0.00  0.00      A    C  
ATOM    253  HB1 ALA A  22      36.907  40.695  47.487  0.00  0.00      A    H  
ATOM    254  HB2 ALA A  22      36.407  39.114  46.862  0.00  0.00      A    H  
ATOM    255  HB3 ALA A  22      35.226  40.170  47.667  0.00  0.00      A    H  
ATOM    256  C   ALA A  22      35.687  38.001  49.304  0.00  0.00      A    C  
ATOM    257  O   ALA A  22      34.802  38.091  50.150  0.00  0.00      A    O  
ATOM    258  N   ALA A  23      35.922  36.866  48.642  0.00  0.00      A    N  
ATOM    259  H   ALA A  23      36.656  36.884  47.938  0.00  0.00      A    H  
ATOM    260  CA  ALA A  23      35.188  35.615  48.839  0.00  0.00      A    C  
ATOM    261  HA  ALA A  23      34.128  35.796  48.653  0.00  0.00      A    H  
ATOM    262  CB  ALA A  23      35.700  34.614  47.797  0.00  0.00      A    C  
ATOM    263  HB1 ALA A  23      36.784  34.528  47.854  0.00  0.00      A    H  
ATOM    264  HB2 ALA A  23      35.247  33.636  47.960  0.00  0.00      A    H  
ATOM    265  HB3 ALA A  23      35.441  34.960  46.798  0.00  0.00      A    H  
ATOM    266  C   ALA A  23      35.305  35.076  50.278  0.00  0.00      A    C  
ATOM    267  O   ALA A  23      34.294  34.718  50.891  0.00  0.00      A    O  
ATOM    268  N   ALA A  24      36.514  35.077  50.855  0.00  0.00      A    N  
ATOM    269  H   ALA A  24      37.317  35.362  50.301  0.00  0.00      A    H  
ATOM    270  CA  ALA A  24      36.727  34.705  52.256  0.00  0.00      A    C  
ATOM    271  HA  ALA A  24      36.338  33.698  52.410  0.00  0.00      A    H  
ATOM    272  CB  ALA A  24      38.236  34.699  52.543  0.00  0.00      A    C  
ATOM    273  HB1 ALA A  24      38.657  35.691  52.374  0.00  0.00      A    H  
ATOM    274  HB2 ALA A  24      38.413  34.409  53.579  0.00  0.00      A    H  
ATOM    275  HB3 ALA A  24      38.737  33.988  51.884  0.00  0.00      A    H  
ATOM    276  C   ALA A  24      35.950  35.637  53.203  0.00  0.00      A    C  
ATOM    277  O   ALA A  24      35.176  35.157  54.034  0.00  0.00      A    O  
ATOM    278  N   ARG A  25      36.089  36.958  53.020  0.00  0.00      A    N  
ATOM    279  H   ARG A  25      36.732  37.271  52.300  0.00  0.00      A    H  
ATOM    280  CA  ARG A  25      35.377  37.981  53.793  0.00  0.00      A    C  
ATOM    281  HA  ARG A  25      35.624  37.831  54.841  0.00  0.00      A    H  
ATOM    282  CB  ARG A  25      35.876  39.375  53.368  0.00  0.00      A    C  
ATOM    283  HB3 ARG A  25      35.680  39.515  52.304  0.00  0.00      A    H  
ATOM    284  HB2 ARG A  25      36.956  39.422  53.513  0.00  0.00      A    H  
ATOM    285  CG  ARG A  25      35.234  40.546  54.131  0.00  0.00      A    C  
ATOM    286  HG3 ARG A  25      34.166  40.570  53.918  0.00  0.00      A    H  
ATOM    287  HG2 ARG A  25      35.670  41.475  53.760  0.00  0.00      A    H  
ATOM    288  CD  ARG A  25      35.438  40.479  55.649  0.00  0.00      A    C  
ATOM    289  HD3 ARG A  25      36.508  40.452  55.858  0.00  0.00      A    H  
ATOM    290  HD2 ARG A  25      34.971  39.577  56.046  0.00  0.00      A    H  
ATOM    291  NE  ARG A  25      34.840  41.650  56.302  0.00  0.00      A    N  
ATOM    292  HE  ARG A  25      34.255  42.254  55.731  0.00  0.00      A    H  
ATOM    293  CZ  ARG A  25      35.070  42.071  57.536  0.00  0.00      A    C  
ATOM    294  NH1 ARG A  25      35.882  41.453  58.362  0.00  0.00      A    N  
ATOM    295 1HH1 ARG A  25      36.303  40.573  58.123  0.00  0.00      A    H  
ATOM    296 2HH1 ARG A  25      36.000  41.853  59.286  0.00  0.00      A    H  
ATOM    297  NH2 ARG A  25      34.487  43.155  57.983  0.00  0.00      A    N  
ATOM    298 1HH2 ARG A  25      33.773  43.630  57.438  0.00  0.00      A    H  
ATOM    299 2HH2 ARG A  25      34.721  43.473  58.918  0.00  0.00      A    H  
ATOM    300  C   ARG A  25      33.854  37.852  53.661  0.00  0.00      A    C  
ATOM    301  O   ARG A  25      33.153  37.959  54.661  0.00  0.00      A    O  
ATOM    302  N   ALA A  26      33.329  37.581  52.467  0.00  0.00      A    N  
ATOM    303  H   ALA A  26      33.951  37.549  51.665  0.00  0.00      A    H  
ATOM    304  CA  ALA A  26      31.902  37.379  52.229  0.00  0.00      A    C  
ATOM    305  HA  ALA A  26      31.353  38.261  52.565  0.00  0.00      A    H  
ATOM    306  CB  ALA A  26      31.695  37.224  50.718  0.00  0.00      A    C  
ATOM    307  HB1 ALA A  26      31.934  38.160  50.211  0.00  0.00      A    H  
ATOM    308  HB2 ALA A  26      32.337  36.437  50.322  0.00  0.00      A    H  
ATOM    309  HB3 ALA A  26      30.659  36.963  50.515  0.00  0.00      A    H  
ATOM    310  C   ALA A  26      31.347  36.186  53.023  0.00  0.00      A    C  
ATOM    311  O   ALA A  26      30.316  36.318  53.678  0.00  0.00      A    O  
HETATM  312  N   HID A  27      32.040  35.045  53.038  0.00  0.00      A    N  
HETATM  313  H   HID A  27      32.873  34.967  52.461  0.00  0.00      A    H  
HETATM  314  CA  HID A  27      31.581  33.886  53.813  0.00  0.00      A    C  
HETATM  315  HA  HID A  27      30.505  33.779  53.649  0.00  0.00      A    H  
HETATM  316  CB  HID A  27      32.263  32.620  53.276  0.00  0.00      A    C  
HETATM  317  HB3 HID A  27      33.263  32.531  53.699  0.00  0.00      A    H  
HETATM  318  HB2 HID A  27      32.365  32.700  52.192  0.00  0.00      A    H  
HETATM  319  CG  HID A  27      31.466  31.373  53.568  0.00  0.00      A    C  
HETATM  320  ND1 HID A  27      31.480  30.633  54.727  0.00  0.00      A    N  
HETATM  321  HD1 HID A  27      32.050  30.805  55.552  0.00  0.00      A    H  
HETATM  322  CE1 HID A  27      30.559  29.664  54.619  0.00  0.00      A    C  
HETATM  323  HE1 HID A  27      30.344  28.936  55.394  0.00  0.00      A    H  
HETATM  324  NE2 HID A  27      29.945  29.723  53.419  0.00  0.00      A    N  
HETATM  325  CD2 HID A  27      30.523  30.813  52.749  0.00  0.00      A    C  
HETATM  326  HD2 HID A  27      30.246  31.187  51.772  0.00  0.00      A    H  
HETATM  327  C   HID A  27      31.774  34.061  55.341  0.00  0.00      A    C  
HETATM  328  O   HID A  27      31.068  33.434  56.133  0.00  0.00      A    O  
ATOM    329  N   ASP A  28      32.696  34.927  55.780  0.00  0.00      A    N  
ATOM    330  H   ASP A  28      33.304  35.356  55.090  0.00  0.00      A    H  
ATOM    331  CA  ASP A  28      32.864  35.359  57.179  0.00  0.00      A    C  
ATOM    332  HA  ASP A  28      32.878  34.481  57.826  0.00  0.00      A    H  
ATOM    333  CB  ASP A  28      34.217  36.078  57.290  0.00  0.00      A    C  
ATOM    334  HB3 ASP A  28      34.146  37.075  56.857  0.00  0.00      A    H  
ATOM    335  HB2 ASP A  28      34.945  35.514  56.708  0.00  0.00      A    H  
ATOM    336  CG  ASP A  28      34.751  36.204  58.716  0.00  0.00      A    C  
ATOM    337  OD1 ASP A  28      34.021  36.648  59.632  0.00  0.00      A    O  
ATOM    338  OD2 ASP A  28      35.934  35.848  58.917  0.00  0.00      A    O  
ATOM    339  C   ASP A  28      31.719  36.279  57.643  0.00  0.00      A    C  
ATOM    340  O   ASP A  28      31.212  36.140  58.755  0.00  0.00      A    O  
ATOM    341  N   LEU A  29      31.252  37.164  56.754  0.00  0.00      A    N  
ATOM    342  H   LEU A  29      31.755  37.252  55.877  0.00  0.00      A    H  
ATOM    343  CA  LEU A  29      30.033  37.968  56.917  0.00  0.00      A    C  
ATOM    344  HA  LEU A  29      30.018  38.392  57.923  0.00  0.00      A    H  
ATOM    345  CB  LEU A  29      30.065  39.115  55.883  0.00  0.00      A    C  
ATOM    346  HB3 LEU A  29      29.120  39.657  55.920  0.00  0.00      A    H  
ATOM    347  HB2 LEU A  29      30.148  38.672  54.890  0.00  0.00      A    H  
ATOM    348  CG  LEU A  29      31.217  40.127  56.078  0.00  0.00      A    C  
ATOM    349  HG  LEU A  29      32.152  39.599  56.257  0.00  0.00      A    H  
ATOM    350  CD1 LEU A  29      31.388  40.968  54.808  0.00  0.00      A    C  
ATOM    351 1HD1 LEU A  29      31.584  40.321  53.954  0.00  0.00      A    H  
ATOM    352 2HD1 LEU A  29      30.488  41.548  54.620  0.00  0.00      A    H  
ATOM    353 3HD1 LEU A  29      32.227  41.651  54.929  0.00  0.00      A    H  
ATOM    354  CD2 LEU A  29      30.978  41.056  57.274  0.00  0.00      A    C  
ATOM    355 1HD2 LEU A  29      30.898  40.471  58.187  0.00  0.00      A    H  
ATOM    356 2HD2 LEU A  29      31.818  41.742  57.378  0.00  0.00      A    H  
ATOM    357 3HD2 LEU A  29      30.063  41.629  57.125  0.00  0.00      A    H  
ATOM    358  C   LEU A  29      28.748  37.120  56.786  0.00  0.00      A    C  
ATOM    359  O   LEU A  29      27.649  37.635  56.999  0.00  0.00      A    O  
ATOM    360  N   GLY A  30      28.869  35.828  56.456  0.00  0.00      A    N  
ATOM    361  H   GLY A  30      29.806  35.482  56.299  0.00  0.00      A    H  
ATOM    362  CA  GLY A  30      27.774  34.850  56.420  0.00  0.00      A    C  
ATOM    363  HA3 GLY A  30      27.014  35.126  57.150  0.00  0.00      A    H  
ATOM    364  HA2 GLY A  30      28.184  33.875  56.675  0.00  0.00      A    H  
ATOM    365  C   GLY A  30      27.084  34.701  55.062  0.00  0.00      A    C  
ATOM    366  O   GLY A  30      26.116  33.947  54.955  0.00  0.00      A    O  
ATOM    367  N   LEU A  31      27.568  35.380  54.019  0.00  0.00      A    N  
ATOM    368  H   LEU A  31      28.416  35.919  54.148  0.00  0.00      A    H  
ATOM    369  CA  LEU A  31      26.980  35.341  52.676  0.00  0.00      A    C  
ATOM    370  HA  LEU A  31      25.903  35.505  52.767  0.00  0.00      A    H  
ATOM    371  CB  LEU A  31      27.581  36.463  51.804  0.00  0.00      A    C  
ATOM    372  HB3 LEU A  31      27.027  36.491  50.866  0.00  0.00      A    H  
ATOM    373  HB2 LEU A  31      28.611  36.195  51.565  0.00  0.00      A    H  
ATOM    374  CG  LEU A  31      27.579  37.884  52.414  0.00  0.00      A    C  
ATOM    375  HG  LEU A  31      28.220  37.903  53.295  0.00  0.00      A    H  
ATOM    376  CD1 LEU A  31      28.146  38.878  51.391  0.00  0.00      A    C  
ATOM    377 1HD1 LEU A  31      29.179  38.628  51.162  0.00  0.00      A    H  
ATOM    378 2HD1 LEU A  31      27.557  38.844  50.474  0.00  0.00      A    H  
ATOM    379 3HD1 LEU A  31      28.118  39.890  51.791  0.00  0.00      A    H  
ATOM    380  CD2 LEU A  31      26.179  38.340  52.833  0.00  0.00      A    C  
ATOM    381 1HD2 LEU A  31      26.234  39.333  53.275  0.00  0.00      A    H  
ATOM    382 2HD2 LEU A  31      25.524  38.367  51.964  0.00  0.00      A    H  
ATOM    383 3HD2 LEU A  31      25.768  37.666  53.583  0.00  0.00      A    H  
ATOM    384  C   LEU A  31      27.180  33.968  52.016  0.00  0.00      A    C  
ATOM    385  O   LEU A  31      28.110  33.231  52.345  0.00  0.00      A    O  
ATOM    386  N   SER A  32      26.317  33.615  51.070  0.00  0.00      A    N  
ATOM    387  H   SER A  32      25.531  34.234  50.880  0.00  0.00      A    H  
ATOM    388  CA  SER A  32      26.518  32.475  50.166  0.00  0.00      A    C  
ATOM    389  HA  SER A  32      26.969  31.649  50.716  0.00  0.00      A    H  
ATOM    390  CB  SER A  32      25.150  32.014  49.650  0.00  0.00      A    C  
ATOM    391  HB3 SER A  32      24.621  32.869  49.233  0.00  0.00      A    H  
ATOM    392  HB2 SER A  32      24.563  31.618  50.479  0.00  0.00      A    H  
ATOM    393  OG  SER A  32      25.270  31.031  48.644  0.00  0.00      A    O  
ATOM    394  HG  SER A  32      25.465  30.157  49.071  0.00  0.00      A    H  
ATOM    395  C   SER A  32      27.456  32.867  49.007  0.00  0.00      A    C  
ATOM    396  O   SER A  32      27.216  33.879  48.344  0.00  0.00      A    O  
ATOM    397  N   VAL A  33      28.522  32.097  48.758  0.00  0.00      A    N  
ATOM    398  H   VAL A  33      28.614  31.213  49.269  0.00  0.00      A    H  
ATOM    399  CA  VAL A  33      29.661  32.510  47.913  0.00  0.00      A    C  
ATOM    400  HA  VAL A  33      29.371  33.379  47.326  0.00  0.00      A    H  
ATOM    401  CB  VAL A  33      30.886  32.907  48.779  0.00  0.00      A    C  
ATOM    402  HB  VAL A  33      31.224  32.028  49.331  0.00  0.00      A    H  
ATOM    403  CG1 VAL A  33      32.063  33.426  47.931  0.00  0.00      A    C  
ATOM    404 1HG1 VAL A  33      31.746  34.272  47.320  0.00  0.00      A    H  
ATOM    405 2HG1 VAL A  33      32.873  33.743  48.586  0.00  0.00      A    H  
ATOM    406 3HG1 VAL A  33      32.450  32.639  47.285  0.00  0.00      A    H  
ATOM    407  CG2 VAL A  33      30.545  33.991  49.814  0.00  0.00      A    C  
ATOM    408 1HG2 VAL A  33      31.441  34.261  50.370  0.00  0.00      A    H  
ATOM    409 2HG2 VAL A  33      30.143  34.875  49.320  0.00  0.00      A    H  
ATOM    410 3HG2 VAL A  33      29.818  33.615  50.527  0.00  0.00      A    H  
ATOM    411  C   VAL A  33      30.085  31.395  46.950  0.00  0.00      A    C  
ATOM    412  O   VAL A  33      30.204  30.240  47.353  0.00  0.00      A    O  
ATOM    413  N   LEU A  34      30.396  31.771  45.704  0.00  0.00      A    N  
ATOM    414  H   LEU A  34      30.191  32.729  45.439  0.00  0.00      A    H  
ATOM    415  CA  LEU A  34      31.129  30.950  44.735  0.00  0.00      A    C  
ATOM    416  HA  LEU A  34      31.611  30.126  45.260  0.00  0.00      A    H  
ATOM    417  CB  LEU A  34      30.132  30.376  43.708  0.00  0.00      A    C  
ATOM    418  HB3 LEU A  34      29.535  31.200  43.320  0.00  0.00      A    H  
ATOM    419  HB2 LEU A  34      29.465  29.701  44.234  0.00  0.00      A    H  
ATOM    420  CG  LEU A  34      30.743  29.624  42.506  0.00  0.00      A    C  
ATOM    421  HG  LEU A  34      31.417  30.296  41.976  0.00  0.00      A    H  
ATOM    422  CD1 LEU A  34      31.525  28.376  42.929  0.00  0.00      A    C  
ATOM    423 1HD1 LEU A  34      32.325  28.642  43.613  0.00  0.00      A    H  
ATOM    424 2HD1 LEU A  34      30.859  27.661  43.413  0.00  0.00      A    H  
ATOM    425 3HD1 LEU A  34      31.973  27.916  42.050  0.00  0.00      A    H  
ATOM    426  CD2 LEU A  34      29.642  29.203  41.526  0.00  0.00      A    C  
ATOM    427 1HD2 LEU A  34      29.004  30.054  41.296  0.00  0.00      A    H  
ATOM    428 2HD2 LEU A  34      30.094  28.838  40.603  0.00  0.00      A    H  
ATOM    429 3HD2 LEU A  34      29.035  28.408  41.957  0.00  0.00      A    H  
ATOM    430  C   LEU A  34      32.218  31.780  44.046  0.00  0.00      A    C  
ATOM    431  O   LEU A  34      31.947  32.886  43.567  0.00  0.00      A    O  
ATOM    432  N   VAL A  35      33.421  31.214  43.937  0.00  0.00      A    N  
ATOM    433  H   VAL A  35      33.573  30.306  44.378  0.00  0.00      A    H  
ATOM    434  CA  VAL A  35      34.478  31.704  43.041  0.00  0.00      A    C  
ATOM    435  HA  VAL A  35      34.247  32.730  42.769  0.00  0.00      A    H  
ATOM    436  CB  VAL A  35      35.873  31.701  43.715  0.00  0.00      A    C  
ATOM    437  HB  VAL A  35      36.202  30.669  43.834  0.00  0.00      A    H  
ATOM    438  CG1 VAL A  35      36.900  32.451  42.845  0.00  0.00      A    C  
ATOM    439 1HG1 VAL A  35      37.863  32.496  43.354  0.00  0.00      A    H  
ATOM    440 2HG1 VAL A  35      37.042  31.936  41.895  0.00  0.00      A    H  
ATOM    441 3HG1 VAL A  35      36.558  33.469  42.652  0.00  0.00      A    H  
ATOM    442  CG2 VAL A  35      35.856  32.343  45.113  0.00  0.00      A    C  
ATOM    443 1HG2 VAL A  35      35.227  31.765  45.791  0.00  0.00      A    H  
ATOM    444 2HG2 VAL A  35      36.865  32.364  45.527  0.00  0.00      A    H  
ATOM    445 3HG2 VAL A  35      35.475  33.361  45.050  0.00  0.00      A    H  
ATOM    446  C   VAL A  35      34.494  30.836  41.775  0.00  0.00      A    C  
ATOM    447  O   VAL A  35      34.410  29.614  41.872  0.00  0.00      A    O  
ATOM    448  N   VAL A  36      34.619  31.455  40.601  0.00  0.00      A    N  
ATOM    449  H   VAL A  36      34.662  32.475  40.608  0.00  0.00      A    H  
ATOM    450  CA  VAL A  36      34.872  30.776  39.315  0.00  0.00      A    C  
ATOM    451  HA  VAL A  36      35.004  29.710  39.504  0.00  0.00      A    H  
ATOM    452  CB  VAL A  36      33.704  30.922  38.309  0.00  0.00      A    C  
ATOM    453  HB  VAL A  36      33.988  30.391  37.401  0.00  0.00      A    H  
ATOM    454  CG1 VAL A  36      32.424  30.258  38.846  0.00  0.00      A    C  
ATOM    455 1HG1 VAL A  36      31.660  30.246  38.069  0.00  0.00      A    H  
ATOM    456 2HG1 VAL A  36      32.633  29.230  39.143  0.00  0.00      A    H  
ATOM    457 3HG1 VAL A  36      32.043  30.809  39.706  0.00  0.00      A    H  
ATOM    458  CG2 VAL A  36      33.392  32.378  37.918  0.00  0.00      A    C  
ATOM    459 1HG2 VAL A  36      34.265  32.840  37.458  0.00  0.00      A    H  
ATOM    460 2HG2 VAL A  36      32.578  32.399  37.192  0.00  0.00      A    H  
ATOM    461 3HG2 VAL A  36      33.093  32.954  38.793  0.00  0.00      A    H  
ATOM    462  C   VAL A  36      36.178  31.293  38.707  0.00  0.00      A    C  
ATOM    463  O   VAL A  36      36.532  32.455  38.900  0.00  0.00      A    O  
ATOM    464  N   GLU A  37      36.911  30.434  38.001  0.00  0.00      A    N  
ATOM    465  H   GLU A  37      36.607  29.465  37.964  0.00  0.00      A    H  
ATOM    466  CA  GLU A  37      38.267  30.702  37.511  0.00  0.00      A    C  
ATOM    467  HA  GLU A  37      38.386  31.771  37.326  0.00  0.00      A    H  
ATOM    468  CB  GLU A  37      39.256  30.277  38.613  0.00  0.00      A    C  
ATOM    469  HB3 GLU A  37      38.986  29.280  38.957  0.00  0.00      A    H  
ATOM    470  HB2 GLU A  37      39.150  30.958  39.459  0.00  0.00      A    H  
ATOM    471  CG  GLU A  37      40.731  30.242  38.195  0.00  0.00      A    C  
ATOM    472  HG3 GLU A  37      40.879  29.462  37.449  0.00  0.00      A    H  
ATOM    473  HG2 GLU A  37      41.335  29.980  39.065  0.00  0.00      A    H  
ATOM    474  CD  GLU A  37      41.206  31.582  37.640  0.00  0.00      A    C  
ATOM    475  OE1 GLU A  37      41.358  32.554  38.415  0.00  0.00      A    O  
ATOM    476  OE2 GLU A  37      41.471  31.681  36.423  0.00  0.00      A    O  
ATOM    477  C   GLU A  37      38.519  29.945  36.196  0.00  0.00      A    C  
ATOM    478  O   GLU A  37      38.382  28.725  36.124  0.00  0.00      A    O  
ATOM    479  N   LYS A  38      38.898  30.670  35.138  0.00  0.00      A    N  
ATOM    480  H   LYS A  38      39.025  31.667  35.267  0.00  0.00      A    H  
ATOM    481  CA  LYS A  38      39.094  30.122  33.792  0.00  0.00      A    C  
ATOM    482  HA  LYS A  38      38.285  29.424  33.585  0.00  0.00      A    H  
ATOM    483  CB  LYS A  38      38.967  31.301  32.822  0.00  0.00      A    C  
ATOM    484  HB3 LYS A  38      39.745  32.036  33.037  0.00  0.00      A    H  
ATOM    485  HB2 LYS A  38      37.994  31.751  32.999  0.00  0.00      A    H  
ATOM    486  CG  LYS A  38      39.030  30.916  31.344  0.00  0.00      A    C  
ATOM    487  HG3 LYS A  38      38.333  30.106  31.144  0.00  0.00      A    H  
ATOM    488  HG2 LYS A  38      40.032  30.577  31.101  0.00  0.00      A    H  
ATOM    489  CD  LYS A  38      38.670  32.141  30.498  0.00  0.00      A    C  
ATOM    490  HD3 LYS A  38      39.364  32.949  30.733  0.00  0.00      A    H  
ATOM    491  HD2 LYS A  38      37.659  32.471  30.745  0.00  0.00      A    H  
ATOM    492  CE  LYS A  38      38.738  31.828  29.004  0.00  0.00      A    C  
ATOM    493  HE3 LYS A  38      38.000  31.062  28.752  0.00  0.00      A    H  
ATOM    494  HE2 LYS A  38      39.727  31.427  28.762  0.00  0.00      A    H  
ATOM    495  NZ  LYS A  38      38.491  33.046  28.204  0.00  0.00      A    N1+
ATOM    496  HZ1 LYS A  38      38.543  32.824  27.217  0.00  0.00      A    H  
ATOM    497  HZ2 LYS A  38      37.570  33.431  28.404  0.00  0.00      A    H  
ATOM    498  HZ3 LYS A  38      39.207  33.739  28.407  0.00  0.00      A    H  
ATOM    499  C   LYS A  38      40.404  29.334  33.615  0.00  0.00      A    C  
ATOM    500  O   LYS A  38      40.453  28.422  32.786  0.00  0.00      A    O  
ATOM    501  N   SER A  39      41.446  29.645  34.395  0.00  0.00      A    N  
ATOM    502  H   SER A  39      41.316  30.384  35.081  0.00  0.00      A    H  
ATOM    503  CA  SER A  39      42.671  28.830  34.486  0.00  0.00      A    C  
ATOM    504  HA  SER A  39      43.076  28.671  33.487  0.00  0.00      A    H  
ATOM    505  CB  SER A  39      43.745  29.509  35.350  0.00  0.00      A    C  
ATOM    506  HB3 SER A  39      44.508  28.772  35.606  0.00  0.00      A    H  
ATOM    507  HB2 SER A  39      43.302  29.874  36.276  0.00  0.00      A    H  
ATOM    508  OG  SER A  39      44.396  30.562  34.672  0.00  0.00      A    O  
ATOM    509  HG  SER A  39      43.813  31.336  34.685  0.00  0.00      A    H  
ATOM    510  C   SER A  39      42.392  27.462  35.117  0.00  0.00      A    C  
ATOM    511  O   SER A  39      41.543  27.320  35.991  0.00  0.00      A    O  
ATOM    512  N   ASP A  40      43.184  26.453  34.763  0.00  0.00      A    N  
ATOM    513  H   ASP A  40      43.867  26.611  34.030  0.00  0.00      A    H  
ATOM    514  CA  ASP A  40      43.192  25.136  35.417  0.00  0.00      A    C  
ATOM    515  HA  ASP A  40      42.157  24.812  35.531  0.00  0.00      A    H  
ATOM    516  CB  ASP A  40      43.906  24.133  34.501  0.00  0.00      A    C  
ATOM    517  HB3 ASP A  40      43.499  24.210  33.491  0.00  0.00      A    H  
ATOM    518  HB2 ASP A  40      43.692  23.129  34.868  0.00  0.00      A    H  
ATOM    519  CG  ASP A  40      45.425  24.308  34.449  0.00  0.00      A    C  
ATOM    520  OD1 ASP A  40      46.141  23.289  34.577  0.00  0.00      A    O  
ATOM    521  OD2 ASP A  40      45.917  25.431  34.206  0.00  0.00      A    O  
ATOM    522  C   ASP A  40      43.828  25.133  36.825  0.00  0.00      A    C  
ATOM    523  O   ASP A  40      43.824  24.104  37.501  0.00  0.00      A    O  
ATOM    524  N   LYS A  41      44.358  26.281  37.273  0.00  0.00      A    N  
ATOM    525  H   LYS A  41      44.294  27.071  36.649  0.00  0.00      A    H  
ATOM    526  CA  LYS A  41      45.042  26.518  38.557  0.00  0.00      A    C  
ATOM    527  HA  LYS A  41      44.804  25.717  39.256  0.00  0.00      A    H  
ATOM    528  CB  LYS A  41      46.566  26.559  38.330  0.00  0.00      A    C  
ATOM    529  HB3 LYS A  41      47.049  26.754  39.286  0.00  0.00      A    H  
ATOM    530  HB2 LYS A  41      46.793  27.399  37.671  0.00  0.00      A    H  
ATOM    531  CG  LYS A  41      47.203  25.300  37.714  0.00  0.00      A    C  
ATOM    532  HG3 LYS A  41      48.253  25.518  37.513  0.00  0.00      A    H  
ATOM    533  HG2 LYS A  41      46.727  25.079  36.763  0.00  0.00      A    H  
ATOM    534  CD  LYS A  41      47.138  24.063  38.619  0.00  0.00      A    C  
ATOM    535  HD3 LYS A  41      46.106  23.831  38.882  0.00  0.00      A    H  
ATOM    536  HD2 LYS A  41      47.684  24.275  39.537  0.00  0.00      A    H  
ATOM    537  CE  LYS A  41      47.787  22.849  37.939  0.00  0.00      A    C  
ATOM    538  HE3 LYS A  41      48.114  22.164  38.725  0.00  0.00      A    H  
ATOM    539  HE2 LYS A  41      48.674  23.171  37.387  0.00  0.00      A    H  
ATOM    540  NZ  LYS A  41      46.846  22.139  37.042  0.00  0.00      A    N1+
ATOM    541  HZ1 LYS A  41      46.031  21.839  37.573  0.00  0.00      A    H  
ATOM    542  HZ2 LYS A  41      46.536  22.711  36.260  0.00  0.00      A    H  
ATOM    543  HZ3 LYS A  41      47.256  21.288  36.663  0.00  0.00      A    H  
ATOM    544  C   LYS A  41      44.583  27.854  39.164  0.00  0.00      A    C  
ATOM    545  O   LYS A  41      44.434  28.833  38.427  0.00  0.00      A    O  
ATOM    546  N   TYR A  42      44.373  27.923  40.481  0.00  0.00      A    N  
ATOM    547  H   TYR A  42      44.613  27.116  41.047  0.00  0.00      A    H  
ATOM    548  CA  TYR A  42      44.033  29.179  41.167  0.00  0.00      A    C  
ATOM    549  HA  TYR A  42      43.334  29.729  40.537  0.00  0.00      A    H  
ATOM    550  CB  TYR A  42      43.318  28.917  42.508  0.00  0.00      A    C  
ATOM    551  HB3 TYR A  42      42.371  28.438  42.289  0.00  0.00      A    H  
ATOM    552  HB2 TYR A  42      43.067  29.877  42.962  0.00  0.00      A    H  
ATOM    553  CG  TYR A  42      44.054  28.082  43.546  0.00  0.00      A    C  
ATOM    554  CD1 TYR A  42      45.065  28.657  44.342  0.00  0.00      A    C  
ATOM    555  HD1 TYR A  42      45.324  29.699  44.219  0.00  0.00      A    H  
ATOM    556  CE1 TYR A  42      45.748  27.870  45.291  0.00  0.00      A    C  
ATOM    557  HE1 TYR A  42      46.528  28.299  45.901  0.00  0.00      A    H  
ATOM    558  CZ  TYR A  42      45.431  26.514  45.444  0.00  0.00      A    C  
ATOM    559  OH  TYR A  42      46.140  25.743  46.311  0.00  0.00      A    O  
ATOM    560  HH  TYR A  42      45.977  24.792  46.191  0.00  0.00      A    H  
ATOM    561  CE2 TYR A  42      44.368  25.963  44.719  0.00  0.00      A    C  
ATOM    562  HE2 TYR A  42      44.076  24.943  44.896  0.00  0.00      A    H  
ATOM    563  CD2 TYR A  42      43.681  26.741  43.766  0.00  0.00      A    C  
ATOM    564  HD2 TYR A  42      42.868  26.304  43.203  0.00  0.00      A    H  
ATOM    565  C   TYR A  42      45.253  30.085  41.382  0.00  0.00      A    C  
ATOM    566  O   TYR A  42      46.399  29.626  41.386  0.00  0.00      A    O  
ATOM    567  N   GLY A  43      44.988  31.373  41.623  0.00  0.00      A    N  
ATOM    568  H   GLY A  43      44.022  31.683  41.540  0.00  0.00      A    H  
ATOM    569  CA  GLY A  43      45.923  32.309  42.251  0.00  0.00      A    C  
ATOM    570  HA3 GLY A  43      46.810  31.767  42.566  0.00  0.00      A    H  
ATOM    571  HA2 GLY A  43      45.447  32.720  43.141  0.00  0.00      A    H  
ATOM    572  C   GLY A  43      46.359  33.489  41.376  0.00  0.00      A    C  
ATOM    573  O   GLY A  43      46.825  34.491  41.912  0.00  0.00      A    O  
ATOM    574  N   GLY A  44      46.217  33.387  40.053  0.00  0.00      A    N  
ATOM    575  H   GLY A  44      45.852  32.521  39.680  0.00  0.00      A    H  
ATOM    576  CA  GLY A  44      46.431  34.486  39.105  0.00  0.00      A    C  
ATOM    577  HA3 GLY A  44      45.711  35.271  39.332  0.00  0.00      A    H  
ATOM    578  HA2 GLY A  44      46.235  34.126  38.098  0.00  0.00      A    H  
ATOM    579  C   GLY A  44      47.828  35.108  39.099  0.00  0.00      A    C  
ATOM    580  O   GLY A  44      48.807  34.521  39.554  0.00  0.00      A    O  
ATOM    581  N   THR A  45      47.933  36.325  38.573  0.00  0.00      A    N  
ATOM    582  H   THR A  45      47.084  36.781  38.266  0.00  0.00      A    H  
ATOM    583  CA  THR A  45      49.165  37.136  38.587  0.00  0.00      A    C  
ATOM    584  HA  THR A  45      49.934  36.626  38.011  0.00  0.00      A    H  
ATOM    585  CB  THR A  45      48.899  38.509  37.963  0.00  0.00      A    C  
ATOM    586  HB  THR A  45      48.361  39.123  38.681  0.00  0.00      A    H  
ATOM    587  CG2 THR A  45      50.182  39.225  37.579  0.00  0.00      A    C  
ATOM    588 1HG2 THR A  45      50.711  38.657  36.818  0.00  0.00      A    H  
ATOM    589 2HG2 THR A  45      49.936  40.219  37.207  0.00  0.00      A    H  
ATOM    590 3HG2 THR A  45      50.813  39.326  38.460  0.00  0.00      A    H  
ATOM    591  OG1 THR A  45      48.104  38.386  36.808  0.00  0.00      A    O  
ATOM    592  HG1 THR A  45      47.223  38.717  37.110  0.00  0.00      A    H  
ATOM    593  C   THR A  45      49.676  37.341  40.015  0.00  0.00      A    C  
ATOM    594  O   THR A  45      50.875  37.284  40.289  0.00  0.00      A    O  
ATOM    595  N   SER A  46      48.740  37.485  40.947  0.00  0.00      A    N  
ATOM    596  H   SER A  46      47.784  37.602  40.614  0.00  0.00      A    H  
ATOM    597  CA  SER A  46      48.947  37.500  42.388  0.00  0.00      A    C  
ATOM    598  HA  SER A  46      49.468  38.414  42.658  0.00  0.00      A    H  
ATOM    599  CB  SER A  46      47.577  37.527  43.061  0.00  0.00      A    C  
ATOM    600  HB3 SER A  46      47.704  37.486  44.139  0.00  0.00      A    H  
ATOM    601  HB2 SER A  46      46.973  36.681  42.748  0.00  0.00      A    H  
ATOM    602  OG  SER A  46      46.912  38.722  42.713  0.00  0.00      A    O  
ATOM    603  HG  SER A  46      46.599  38.671  41.782  0.00  0.00      A    H  
ATOM    604  C   SER A  46      49.809  36.338  42.890  0.00  0.00      A    C  
ATOM    605  O   SER A  46      50.734  36.584  43.662  0.00  0.00      A    O  
ATOM    606  N   ALA A  47      49.609  35.115  42.390  0.00  0.00      A    N  
ATOM    607  H   ALA A  47      48.828  34.981  41.753  0.00  0.00      A    H  
ATOM    608  CA  ALA A  47      50.409  33.932  42.725  0.00  0.00      A    C  
ATOM    609  HA  ALA A  47      50.506  33.893  43.808  0.00  0.00      A    H  
ATOM    610  CB  ALA A  47      49.650  32.678  42.287  0.00  0.00      A    C  
ATOM    611  HB1 ALA A  47      50.240  31.789  42.512  0.00  0.00      A    H  
ATOM    612  HB2 ALA A  47      48.714  32.624  42.832  0.00  0.00      A    H  
ATOM    613  HB3 ALA A  47      49.454  32.708  41.218  0.00  0.00      A    H  
ATOM    614  C   ALA A  47      51.841  33.907  42.158  0.00  0.00      A    C  
ATOM    615  O   ALA A  47      52.597  33.012  42.533  0.00  0.00      A    O  
ATOM    616  N   VAL A  48      52.234  34.853  41.296  0.00  0.00      A    N  
ATOM    617  H   VAL A  48      51.540  35.517  40.968  0.00  0.00      A    H  
ATOM    618  CA  VAL A  48      53.623  34.991  40.796  0.00  0.00      A    C  
ATOM    619  HA  VAL A  48      54.229  34.216  41.261  0.00  0.00      A    H  
ATOM    620  CB  VAL A  48      53.731  34.765  39.272  0.00  0.00      A    C  
ATOM    621  HB  VAL A  48      54.791  34.739  39.017  0.00  0.00      A    H  
ATOM    622  CG1 VAL A  48      53.121  33.420  38.859  0.00  0.00      A    C  
ATOM    623 1HG1 VAL A  48      53.474  32.634  39.520  0.00  0.00      A    H  
ATOM    624 2HG1 VAL A  48      52.032  33.458  38.920  0.00  0.00      A    H  
ATOM    625 3HG1 VAL A  48      53.410  33.187  37.835  0.00  0.00      A    H  
ATOM    626  CG2 VAL A  48      53.063  35.852  38.424  0.00  0.00      A    C  
ATOM    627 1HG2 VAL A  48      51.986  35.826  38.571  0.00  0.00      A    H  
ATOM    628 2HG2 VAL A  48      53.448  36.835  38.694  0.00  0.00      A    H  
ATOM    629 3HG2 VAL A  48      53.269  35.672  37.371  0.00  0.00      A    H  
ATOM    630  C   VAL A  48      54.289  36.308  41.218  0.00  0.00      A    C  
ATOM    631  O   VAL A  48      55.499  36.470  41.067  0.00  0.00      A    O  
ATOM    632  N   SER A  49      53.508  37.221  41.800  0.00  0.00      A    N  
ATOM    633  H   SER A  49      52.523  37.003  41.842  0.00  0.00      A    H  
ATOM    634  CA  SER A  49      53.915  38.530  42.321  0.00  0.00      A    C  
ATOM    635  HA  SER A  49      54.331  39.093  41.491  0.00  0.00      A    H  
ATOM    636  CB  SER A  49      52.652  39.250  42.809  0.00  0.00      A    C  
ATOM    637  HB3 SER A  49      51.857  39.110  42.078  0.00  0.00      A    H  
ATOM    638  HB2 SER A  49      52.852  40.313  42.902  0.00  0.00      A    H  
ATOM    639  OG  SER A  49      52.232  38.780  44.076  0.00  0.00      A    O  
ATOM    640  HG  SER A  49      51.709  37.963  43.947  0.00  0.00      A    H  
ATOM    641  C   SER A  49      54.969  38.502  43.443  0.00  0.00      A    C  
ATOM    642  O   SER A  49      55.279  37.450  44.005  0.00  0.00      A    O  
ATOM    643  N   GLY A  50      55.456  39.678  43.857  0.00  0.00      A    N  
ATOM    644  H   GLY A  50      55.213  40.519  43.350  0.00  0.00      A    H  
ATOM    645  CA  GLY A  50      56.219  39.845  45.103  0.00  0.00      A    C  
ATOM    646  HA3 GLY A  50      56.602  40.866  45.141  0.00  0.00      A    H  
ATOM    647  HA2 GLY A  50      57.068  39.161  45.103  0.00  0.00      A    H  
ATOM    648  C   GLY A  50      55.402  39.609  46.387  0.00  0.00      A    C  
ATOM    649  O   GLY A  50      55.977  39.446  47.461  0.00  0.00      A    O  
ATOM    650  N   GLY A  51      54.066  39.573  46.301  0.00  0.00      A    N  
ATOM    651  H   GLY A  51      53.646  39.668  45.385  0.00  0.00      A    H  
ATOM    652  CA  GLY A  51      53.144  39.363  47.426  0.00  0.00      A    C  
ATOM    653  HA3 GLY A  51      53.461  38.490  47.994  0.00  0.00      A    H  
ATOM    654  HA2 GLY A  51      52.147  39.167  47.029  0.00  0.00      A    H  
ATOM    655  C   GLY A  51      53.032  40.537  48.406  0.00  0.00      A    C  
ATOM    656  O   GLY A  51      52.253  40.459  49.355  0.00  0.00      A    O  
ATOM    657  N   ALA A  52      53.801  41.610  48.211  0.00  0.00      A    N  
ATOM    658  H   ALA A  52      54.400  41.628  47.401  0.00  0.00      A    H  
ATOM    659  CA  ALA A  52      53.808  42.776  49.087  0.00  0.00      A    C  
ATOM    660  HA  ALA A  52      54.001  42.431  50.100  0.00  0.00      A    H  
ATOM    661  CB  ALA A  52      54.961  43.693  48.659  0.00  0.00      A    C  
ATOM    662  HB1 ALA A  52      55.011  44.554  49.326  0.00  0.00      A    H  
ATOM    663  HB2 ALA A  52      55.907  43.150  48.717  0.00  0.00      A    H  
ATOM    664  HB3 ALA A  52      54.808  44.041  47.637  0.00  0.00      A    H  
ATOM    665  C   ALA A  52      52.462  43.524  49.074  0.00  0.00      A    C  
ATOM    666  O   ALA A  52      51.772  43.568  48.056  0.00  0.00      A    O  
ATOM    667  N   VAL A  53      52.130  44.205  50.170  0.00  0.00      A    N  
ATOM    668  H   VAL A  53      52.758  44.140  50.966  0.00  0.00      A    H  
ATOM    669  CA  VAL A  53      50.965  45.092  50.309  0.00  0.00      A    C  
ATOM    670  HA  VAL A  53      50.536  45.274  49.324  0.00  0.00      A    H  
ATOM    671  CB  VAL A  53      49.852  44.474  51.183  0.00  0.00      A    C  
ATOM    672  HB  VAL A  53      49.052  45.210  51.268  0.00  0.00      A    H  
ATOM    673  CG1 VAL A  53      49.255  43.232  50.518  0.00  0.00      A    C  
ATOM    674 1HG1 VAL A  53      50.006  42.446  50.430  0.00  0.00      A    H  
ATOM    675 2HG1 VAL A  53      48.424  42.860  51.116  0.00  0.00      A    H  
ATOM    676 3HG1 VAL A  53      48.890  43.488  49.526  0.00  0.00      A    H  
ATOM    677  CG2 VAL A  53      50.286  44.094  52.603  0.00  0.00      A    C  
ATOM    678 1HG2 VAL A  53      50.569  44.987  53.158  0.00  0.00      A    H  
ATOM    679 2HG2 VAL A  53      49.462  43.611  53.128  0.00  0.00      A    H  
ATOM    680 3HG2 VAL A  53      51.131  43.408  52.568  0.00  0.00      A    H  
ATOM    681  C   VAL A  53      51.417  46.436  50.874  0.00  0.00      A    C  
ATOM    682  O   VAL A  53      52.202  46.488  51.816  0.00  0.00      A    O  
ATOM    683  N   TRP A  54      50.943  47.533  50.286  0.00  0.00      A    N  
ATOM    684  H   TRP A  54      50.336  47.441  49.483  0.00  0.00      A    H  
ATOM    685  CA  TRP A  54      51.211  48.885  50.773  0.00  0.00      A    C  
ATOM    686  HA  TRP A  54      52.056  48.870  51.462  0.00  0.00      A    H  
ATOM    687  CB  TRP A  54      51.596  49.797  49.599  0.00  0.00      A    C  
ATOM    688  HB3 TRP A  54      50.723  49.952  48.965  0.00  0.00      A    H  
ATOM    689  HB2 TRP A  54      52.351  49.289  49.000  0.00  0.00      A    H  
ATOM    690  CG  TRP A  54      52.165  51.130  49.980  0.00  0.00      A    C  
ATOM    691  CD1 TRP A  54      53.445  51.363  50.352  0.00  0.00      A    C  
ATOM    692  HD1 TRP A  54      54.226  50.613  50.411  0.00  0.00      A    H  
ATOM    693  NE1 TRP A  54      53.607  52.700  50.660  0.00  0.00      A    N  
ATOM    694  HE1 TRP A  54      54.486  53.095  51.013  0.00  0.00      A    H  
ATOM    695  CE2 TRP A  54      52.430  53.398  50.513  0.00  0.00      A    C  
ATOM    696  CZ2 TRP A  54      52.075  54.737  50.735  0.00  0.00      A    C  
ATOM    697  HZ2 TRP A  54      52.816  55.440  51.084  0.00  0.00      A    H  
ATOM    698  CH2 TRP A  54      50.746  55.138  50.513  0.00  0.00      A    C  
ATOM    699  HH2 TRP A  54      50.439  56.155  50.715  0.00  0.00      A    H  
ATOM    700  CZ3 TRP A  54      49.809  54.211  50.029  0.00  0.00      A    C  
ATOM    701  HZ3 TRP A  54      48.790  54.520  49.853  0.00  0.00      A    H  
ATOM    702  CE3 TRP A  54      50.182  52.875  49.788  0.00  0.00      A    C  
ATOM    703  HE3 TRP A  54      49.452  52.169  49.423  0.00  0.00      A    H  
ATOM    704  CD2 TRP A  54      51.493  52.425  50.052  0.00  0.00      A    C  
ATOM    705  C   TRP A  54      49.970  49.350  51.535  0.00  0.00      A    C  
ATOM    706  O   TRP A  54      48.869  49.371  50.975  0.00  0.00      A    O  
ATOM    707  N   ILE A  55      50.135  49.620  52.832  0.00  0.00      A    N  
ATOM    708  H   ILE A  55      51.070  49.505  53.216  0.00  0.00      A    H  
ATOM    709  CA  ILE A  55      49.068  49.908  53.798  0.00  0.00      A    C  
ATOM    710  HA  ILE A  55      48.190  50.251  53.258  0.00  0.00      A    H  
ATOM    711  CB  ILE A  55      48.642  48.648  54.596  0.00  0.00      A    C  
ATOM    712  HB  ILE A  55      49.465  48.367  55.255  0.00  0.00      A    H  
ATOM    713  CG2 ILE A  55      47.426  49.017  55.471  0.00  0.00      A    C  
ATOM    714 1HG2 ILE A  55      47.692  49.769  56.213  0.00  0.00      A    H  
ATOM    715 2HG2 ILE A  55      46.624  49.419  54.857  0.00  0.00      A    H  
ATOM    716 3HG2 ILE A  55      47.060  48.137  55.993  0.00  0.00      A    H  
ATOM    717  CG1 ILE A  55      48.340  47.389  53.747  0.00  0.00      A    C  
ATOM    718 3HG1 ILE A  55      48.298  46.535  54.420  0.00  0.00      A    H  
ATOM    719 2HG1 ILE A  55      49.171  47.196  53.071  0.00  0.00      A    H  
ATOM    720  CD1 ILE A  55      47.037  47.406  52.935  0.00  0.00      A    C  
ATOM    721 1HD1 ILE A  55      46.180  47.364  53.606  0.00  0.00      A    H  
ATOM    722 2HD1 ILE A  55      46.975  48.305  52.325  0.00  0.00      A    H  
ATOM    723 3HD1 ILE A  55      47.010  46.531  52.288  0.00  0.00      A    H  
ATOM    724  C   ILE A  55      49.559  51.015  54.757  0.00  0.00      A    C  
ATOM    725  O   ILE A  55      50.247  50.719  55.742  0.00  0.00      A    O  
ATOM    726  N   PRO A  56      49.249  52.297  54.491  0.00  0.00      A    N  
ATOM    727  CD  PRO A  56      48.460  52.789  53.376  0.00  0.00      A    C  
ATOM    728  HD3 PRO A  56      49.064  52.767  52.468  0.00  0.00      A    H  
ATOM    729  HD2 PRO A  56      47.544  52.214  53.248  0.00  0.00      A    H  
ATOM    730  CG  PRO A  56      48.091  54.224  53.722  0.00  0.00      A    C  
ATOM    731  HG3 PRO A  56      48.044  54.843  52.827  0.00  0.00      A    H  
ATOM    732  HG2 PRO A  56      47.140  54.229  54.256  0.00  0.00      A    H  
ATOM    733  CB  PRO A  56      49.199  54.673  54.667  0.00  0.00      A    C  
ATOM    734  HB3 PRO A  56      50.036  55.051  54.082  0.00  0.00      A    H  
ATOM    735  HB2 PRO A  56      48.850  55.428  55.371  0.00  0.00      A    H  
ATOM    736  CA  PRO A  56      49.600  53.389  55.389  0.00  0.00      A    C  
ATOM    737  HA  PRO A  56      50.672  53.395  55.566  0.00  0.00      A    H  
ATOM    738  C   PRO A  56      48.883  53.247  56.732  0.00  0.00      A    C  
ATOM    739  O   PRO A  56      47.732  52.803  56.792  0.00  0.00      A    O  
ATOM    740  N   ASN A  57      49.565  53.658  57.802  0.00  0.00      A    N  
ATOM    741  H   ASN A  57      50.448  54.139  57.635  0.00  0.00      A    H  
ATOM    742  CA  ASN A  57      49.096  53.579  59.186  0.00  0.00      A    C  
ATOM    743  HA  ASN A  57      49.978  53.683  59.817  0.00  0.00      A    H  
ATOM    744  CB  ASN A  57      48.218  54.819  59.418  0.00  0.00      A    C  
ATOM    745  HB3 ASN A  57      47.328  54.749  58.797  0.00  0.00      A    H  
ATOM    746  HB2 ASN A  57      48.770  55.710  59.120  0.00  0.00      A    H  
ATOM    747  CG  ASN A  57      47.781  55.011  60.851  0.00  0.00      A    C  
ATOM    748  OD1 ASN A  57      46.604  55.155  61.127  0.00  0.00      A    O  
ATOM    749  ND2 ASN A  57      48.699  55.076  61.784  0.00  0.00      A    N  
ATOM    750 1HD2 ASN A  57      49.674  54.978  61.578  0.00  0.00      A    H  
ATOM    751 2HD2 ASN A  57      48.381  55.354  62.702  0.00  0.00      A    H  
ATOM    752  C   ASN A  57      48.481  52.208  59.580  0.00  0.00      A    C  
ATOM    753  O   ASN A  57      47.461  52.132  60.268  0.00  0.00      A    O  
ATOM    754  N   ASN A  58      49.112  51.113  59.130  0.00  0.00      A    N  
ATOM    755  H   ASN A  58      49.911  51.249  58.527  0.00  0.00      A    H  
ATOM    756  CA  ASN A  58      48.833  49.746  59.598  0.00  0.00      A    C  
ATOM    757  HA  ASN A  58      47.757  49.576  59.523  0.00  0.00      A    H  
ATOM    758  CB  ASN A  58      49.538  48.726  58.676  0.00  0.00      A    C  
ATOM    759  HB3 ASN A  58      49.245  48.906  57.646  0.00  0.00      A    H  
ATOM    760  HB2 ASN A  58      49.203  47.722  58.934  0.00  0.00      A    H  
ATOM    761  CG  ASN A  58      51.057  48.733  58.763  0.00  0.00      A    C  
ATOM    762  OD1 ASN A  58      51.640  48.302  59.748  0.00  0.00      A    O  
ATOM    763  ND2 ASN A  58      51.732  49.230  57.751  0.00  0.00      A    N  
ATOM    764 1HD2 ASN A  58      51.243  49.594  56.939  0.00  0.00      A    H  
ATOM    765 2HD2 ASN A  58      52.746  49.195  57.773  0.00  0.00      A    H  
ATOM    766  C   ASN A  58      49.221  49.541  61.080  0.00  0.00      A    C  
ATOM    767  O   ASN A  58      50.082  50.250  61.612  0.00  0.00      A    O  
ATOM    768  N   SER A  59      48.634  48.531  61.731  0.00  0.00      A    N  
ATOM    769  H   SER A  59      47.937  47.981  61.230  0.00  0.00      A    H  
ATOM    770  CA  SER A  59      48.813  48.200  63.158  0.00  0.00      A    C  
ATOM    771  HA  SER A  59      48.635  49.113  63.726  0.00  0.00      A    H  
ATOM    772  CB  SER A  59      47.745  47.183  63.584  0.00  0.00      A    C  
ATOM    773  HB3 SER A  59      46.759  47.584  63.353  0.00  0.00      A    H  
ATOM    774  HB2 SER A  59      47.802  47.025  64.662  0.00  0.00      A    H  
ATOM    775  OG  SER A  59      47.910  45.942  62.919  0.00  0.00      A    O  
ATOM    776  HG  SER A  59      47.199  45.343  63.242  0.00  0.00      A    H  
ATOM    777  C   SER A  59      50.207  47.695  63.582  0.00  0.00      A    C  
ATOM    778  O   SER A  59      50.388  47.323  64.747  0.00  0.00      A    O  
ATOM    779  N   GLN A  60      51.194  47.665  62.678  0.00  0.00      A    N  
ATOM    780  H   GLN A  60      50.981  47.955  61.730  0.00  0.00      A    H  
ATOM    781  CA  GLN A  60      52.559  47.195  62.947  0.00  0.00      A    C  
ATOM    782  HA  GLN A  60      52.654  46.942  64.004  0.00  0.00      A    H  
ATOM    783  CB  GLN A  60      52.845  45.919  62.136  0.00  0.00      A    C  
ATOM    784  HB3 GLN A  60      53.898  45.671  62.255  0.00  0.00      A    H  
ATOM    785  HB2 GLN A  60      52.663  46.114  61.079  0.00  0.00      A    H  
ATOM    786  CG  GLN A  60      52.040  44.688  62.571  0.00  0.00      A    C  
ATOM    787  HG3 GLN A  60      50.979  44.873  62.418  0.00  0.00      A    H  
ATOM    788  HG2 GLN A  60      52.203  44.500  63.632  0.00  0.00      A    H  
ATOM    789  CD  GLN A  60      52.478  43.450  61.788  0.00  0.00      A    C  
ATOM    790  OE1 GLN A  60      53.612  42.989  61.895  0.00  0.00      A    O  
ATOM    791  NE2 GLN A  60      51.641  42.889  60.948  0.00  0.00      A    N  
ATOM    792 1HE2 GLN A  60      51.932  42.047  60.471  0.00  0.00      A    H  
ATOM    793 2HE2 GLN A  60      50.690  43.249  60.864  0.00  0.00      A    H  
ATOM    794  C   GLN A  60      53.652  48.248  62.677  0.00  0.00      A    C  
ATOM    795  O   GLN A  60      54.816  47.977  62.984  0.00  0.00      A    O  
ATOM    796  N   MET A  61      53.338  49.435  62.140  0.00  0.00      A    N  
ATOM    797  H   MET A  61      52.380  49.602  61.855  0.00  0.00      A    H  
ATOM    798  CA  MET A  61      54.352  50.477  61.899  0.00  0.00      A    C  
ATOM    799  HA  MET A  61      55.101  50.062  61.225  0.00  0.00      A    H  
ATOM    800  CB  MET A  61      53.758  51.722  61.224  0.00  0.00      A    C  
ATOM    801  HB3 MET A  61      54.562  52.443  61.082  0.00  0.00      A    H  
ATOM    802  HB2 MET A  61      53.008  52.172  61.870  0.00  0.00      A    H  
ATOM    803  CG  MET A  61      53.133  51.408  59.865  0.00  0.00      A    C  
ATOM    804  HG3 MET A  61      52.259  50.786  60.038  0.00  0.00      A    H  
ATOM    805  HG2 MET A  61      53.847  50.837  59.273  0.00  0.00      A    H  
ATOM    806  SD  MET A  61      52.596  52.844  58.898  0.00  0.00      A    S  
ATOM    807  CE  MET A  61      54.184  53.620  58.489  0.00  0.00      A    C  
ATOM    808  HE1 MET A  61      54.673  53.962  59.400  0.00  0.00      A    H  
ATOM    809  HE2 MET A  61      54.826  52.906  57.974  0.00  0.00      A    H  
ATOM    810  HE3 MET A  61      54.008  54.477  57.840  0.00  0.00      A    H  
ATOM    811  C   MET A  61      55.053  50.899  63.199  0.00  0.00      A    C  
ATOM    812  O   MET A  61      54.394  51.288  64.166  0.00  0.00      A    O  
ATOM    813  N   GLN A  62      56.388  50.864  63.209  0.00  0.00      A    N  
ATOM    814  H   GLN A  62      56.860  50.513  62.381  0.00  0.00      A    H  
ATOM    815  CA  GLN A  62      57.232  51.379  64.295  0.00  0.00      A    C  
ATOM    816  HA  GLN A  62      56.786  51.109  65.253  0.00  0.00      A    H  
ATOM    817  CB  GLN A  62      58.632  50.745  64.216  0.00  0.00      A    C  
ATOM    818  HB3 GLN A  62      59.285  51.243  64.933  0.00  0.00      A    H  
ATOM    819  HB2 GLN A  62      59.046  50.896  63.218  0.00  0.00      A    H  
ATOM    820  CG  GLN A  62      58.614  49.244  64.544  0.00  0.00      A    C  
ATOM    821  HG3 GLN A  62      57.919  48.735  63.879  0.00  0.00      A    H  
ATOM    822  HG2 GLN A  62      58.277  49.102  65.572  0.00  0.00      A    H  
ATOM    823  CD  GLN A  62      59.991  48.609  64.379  0.00  0.00      A    C  
ATOM    824  OE1 GLN A  62      60.250  47.850  63.456  0.00  0.00      A    O  
ATOM    825  NE2 GLN A  62      60.936  48.885  65.243  0.00  0.00      A    N  
ATOM    826 1HE2 GLN A  62      61.857  48.507  65.083  0.00  0.00      A    H  
ATOM    827 2HE2 GLN A  62      60.757  49.507  66.024  0.00  0.00      A    H  
ATOM    828  C   GLN A  62      57.355  52.911  64.264  0.00  0.00      A    C  
ATOM    829  O   GLN A  62      57.687  53.517  65.284  0.00  0.00      A    O  
ATOM    830  N   ILE A  63      57.036  53.559  63.138  0.00  0.00      A    N  
ATOM    831  H   ILE A  63      56.734  53.007  62.350  0.00  0.00      A    H  
ATOM    832  CA  ILE A  63      57.110  55.020  62.963  0.00  0.00      A    C  
ATOM    833  HA  ILE A  63      57.597  55.454  63.838  0.00  0.00      A    H  
ATOM    834  CB  ILE A  63      57.984  55.390  61.739  0.00  0.00      A    C  
ATOM    835  HB  ILE A  63      58.066  56.479  61.717  0.00  0.00      A    H  
ATOM    836  CG2 ILE A  63      59.408  54.832  61.927  0.00  0.00      A    C  
ATOM    837 1HG2 ILE A  63      59.415  53.745  61.839  0.00  0.00      A    H  
ATOM    838 2HG2 ILE A  63      60.078  55.245  61.176  0.00  0.00      A    H  
ATOM    839 3HG2 ILE A  63      59.792  55.111  62.910  0.00  0.00      A    H  
ATOM    840  CG1 ILE A  63      57.356  54.940  60.400  0.00  0.00      A    C  
ATOM    841 3HG1 ILE A  63      56.363  55.379  60.311  0.00  0.00      A    H  
ATOM    842 2HG1 ILE A  63      57.252  53.854  60.384  0.00  0.00      A    H  
ATOM    843  CD1 ILE A  63      58.152  55.373  59.162  0.00  0.00      A    C  
ATOM    844 1HD1 ILE A  63      58.359  56.442  59.204  0.00  0.00      A    H  
ATOM    845 2HD1 ILE A  63      59.089  54.820  59.097  0.00  0.00      A    H  
ATOM    846 3HD1 ILE A  63      57.561  55.163  58.272  0.00  0.00      A    H  
ATOM    847  C   ILE A  63      55.711  55.652  62.887  0.00  0.00      A    C  
ATOM    848  O   ILE A  63      54.736  54.997  62.510  0.00  0.00      A    O  
ATOM    849  N   LYS A  64      55.614  56.940  63.237  0.00  0.00      A    N  
ATOM    850  H   LYS A  64      56.459  57.397  63.544  0.00  0.00      A    H  
ATOM    851  CA  LYS A  64      54.389  57.751  63.201  0.00  0.00      A    C  
ATOM    852  HA  LYS A  64      53.605  57.234  63.756  0.00  0.00      A    H  
ATOM    853  CB  LYS A  64      54.656  59.103  63.896  0.00  0.00      A    C  
ATOM    854  HB3 LYS A  64      53.756  59.716  63.840  0.00  0.00      A    H  
ATOM    855  HB2 LYS A  64      55.451  59.621  63.359  0.00  0.00      A    H  
ATOM    856  CG  LYS A  64      55.057  58.944  65.376  0.00  0.00      A    C  
ATOM    857  HG3 LYS A  64      55.879  58.232  65.455  0.00  0.00      A    H  
ATOM    858  HG2 LYS A  64      54.215  58.546  65.944  0.00  0.00      A    H  
ATOM    859  CD  LYS A  64      55.536  60.257  66.012  0.00  0.00      A    C  
ATOM    860  HD3 LYS A  64      56.248  60.746  65.347  0.00  0.00      A    H  
ATOM    861  HD2 LYS A  64      56.050  60.009  66.942  0.00  0.00      A    H  
ATOM    862  CE  LYS A  64      54.394  61.222  66.333  0.00  0.00      A    C  
ATOM    863  HE3 LYS A  64      53.746  60.742  67.069  0.00  0.00      A    H  
ATOM    864  HE2 LYS A  64      53.803  61.412  65.436  0.00  0.00      A    H  
ATOM    865  NZ  LYS A  64      54.908  62.496  66.886  0.00  0.00      A    N1+
ATOM    866  HZ1 LYS A  64      55.602  62.316  67.611  0.00  0.00      A    H  
ATOM    867  HZ2 LYS A  64      55.368  63.058  66.179  0.00  0.00      A    H  
ATOM    868  HZ3 LYS A  64      54.168  63.055  67.298  0.00  0.00      A    H  
ATOM    869  C   LYS A  64      53.880  57.942  61.760  0.00  0.00      A    C  
ATOM    870  O   LYS A  64      54.665  58.244  60.855  0.00  0.00      A    O  
ATOM    871  N   ASP A  65      52.581  57.747  61.550  0.00  0.00      A    N  
ATOM    872  H   ASP A  65      52.005  57.544  62.356  0.00  0.00      A    H  
ATOM    873  CA  ASP A  65      51.885  57.905  60.264  0.00  0.00      A    C  
ATOM    874  HA  ASP A  65      52.336  58.740  59.726  0.00  0.00      A    H  
ATOM    875  CB  ASP A  65      52.043  56.615  59.423  0.00  0.00      A    C  
ATOM    876  HB3 ASP A  65      51.421  55.827  59.852  0.00  0.00      A    H  
ATOM    877  HB2 ASP A  65      53.082  56.288  59.469  0.00  0.00      A    H  
ATOM    878  CG  ASP A  65      51.686  56.805  57.941  0.00  0.00      A    C  
ATOM    879  OD1 ASP A  65      51.745  57.960  57.463  0.00  0.00      A    O  
ATOM    880  OD2 ASP A  65      51.409  55.809  57.236  0.00  0.00      A    O  
ATOM    881  C   ASP A  65      50.396  58.237  60.488  0.00  0.00      A    C  
ATOM    882  O   ASP A  65      49.855  58.018  61.579  0.00  0.00      A    O  
ATOM    883  N   SER A  66      49.711  58.754  59.467  0.00  0.00      A    N  
ATOM    884  H   SER A  66      50.181  58.863  58.570  0.00  0.00      A    H  
ATOM    885  CA  SER A  66      48.284  59.105  59.548  0.00  0.00      A    C  
ATOM    886  HA  SER A  66      47.771  58.358  60.155  0.00  0.00      A    H  
ATOM    887  CB  SER A  66      48.118  60.465  60.239  0.00  0.00      A    C  
ATOM    888  HB3 SER A  66      48.614  60.449  61.211  0.00  0.00      A    H  
ATOM    889  HB2 SER A  66      47.063  60.667  60.402  0.00  0.00      A    H  
ATOM    890  OG  SER A  66      48.649  61.512  59.451  0.00  0.00      A    O  
ATOM    891  HG  SER A  66      49.627  61.516  59.589  0.00  0.00      A    H  
ATOM    892  C   SER A  66      47.593  59.134  58.180  0.00  0.00      A    C  
ATOM    893  O   SER A  66      48.242  59.224  57.138  0.00  0.00      A    O  
ATOM    894  N   PHE A  67      46.260  59.087  58.191  0.00  0.00      A    N  
ATOM    895  H   PHE A  67      45.803  59.036  59.096  0.00  0.00      A    H  
ATOM    896  CA  PHE A  67      45.395  59.197  57.010  0.00  0.00      A    C  
ATOM    897  HA  PHE A  67      45.613  58.372  56.331  0.00  0.00      A    H  
ATOM    898  CB  PHE A  67      43.947  59.042  57.511  0.00  0.00      A    C  
ATOM    899  HB3 PHE A  67      43.763  59.804  58.262  0.00  0.00      A    H  
ATOM    900  HB2 PHE A  67      43.880  58.082  58.025  0.00  0.00      A    H  
ATOM    901  CG  PHE A  67      42.802  59.125  56.516  0.00  0.00      A    C  
ATOM    902  CD1 PHE A  67      42.458  60.353  55.915  0.00  0.00      A    C  
ATOM    903  HD1 PHE A  67      43.057  61.233  56.093  0.00  0.00      A    H  
ATOM    904  CE1 PHE A  67      41.302  60.458  55.124  0.00  0.00      A    C  
ATOM    905  HE1 PHE A  67      41.037  61.409  54.687  0.00  0.00      A    H  
ATOM    906  CZ  PHE A  67      40.470  59.340  54.942  0.00  0.00      A    C  
ATOM    907  HZ  PHE A  67      39.562  59.421  54.364  0.00  0.00      A    H  
ATOM    908  CE2 PHE A  67      40.803  58.115  55.541  0.00  0.00      A    C  
ATOM    909  HE2 PHE A  67      40.151  57.263  55.416  0.00  0.00      A    H  
ATOM    910  CD2 PHE A  67      41.967  58.007  56.321  0.00  0.00      A    C  
ATOM    911  HD2 PHE A  67      42.201  57.067  56.798  0.00  0.00      A    H  
ATOM    912  C   PHE A  67      45.643  60.508  56.240  0.00  0.00      A    C  
ATOM    913  O   PHE A  67      45.769  60.487  55.021  0.00  0.00      A    O  
ATOM    914  N   ASP A  68      45.792  61.643  56.930  0.00  0.00      A    N  
ATOM    915  H   ASP A  68      45.604  61.607  57.929  0.00  0.00      A    H  
ATOM    916  CA  ASP A  68      46.141  62.948  56.349  0.00  0.00      A    C  
ATOM    917  HA  ASP A  68      45.381  63.217  55.613  0.00  0.00      A    H  
ATOM    918  CB  ASP A  68      46.114  63.995  57.476  0.00  0.00      A    C  
ATOM    919  HB3 ASP A  68      46.818  63.691  58.252  0.00  0.00      A    H  
ATOM    920  HB2 ASP A  68      45.116  64.012  57.917  0.00  0.00      A    H  
ATOM    921  CG  ASP A  68      46.460  65.416  57.019  0.00  0.00      A    C  
ATOM    922  OD1 ASP A  68      45.653  66.040  56.286  0.00  0.00      A    O  
ATOM    923  OD2 ASP A  68      47.510  65.947  57.453  0.00  0.00      A    O  
ATOM    924  C   ASP A  68      47.504  62.934  55.629  0.00  0.00      A    C  
ATOM    925  O   ASP A  68      47.629  63.512  54.548  0.00  0.00      A    O  
ATOM    926  N   GLU A  69      48.526  62.270  56.181  0.00  0.00      A    N  
ATOM    927  H   GLU A  69      48.367  61.805  57.067  0.00  0.00      A    H  
ATOM    928  CA  GLU A  69      49.850  62.120  55.546  0.00  0.00      A    C  
ATOM    929  HA  GLU A  69      50.199  63.093  55.198  0.00  0.00      A    H  
ATOM    930  CB  GLU A  69      50.864  61.566  56.564  0.00  0.00      A    C  
ATOM    931  HB3 GLU A  69      51.775  61.257  56.050  0.00  0.00      A    H  
ATOM    932  HB2 GLU A  69      50.441  60.699  57.071  0.00  0.00      A    H  
ATOM    933  CG  GLU A  69      51.224  62.638  57.590  0.00  0.00      A    C  
ATOM    934  HG3 GLU A  69      50.310  63.139  57.903  0.00  0.00      A    H  
ATOM    935  HG2 GLU A  69      51.875  63.377  57.119  0.00  0.00      A    H  
ATOM    936  CD  GLU A  69      51.894  62.066  58.837  0.00  0.00      A    C  
ATOM    937  OE1 GLU A  69      51.182  61.835  59.842  0.00  0.00      A    O  
ATOM    938  OE2 GLU A  69      53.139  61.945  58.878  0.00  0.00      A    O  
ATOM    939  C   GLU A  69      49.801  61.192  54.329  0.00  0.00      A    C  
ATOM    940  O   GLU A  69      50.384  61.492  53.285  0.00  0.00      A    O  
ATOM    941  N   ALA A  70      49.074  60.082  54.446  0.00  0.00      A    N  
ATOM    942  H   ALA A  70      48.635  59.878  55.341  0.00  0.00      A    H  
ATOM    943  CA  ALA A  70      48.865  59.146  53.353  0.00  0.00      A    C  
ATOM    944  HA  ALA A  70      49.836  58.845  52.959  0.00  0.00      A    H  
ATOM    945  CB  ALA A  70      48.172  57.917  53.930  0.00  0.00      A    C  
ATOM    946  HB1 ALA A  70      47.171  58.176  54.278  0.00  0.00      A    H  
ATOM    947  HB2 ALA A  70      48.106  57.152  53.160  0.00  0.00      A    H  
ATOM    948  HB3 ALA A  70      48.754  57.546  54.772  0.00  0.00      A    H  
ATOM    949  C   ALA A  70      48.062  59.766  52.200  0.00  0.00      A    C  
ATOM    950  O   ALA A  70      48.435  59.603  51.041  0.00  0.00      A    O  
ATOM    951  N   LEU A  71      47.001  60.524  52.496  0.00  0.00      A    N  
ATOM    952  H   LEU A  71      46.711  60.584  53.469  0.00  0.00      A    H  
ATOM    953  CA  LEU A  71      46.204  61.243  51.501  0.00  0.00      A    C  
ATOM    954  HA  LEU A  71      45.916  60.533  50.727  0.00  0.00      A    H  
ATOM    955  CB  LEU A  71      44.934  61.785  52.178  0.00  0.00      A    C  
ATOM    956  HB3 LEU A  71      45.229  62.527  52.921  0.00  0.00      A    H  
ATOM    957  HB2 LEU A  71      44.439  60.970  52.705  0.00  0.00      A    H  
ATOM    958  CG  LEU A  71      43.918  62.424  51.213  0.00  0.00      A    C  
ATOM    959  HG  LEU A  71      44.382  63.261  50.692  0.00  0.00      A    H  
ATOM    960  CD1 LEU A  71      43.359  61.441  50.177  0.00  0.00      A    C  
ATOM    961 1HD1 LEU A  71      42.930  60.574  50.681  0.00  0.00      A    H  
ATOM    962 2HD1 LEU A  71      42.584  61.930  49.586  0.00  0.00      A    H  
ATOM    963 3HD1 LEU A  71      44.150  61.117  49.503  0.00  0.00      A    H  
ATOM    964  CD2 LEU A  71      42.754  62.954  52.044  0.00  0.00      A    C  
ATOM    965 1HD2 LEU A  71      42.018  63.429  51.397  0.00  0.00      A    H  
ATOM    966 2HD2 LEU A  71      42.288  62.142  52.599  0.00  0.00      A    H  
ATOM    967 3HD2 LEU A  71      43.126  63.692  52.752  0.00  0.00      A    H  
ATOM    968  C   LEU A  71      47.006  62.366  50.833  0.00  0.00      A    C  
ATOM    969  O   LEU A  71      46.929  62.514  49.614  0.00  0.00      A    O  
ATOM    970  N   THR A  72      47.828  63.094  51.602  0.00  0.00      A    N  
ATOM    971  H   THR A  72      47.801  62.939  52.604  0.00  0.00      A    H  
ATOM    972  CA  THR A  72      48.801  64.064  51.061  0.00  0.00      A    C  
ATOM    973  HA  THR A  72      48.252  64.872  50.577  0.00  0.00      A    H  
ATOM    974  CB  THR A  72      49.683  64.678  52.168  0.00  0.00      A    C  
ATOM    975  HB  THR A  72      50.279  63.898  52.639  0.00  0.00      A    H  
ATOM    976  CG2 THR A  72      50.626  65.748  51.625  0.00  0.00      A    C  
ATOM    977 1HG2 THR A  72      50.055  66.517  51.107  0.00  0.00      A    H  
ATOM    978 2HG2 THR A  72      51.183  66.204  52.442  0.00  0.00      A    H  
ATOM    979 3HG2 THR A  72      51.336  65.299  50.932  0.00  0.00      A    H  
ATOM    980  OG1 THR A  72      48.931  65.336  53.167  0.00  0.00      A    O  
ATOM    981  HG1 THR A  72      48.397  64.659  53.637  0.00  0.00      A    H  
ATOM    982  C   THR A  72      49.695  63.408  49.999  0.00  0.00      A    C  
ATOM    983  O   THR A  72      49.808  63.930  48.887  0.00  0.00      A    O  
ATOM    984  N   TYR A  73      50.271  62.241  50.311  0.00  0.00      A    N  
ATOM    985  H   TYR A  73      50.152  61.882  51.252  0.00  0.00      A    H  
ATOM    986  CA  TYR A  73      51.141  61.485  49.403  0.00  0.00      A    C  
ATOM    987  HA  TYR A  73      51.901  62.156  49.007  0.00  0.00      A    H  
ATOM    988  CB  TYR A  73      51.831  60.384  50.220  0.00  0.00      A    C  
ATOM    989  HB3 TYR A  73      51.071  59.732  50.649  0.00  0.00      A    H  
ATOM    990  HB2 TYR A  73      52.355  60.854  51.049  0.00  0.00      A    H  
ATOM    991  CG  TYR A  73      52.834  59.543  49.454  0.00  0.00      A    C  
ATOM    992  CD1 TYR A  73      53.951  60.146  48.847  0.00  0.00      A    C  
ATOM    993  HD1 TYR A  73      54.103  61.214  48.927  0.00  0.00      A    H  
ATOM    994  CE1 TYR A  73      54.876  59.351  48.145  0.00  0.00      A    C  
ATOM    995  HE1 TYR A  73      55.742  59.800  47.692  0.00  0.00      A    H  
ATOM    996  CZ  TYR A  73      54.700  57.966  48.048  0.00  0.00      A    C  
ATOM    997  OH  TYR A  73      55.592  57.217  47.346  0.00  0.00      A    O  
ATOM    998  HH  TYR A  73      55.334  56.281  47.309  0.00  0.00      A    H  
ATOM    999  CE2 TYR A  73      53.602  57.360  48.674  0.00  0.00      A    C  
ATOM   1000  HE2 TYR A  73      53.480  56.288  48.631  0.00  0.00      A    H  
ATOM   1001  CD2 TYR A  73      52.666  58.149  49.369  0.00  0.00      A    C  
ATOM   1002  HD2 TYR A  73      51.820  57.683  49.848  0.00  0.00      A    H  
ATOM   1003  C   TYR A  73      50.400  60.901  48.193  0.00  0.00      A    C  
ATOM   1004  O   TYR A  73      50.879  61.002  47.063  0.00  0.00      A    O  
ATOM   1005  N   LEU A  74      49.204  60.339  48.398  0.00  0.00      A    N  
ATOM   1006  H   LEU A  74      48.869  60.260  49.354  0.00  0.00      A    H  
ATOM   1007  CA  LEU A  74      48.378  59.794  47.320  0.00  0.00      A    C  
ATOM   1008  HA  LEU A  74      48.993  59.120  46.725  0.00  0.00      A    H  
ATOM   1009  CB  LEU A  74      47.182  59.010  47.890  0.00  0.00      A    C  
ATOM   1010  HB3 LEU A  74      46.465  58.846  47.084  0.00  0.00      A    H  
ATOM   1011  HB2 LEU A  74      46.691  59.618  48.650  0.00  0.00      A    H  
ATOM   1012  CG  LEU A  74      47.537  57.635  48.488  0.00  0.00      A    C  
ATOM   1013  HG  LEU A  74      48.243  57.751  49.308  0.00  0.00      A    H  
ATOM   1014  CD1 LEU A  74      46.262  56.985  49.024  0.00  0.00      A    C  
ATOM   1015 1HD1 LEU A  74      45.791  57.642  49.752  0.00  0.00      A    H  
ATOM   1016 2HD1 LEU A  74      45.565  56.790  48.208  0.00  0.00      A    H  
ATOM   1017 3HD1 LEU A  74      46.513  56.047  49.511  0.00  0.00      A    H  
ATOM   1018  CD2 LEU A  74      48.148  56.684  47.456  0.00  0.00      A    C  
ATOM   1019 1HD2 LEU A  74      49.148  57.018  47.184  0.00  0.00      A    H  
ATOM   1020 2HD2 LEU A  74      48.233  55.683  47.875  0.00  0.00      A    H  
ATOM   1021 3HD2 LEU A  74      47.521  56.643  46.565  0.00  0.00      A    H  
ATOM   1022  C   LEU A  74      47.896  60.874  46.349  0.00  0.00      A    C  
ATOM   1023  O   LEU A  74      48.013  60.674  45.143  0.00  0.00      A    O  
ATOM   1024  N   LYS A  75      47.400  62.026  46.815  0.00  0.00      A    N  
ATOM   1025  H   LYS A  75      47.320  62.153  47.821  0.00  0.00      A    H  
ATOM   1026  CA  LYS A  75      47.000  63.125  45.915  0.00  0.00      A    C  
ATOM   1027  HA  LYS A  75      46.304  62.733  45.170  0.00  0.00      A    H  
ATOM   1028  CB  LYS A  75      46.266  64.231  46.697  0.00  0.00      A    C  
ATOM   1029  HB3 LYS A  75      46.175  65.106  46.055  0.00  0.00      A    H  
ATOM   1030  HB2 LYS A  75      46.850  64.508  47.576  0.00  0.00      A    H  
ATOM   1031  CG  LYS A  75      44.853  63.780  47.131  0.00  0.00      A    C  
ATOM   1032  HG3 LYS A  75      44.945  62.892  47.755  0.00  0.00      A    H  
ATOM   1033  HG2 LYS A  75      44.268  63.510  46.252  0.00  0.00      A    H  
ATOM   1034  CD  LYS A  75      44.088  64.845  47.936  0.00  0.00      A    C  
ATOM   1035  HD3 LYS A  75      44.741  65.194  48.738  0.00  0.00      A    H  
ATOM   1036  HD2 LYS A  75      43.215  64.388  48.405  0.00  0.00      A    H  
ATOM   1037  CE  LYS A  75      43.642  66.062  47.109  0.00  0.00      A    C  
ATOM   1038  HE3 LYS A  75      44.431  66.322  46.400  0.00  0.00      A    H  
ATOM   1039  HE2 LYS A  75      43.523  66.911  47.789  0.00  0.00      A    H  
ATOM   1040  NZ  LYS A  75      42.359  65.852  46.390  0.00  0.00      A    N1+
ATOM   1041  HZ1 LYS A  75      42.388  65.072  45.740  0.00  0.00      A    H  
ATOM   1042  HZ2 LYS A  75      41.578  65.735  47.037  0.00  0.00      A    H  
ATOM   1043  HZ3 LYS A  75      42.135  66.689  45.855  0.00  0.00      A    H  
ATOM   1044  C   LYS A  75      48.200  63.648  45.112  0.00  0.00      A    C  
ATOM   1045  O   LYS A  75      48.090  63.824  43.901  0.00  0.00      A    O  
ATOM   1046  N   ALA A  76      49.376  63.765  45.737  0.00  0.00      A    N  
ATOM   1047  H   ALA A  76      49.409  63.616  46.736  0.00  0.00      A    H  
ATOM   1048  CA  ALA A  76      50.616  64.120  45.045  0.00  0.00      A    C  
ATOM   1049  HA  ALA A  76      50.453  65.062  44.516  0.00  0.00      A    H  
ATOM   1050  CB  ALA A  76      51.719  64.350  46.086  0.00  0.00      A    C  
ATOM   1051  HB1 ALA A  76      51.907  63.438  46.653  0.00  0.00      A    H  
ATOM   1052  HB2 ALA A  76      52.636  64.653  45.581  0.00  0.00      A    H  
ATOM   1053  HB3 ALA A  76      51.426  65.144  46.772  0.00  0.00      A    H  
ATOM   1054  C   ALA A  76      51.045  63.079  43.988  0.00  0.00      A    C  
ATOM   1055  O   ALA A  76      51.405  63.462  42.875  0.00  0.00      A    O  
ATOM   1056  N   ALA A  77      51.001  61.780  44.307  0.00  0.00      A    N  
ATOM   1057  H   ALA A  77      50.772  61.523  45.263  0.00  0.00      A    H  
ATOM   1058  CA  ALA A  77      51.401  60.711  43.386  0.00  0.00      A    C  
ATOM   1059  HA  ALA A  77      52.348  60.986  42.917  0.00  0.00      A    H  
ATOM   1060  CB  ALA A  77      51.621  59.432  44.205  0.00  0.00      A    C  
ATOM   1061  HB1 ALA A  77      51.942  58.627  43.545  0.00  0.00      A    H  
ATOM   1062  HB2 ALA A  77      52.391  59.604  44.959  0.00  0.00      A    H  
ATOM   1063  HB3 ALA A  77      50.694  59.141  44.703  0.00  0.00      A    H  
ATOM   1064  C   ALA A  77      50.384  60.469  42.253  0.00  0.00      A    C  
ATOM   1065  O   ALA A  77      50.765  60.164  41.122  0.00  0.00      A    O  
ATOM   1066  N   THR A  78      49.088  60.614  42.540  0.00  0.00      A    N  
ATOM   1067  H   THR A  78      48.841  60.849  43.495  0.00  0.00      A    H  
ATOM   1068  CA  THR A  78      47.996  60.379  41.575  0.00  0.00      A    C  
ATOM   1069  HA  THR A  78      48.361  59.682  40.819  0.00  0.00      A    H  
ATOM   1070  CB  THR A  78      46.789  59.685  42.228  0.00  0.00      A    C  
ATOM   1071  HB  THR A  78      46.055  59.464  41.454  0.00  0.00      A    H  
ATOM   1072  CG2 THR A  78      47.173  58.384  42.930  0.00  0.00      A    C  
ATOM   1073 1HG2 THR A  78      46.266  57.832  43.182  0.00  0.00      A    H  
ATOM   1074 2HG2 THR A  78      47.806  57.792  42.275  0.00  0.00      A    H  
ATOM   1075 3HG2 THR A  78      47.732  58.571  43.844  0.00  0.00      A    H  
ATOM   1076  OG1 THR A  78      46.193  60.487  43.215  0.00  0.00      A    O  
ATOM   1077  HG1 THR A  78      46.811  60.505  43.969  0.00  0.00      A    H  
ATOM   1078  C   THR A  78      47.590  61.646  40.804  0.00  0.00      A    C  
ATOM   1079  O   THR A  78      46.940  61.541  39.764  0.00  0.00      A    O  
ATOM   1080  N   GLN A  79      48.081  62.823  41.213  0.00  0.00      A    N  
ATOM   1081  H   GLN A  79      48.491  62.862  42.139  0.00  0.00      A    H  
ATOM   1082  CA  GLN A  79      48.226  64.032  40.388  0.00  0.00      A    C  
ATOM   1083  HA  GLN A  79      48.677  64.780  41.042  0.00  0.00      A    H  
ATOM   1084  CB  GLN A  79      49.239  63.732  39.259  0.00  0.00      A    C  
ATOM   1085  HB3 GLN A  79      48.711  63.283  38.419  0.00  0.00      A    H  
ATOM   1086  HB2 GLN A  79      49.972  63.006  39.618  0.00  0.00      A    H  
ATOM   1087  CG  GLN A  79      50.018  64.967  38.779  0.00  0.00      A    C  
ATOM   1088  HG3 GLN A  79      50.690  65.285  39.573  0.00  0.00      A    H  
ATOM   1089  HG2 GLN A  79      49.332  65.784  38.561  0.00  0.00      A    H  
ATOM   1090  CD  GLN A  79      50.830  64.672  37.521  0.00  0.00      A    C  
ATOM   1091  OE1 GLN A  79      50.604  65.234  36.454  0.00  0.00      A    O  
ATOM   1092  NE2 GLN A  79      51.808  63.792  37.570  0.00  0.00      A    N  
ATOM   1093 1HE2 GLN A  79      52.285  63.560  36.718  0.00  0.00      A    H  
ATOM   1094 2HE2 GLN A  79      52.061  63.346  38.447  0.00  0.00      A    H  
ATOM   1095  C   GLN A  79      46.895  64.645  39.890  0.00  0.00      A    C  
ATOM   1096  O   GLN A  79      46.846  65.292  38.840  0.00  0.00      A    O  
ATOM   1097  N   GLY A  80      45.791  64.439  40.608  0.00  0.00      A    N  
ATOM   1098  H   GLY A  80      45.875  63.903  41.464  0.00  0.00      A    H  
ATOM   1099  CA  GLY A  80      44.442  64.882  40.220  0.00  0.00      A    C  
ATOM   1100  HA3 GLY A  80      44.496  65.861  39.747  0.00  0.00      A    H  
ATOM   1101  HA2 GLY A  80      43.825  64.950  41.115  0.00  0.00      A    H  
ATOM   1102  C   GLY A  80      43.720  63.944  39.246  0.00  0.00      A    C  
ATOM   1103  O   GLY A  80      42.632  64.285  38.776  0.00  0.00      A    O  
ATOM   1104  N   LEU A  81      44.287  62.778  38.915  0.00  0.00      A    N  
ATOM   1105  H   LEU A  81      45.145  62.516  39.390  0.00  0.00      A    H  
ATOM   1106  CA  LEU A  81      43.704  61.816  37.971  0.00  0.00      A    C  
ATOM   1107  HA  LEU A  81      43.144  62.381  37.226  0.00  0.00      A    H  
ATOM   1108  CB  LEU A  81      44.869  61.109  37.248  0.00  0.00      A    C  
ATOM   1109  HB3 LEU A  81      45.395  60.487  37.971  0.00  0.00      A    H  
ATOM   1110  HB2 LEU A  81      45.562  61.876  36.899  0.00  0.00      A    H  
ATOM   1111  CG  LEU A  81      44.500  60.223  36.044  0.00  0.00      A    C  
ATOM   1112  HG  LEU A  81      43.978  59.341  36.410  0.00  0.00      A    H  
ATOM   1113  CD1 LEU A  81      43.628  60.931  35.004  0.00  0.00      A    C  
ATOM   1114 1HD1 LEU A  81      42.643  61.140  35.417  0.00  0.00      A    H  
ATOM   1115 2HD1 LEU A  81      44.101  61.861  34.688  0.00  0.00      A    H  
ATOM   1116 3HD1 LEU A  81      43.497  60.284  34.136  0.00  0.00      A    H  
ATOM   1117  CD2 LEU A  81      45.783  59.769  35.346  0.00  0.00      A    C  
ATOM   1118 1HD2 LEU A  81      46.425  59.238  36.044  0.00  0.00      A    H  
ATOM   1119 2HD2 LEU A  81      45.544  59.111  34.513  0.00  0.00      A    H  
ATOM   1120 3HD2 LEU A  81      46.319  60.633  34.955  0.00  0.00      A    H  
ATOM   1121  C   LEU A  81      42.709  60.829  38.625  0.00  0.00      A    C  
ATOM   1122  O   LEU A  81      41.989  60.130  37.909  0.00  0.00      A    O  
ATOM   1123  N   VAL A  82      42.611  60.782  39.959  0.00  0.00      A    N  
ATOM   1124  H   VAL A  82      43.216  61.391  40.508  0.00  0.00      A    H  
ATOM   1125  CA  VAL A  82      41.782  59.822  40.718  0.00  0.00      A    C  
ATOM   1126  HA  VAL A  82      41.155  59.259  40.026  0.00  0.00      A    H  
ATOM   1127  CB  VAL A  82      42.667  58.805  41.473  0.00  0.00      A    C  
ATOM   1128  HB  VAL A  82      43.284  59.332  42.200  0.00  0.00      A    H  
ATOM   1129  CG1 VAL A  82      41.820  57.759  42.214  0.00  0.00      A    C  
ATOM   1130 1HG1 VAL A  82      42.473  57.029  42.688  0.00  0.00      A    H  
ATOM   1131 2HG1 VAL A  82      41.236  58.229  43.004  0.00  0.00      A    H  
ATOM   1132 3HG1 VAL A  82      41.157  57.245  41.519  0.00  0.00      A    H  
ATOM   1133  CG2 VAL A  82      43.590  58.041  40.511  0.00  0.00      A    C  
ATOM   1134 1HG2 VAL A  82      44.210  57.352  41.080  0.00  0.00      A    H  
ATOM   1135 2HG2 VAL A  82      43.001  57.483  39.782  0.00  0.00      A    H  
ATOM   1136 3HG2 VAL A  82      44.252  58.730  39.990  0.00  0.00      A    H  
ATOM   1137  C   VAL A  82      40.854  60.557  41.690  0.00  0.00      A    C  
ATOM   1138  O   VAL A  82      41.236  61.541  42.332  0.00  0.00      A    O  
ATOM   1139  N   ALA A  83      39.608  60.080  41.782  0.00  0.00      A    N  
ATOM   1140  H   ALA A  83      39.376  59.207  41.323  0.00  0.00      A    H  
ATOM   1141  CA  ALA A  83      38.581  60.704  42.617  0.00  0.00      A    C  
ATOM   1142  HA  ALA A  83      38.498  61.753  42.323  0.00  0.00      A    H  
ATOM   1143  CB  ALA A  83      37.241  60.021  42.335  0.00  0.00      A    C  
ATOM   1144  HB1 ALA A  83      37.291  58.972  42.631  0.00  0.00      A    H  
ATOM   1145  HB2 ALA A  83      36.449  60.513  42.902  0.00  0.00      A    H  
ATOM   1146  HB3 ALA A  83      37.007  60.087  41.274  0.00  0.00      A    H  
ATOM   1147  C   ALA A  83      38.935  60.657  44.114  0.00  0.00      A    C  
ATOM   1148  O   ALA A  83      39.353  59.623  44.636  0.00  0.00      A    O  
ATOM   1149  N   GLU A  84      38.732  61.776  44.811  0.00  0.00      A    N  
ATOM   1150  H   GLU A  84      38.314  62.565  44.327  0.00  0.00      A    H  
ATOM   1151  CA  GLU A  84      39.121  61.957  46.212  0.00  0.00      A    C  
ATOM   1152  HA  GLU A  84      40.199  61.813  46.287  0.00  0.00      A    H  
ATOM   1153  CB  GLU A  84      38.798  63.403  46.629  0.00  0.00      A    C  
ATOM   1154  HB3 GLU A  84      37.724  63.576  46.543  0.00  0.00      A    H  
ATOM   1155  HB2 GLU A  84      39.310  64.074  45.938  0.00  0.00      A    H  
ATOM   1156  CG  GLU A  84      39.245  63.751  48.054  0.00  0.00      A    C  
ATOM   1157  HG3 GLU A  84      40.293  63.476  48.182  0.00  0.00      A    H  
ATOM   1158  HG2 GLU A  84      38.647  63.192  48.776  0.00  0.00      A    H  
ATOM   1159  CD  GLU A  84      39.087  65.248  48.309  0.00  0.00      A    C  
ATOM   1160  OE1 GLU A  84      40.006  66.016  47.940  0.00  0.00      A    O  
ATOM   1161  OE2 GLU A  84      38.043  65.679  48.854  0.00  0.00      A    O  
ATOM   1162  C   GLU A  84      38.452  60.930  47.134  0.00  0.00      A    C  
ATOM   1163  O   GLU A  84      39.139  60.260  47.898  0.00  0.00      A    O  
ATOM   1164  N   ASP A  85      37.132  60.743  47.035  0.00  0.00      A    N  
ATOM   1165  H   ASP A  85      36.623  61.262  46.335  0.00  0.00      A    H  
ATOM   1166  CA  ASP A  85      36.376  59.836  47.910  0.00  0.00      A    C  
ATOM   1167  HA  ASP A  85      36.614  60.111  48.935  0.00  0.00      A    H  
ATOM   1168  CB  ASP A  85      34.864  60.071  47.723  0.00  0.00      A    C  
ATOM   1169  HB3 ASP A  85      34.667  61.144  47.755  0.00  0.00      A    H  
ATOM   1170  HB2 ASP A  85      34.345  59.630  48.574  0.00  0.00      A    H  
ATOM   1171  CG  ASP A  85      34.270  59.502  46.428  0.00  0.00      A    C  
ATOM   1172  OD1 ASP A  85      34.801  59.791  45.331  0.00  0.00      A    O  
ATOM   1173  OD2 ASP A  85      33.220  58.821  46.497  0.00  0.00      A    O  
ATOM   1174  C   ASP A  85      36.781  58.356  47.761  0.00  0.00      A    C  
ATOM   1175  O   ASP A  85      36.671  57.580  48.711  0.00  0.00      A    O  
ATOM   1176  N   ARG A  86      37.332  57.965  46.603  0.00  0.00      A    N  
ATOM   1177  H   ARG A  86      37.429  58.664  45.876  0.00  0.00      A    H  
ATOM   1178  CA  ARG A  86      37.941  56.643  46.382  0.00  0.00      A    C  
ATOM   1179  HA  ARG A  86      37.282  55.877  46.786  0.00  0.00      A    H  
ATOM   1180  CB  ARG A  86      38.079  56.429  44.867  0.00  0.00      A    C  
ATOM   1181  HB3 ARG A  86      38.834  57.113  44.479  0.00  0.00      A    H  
ATOM   1182  HB2 ARG A  86      37.125  56.673  44.395  0.00  0.00      A    H  
ATOM   1183  CG  ARG A  86      38.457  54.996  44.467  0.00  0.00      A    C  
ATOM   1184  HG3 ARG A  86      37.701  54.293  44.816  0.00  0.00      A    H  
ATOM   1185  HG2 ARG A  86      39.423  54.734  44.899  0.00  0.00      A    H  
ATOM   1186  CD  ARG A  86      38.546  54.943  42.939  0.00  0.00      A    C  
ATOM   1187  HD3 ARG A  86      39.224  55.735  42.614  0.00  0.00      A    H  
ATOM   1188  HD2 ARG A  86      37.558  55.134  42.515  0.00  0.00      A    H  
ATOM   1189  NE  ARG A  86      39.048  53.652  42.442  0.00  0.00      A    N  
ATOM   1190  HE  ARG A  86      39.039  52.849  43.067  0.00  0.00      A    H  
ATOM   1191  CZ  ARG A  86      39.511  53.421  41.230  0.00  0.00      A    C  
ATOM   1192  NH1 ARG A  86      39.520  54.358  40.323  0.00  0.00      A    N  
ATOM   1193 1HH1 ARG A  86      39.175  55.281  40.549  0.00  0.00      A    H  
ATOM   1194 2HH1 ARG A  86      39.971  54.226  39.421  0.00  0.00      A    H  
ATOM   1195  NH2 ARG A  86      39.990  52.253  40.926  0.00  0.00      A    N  
ATOM   1196 1HH2 ARG A  86      40.024  51.510  41.617  0.00  0.00      A    H  
ATOM   1197 2HH2 ARG A  86      40.386  52.091  40.005  0.00  0.00      A    H  
ATOM   1198  C   ARG A  86      39.274  56.480  47.125  0.00  0.00      A    C  
ATOM   1199  O   ARG A  86      39.547  55.396  47.641  0.00  0.00      A    O  
ATOM   1200  N   LEU A  87      40.074  57.546  47.235  0.00  0.00      A    N  
ATOM   1201  H   LEU A  87      39.768  58.413  46.809  0.00  0.00      A    H  
ATOM   1202  CA  LEU A  87      41.272  57.565  48.086  0.00  0.00      A    C  
ATOM   1203  HA  LEU A  87      41.872  56.682  47.863  0.00  0.00      A    H  
ATOM   1204  CB  LEU A  87      42.130  58.820  47.810  0.00  0.00      A    C  
ATOM   1205  HB3 LEU A  87      43.045  58.735  48.398  0.00  0.00      A    H  
ATOM   1206  HB2 LEU A  87      41.596  59.697  48.173  0.00  0.00      A    H  
ATOM   1207  CG  LEU A  87      42.516  59.069  46.339  0.00  0.00      A    C  
ATOM   1208  HG  LEU A  87      41.616  59.206  45.747  0.00  0.00      A    H  
ATOM   1209  CD1 LEU A  87      43.343  60.353  46.243  0.00  0.00      A    C  
ATOM   1210 1HD1 LEU A  87      43.585  60.554  45.199  0.00  0.00      A    H  
ATOM   1211 2HD1 LEU A  87      42.766  61.190  46.634  0.00  0.00      A    H  
ATOM   1212 3HD1 LEU A  87      44.267  60.251  46.810  0.00  0.00      A    H  
ATOM   1213  CD2 LEU A  87      43.324  57.918  45.739  0.00  0.00      A    C  
ATOM   1214 1HD2 LEU A  87      43.622  58.167  44.721  0.00  0.00      A    H  
ATOM   1215 2HD2 LEU A  87      44.216  57.729  46.333  0.00  0.00      A    H  
ATOM   1216 3HD2 LEU A  87      42.715  57.015  45.699  0.00  0.00      A    H  
ATOM   1217  C   LEU A  87      40.895  57.492  49.577  0.00  0.00      A    C  
ATOM   1218  O   LEU A  87      41.481  56.695  50.311  0.00  0.00      A    O  
ATOM   1219  N   LEU A  88      39.889  58.269  50.014  0.00  0.00      A    N  
ATOM   1220  H   LEU A  88      39.452  58.901  49.348  0.00  0.00      A    H  
ATOM   1221  CA  LEU A  88      39.404  58.262  51.405  0.00  0.00      A    C  
ATOM   1222  HA  LEU A  88      40.218  58.567  52.065  0.00  0.00      A    H  
ATOM   1223  CB  LEU A  88      38.216  59.235  51.579  0.00  0.00      A    C  
ATOM   1224  HB3 LEU A  88      37.888  59.184  52.618  0.00  0.00      A    H  
ATOM   1225  HB2 LEU A  88      37.388  58.877  50.966  0.00  0.00      A    H  
ATOM   1226  CG  LEU A  88      38.462  60.715  51.225  0.00  0.00      A    C  
ATOM   1227  HG  LEU A  88      38.725  60.787  50.179  0.00  0.00      A    H  
ATOM   1228  CD1 LEU A  88      37.173  61.516  51.436  0.00  0.00      A    C  
ATOM   1229 1HD1 LEU A  88      36.936  61.564  52.497  0.00  0.00      A    H  
ATOM   1230 2HD1 LEU A  88      37.306  62.524  51.049  0.00  0.00      A    H  
ATOM   1231 3HD1 LEU A  88      36.345  61.050  50.906  0.00  0.00      A    H  
ATOM   1232  CD2 LEU A  88      39.589  61.365  52.032  0.00  0.00      A    C  
ATOM   1233 1HD2 LEU A  88      39.322  61.389  53.087  0.00  0.00      A    H  
ATOM   1234 2HD2 LEU A  88      40.516  60.811  51.895  0.00  0.00      A    H  
ATOM   1235 3HD2 LEU A  88      39.740  62.388  51.686  0.00  0.00      A    H  
ATOM   1236  C   LEU A  88      38.993  56.850  51.852  0.00  0.00      A    C  
ATOM   1237  O   LEU A  88      39.444  56.378  52.892  0.00  0.00      A    O  
ATOM   1238  N   ALA A  89      38.203  56.153  51.029  0.00  0.00      A    N  
ATOM   1239  H   ALA A  89      37.841  56.624  50.206  0.00  0.00      A    H  
ATOM   1240  CA  ALA A  89      37.740  54.791  51.297  0.00  0.00      A    C  
ATOM   1241  HA  ALA A  89      37.208  54.780  52.249  0.00  0.00      A    H  
ATOM   1242  CB  ALA A  89      36.761  54.421  50.195  0.00  0.00      A    C  
ATOM   1243  HB1 ALA A  89      37.241  54.552  49.224  0.00  0.00      A    H  
ATOM   1244  HB2 ALA A  89      36.464  53.380  50.289  0.00  0.00      A    H  
ATOM   1245  HB3 ALA A  89      35.882  55.057  50.280  0.00  0.00      A    H  
ATOM   1246  C   ALA A  89      38.850  53.732  51.371  0.00  0.00      A    C  
ATOM   1247  O   ALA A  89      38.755  52.814  52.187  0.00  0.00      A    O  
ATOM   1248  N   TYR A  90      39.903  53.843  50.552  0.00  0.00      A    N  
ATOM   1249  H   TYR A  90      39.927  54.604  49.884  0.00  0.00      A    H  
ATOM   1250  CA  TYR A  90      41.082  52.984  50.698  0.00  0.00      A    C  
ATOM   1251  HA  TYR A  90      40.767  51.941  50.655  0.00  0.00      A    H  
ATOM   1252  CB  TYR A  90      42.066  53.237  49.544  0.00  0.00      A    C  
ATOM   1253  HB3 TYR A  90      42.089  54.305  49.323  0.00  0.00      A    H  
ATOM   1254  HB2 TYR A  90      41.697  52.733  48.653  0.00  0.00      A    H  
ATOM   1255  CG  TYR A  90      43.486  52.769  49.812  0.00  0.00      A    C  
ATOM   1256  CD1 TYR A  90      44.506  53.720  49.999  0.00  0.00      A    C  
ATOM   1257  HD1 TYR A  90      44.285  54.775  49.923  0.00  0.00      A    H  
ATOM   1258  CE1 TYR A  90      45.809  53.296  50.316  0.00  0.00      A    C  
ATOM   1259  HE1 TYR A  90      46.595  54.012  50.490  0.00  0.00      A    H  
ATOM   1260  CZ  TYR A  90      46.101  51.934  50.435  0.00  0.00      A    C  
ATOM   1261  OH  TYR A  90      47.368  51.579  50.752  0.00  0.00      A    O  
ATOM   1262  HH  TYR A  90      47.546  50.627  50.786  0.00  0.00      A    H  
ATOM   1263  CE2 TYR A  90      45.093  50.977  50.245  0.00  0.00      A    C  
ATOM   1264  HE2 TYR A  90      45.315  49.928  50.368  0.00  0.00      A    H  
ATOM   1265  CD2 TYR A  90      43.782  51.397  49.935  0.00  0.00      A    C  
ATOM   1266  HD2 TYR A  90      42.995  50.666  49.822  0.00  0.00      A    H  
ATOM   1267  C   TYR A  90      41.735  53.202  52.071  0.00  0.00      A    C  
ATOM   1268  O   TYR A  90      41.934  52.250  52.825  0.00  0.00      A    O  
ATOM   1269  N   LEU A  91      42.011  54.457  52.435  0.00  0.00      A    N  
ATOM   1270  H   LEU A  91      41.772  55.208  51.796  0.00  0.00      A    H  
ATOM   1271  CA  LEU A  91      42.665  54.797  53.702  0.00  0.00      A    C  
ATOM   1272  HA  LEU A  91      43.570  54.198  53.795  0.00  0.00      A    H  
ATOM   1273  CB  LEU A  91      43.055  56.284  53.670  0.00  0.00      A    C  
ATOM   1274  HB3 LEU A  91      43.490  56.546  54.633  0.00  0.00      A    H  
ATOM   1275  HB2 LEU A  91      42.148  56.873  53.529  0.00  0.00      A    H  
ATOM   1276  CG  LEU A  91      44.058  56.671  52.570  0.00  0.00      A    C  
ATOM   1277  HG  LEU A  91      43.675  56.389  51.593  0.00  0.00      A    H  
ATOM   1278  CD1 LEU A  91      44.270  58.182  52.578  0.00  0.00      A    C  
ATOM   1279 1HD1 LEU A  91      44.648  58.502  53.549  0.00  0.00      A    H  
ATOM   1280 2HD1 LEU A  91      44.977  58.466  51.802  0.00  0.00      A    H  
ATOM   1281 3HD1 LEU A  91      43.319  58.680  52.388  0.00  0.00      A    H  
ATOM   1282  CD2 LEU A  91      45.411  55.995  52.768  0.00  0.00      A    C  
ATOM   1283 1HD2 LEU A  91      45.784  56.210  53.768  0.00  0.00      A    H  
ATOM   1284 2HD2 LEU A  91      45.306  54.919  52.642  0.00  0.00      A    H  
ATOM   1285 3HD2 LEU A  91      46.115  56.362  52.023  0.00  0.00      A    H  
ATOM   1286  C   LEU A  91      41.805  54.463  54.937  0.00  0.00      A    C  
ATOM   1287  O   LEU A  91      42.346  54.078  55.976  0.00  0.00      A    O  
ATOM   1288  N   GLU A  92      40.479  54.571  54.821  0.00  0.00      A    N  
ATOM   1289  H   GLU A  92      40.126  55.008  53.974  0.00  0.00      A    H  
ATOM   1290  CA  GLU A  92      39.491  54.192  55.836  0.00  0.00      A    C  
ATOM   1291  HA  GLU A  92      39.713  54.735  56.757  0.00  0.00      A    H  
ATOM   1292  CB  GLU A  92      38.097  54.630  55.339  0.00  0.00      A    C  
ATOM   1293  HB3 GLU A  92      37.873  54.115  54.408  0.00  0.00      A    H  
ATOM   1294  HB2 GLU A  92      38.122  55.702  55.138  0.00  0.00      A    H  
ATOM   1295  CG  GLU A  92      36.949  54.361  56.318  0.00  0.00      A    C  
ATOM   1296  HG3 GLU A  92      37.141  54.889  57.249  0.00  0.00      A    H  
ATOM   1297  HG2 GLU A  92      36.890  53.293  56.530  0.00  0.00      A    H  
ATOM   1298  CD  GLU A  92      35.610  54.828  55.748  0.00  0.00      A    C  
ATOM   1299  OE1 GLU A  92      35.325  56.049  55.729  0.00  0.00      A    O  
ATOM   1300  OE2 GLU A  92      34.809  53.979  55.302  0.00  0.00      A    O  
ATOM   1301  C   GLU A  92      39.527  52.685  56.153  0.00  0.00      A    C  
ATOM   1302  O   GLU A  92      39.414  52.314  57.321  0.00  0.00      A    O  
ATOM   1303  N   SER A  93      39.760  51.814  55.163  0.00  0.00      A    N  
ATOM   1304  H   SER A  93      39.854  52.185  54.225  0.00  0.00      A    H  
ATOM   1305  CA  SER A  93      39.559  50.356  55.300  0.00  0.00      A    C  
ATOM   1306  HA  SER A  93      39.128  50.135  56.276  0.00  0.00      A    H  
ATOM   1307  CB  SER A  93      38.552  49.884  54.244  0.00  0.00      A    C  
ATOM   1308  HB3 SER A  93      38.394  48.809  54.343  0.00  0.00      A    H  
ATOM   1309  HB2 SER A  93      38.960  50.088  53.254  0.00  0.00      A    H  
ATOM   1310  OG  SER A  93      37.307  50.549  54.363  0.00  0.00      A    O  
ATOM   1311  HG  SER A  93      36.768  50.087  55.039  0.00  0.00      A    H  
ATOM   1312  C   SER A  93      40.829  49.493  55.182  0.00  0.00      A    C  
ATOM   1313  O   SER A  93      40.786  48.310  55.524  0.00  0.00      A    O  
ATOM   1314  N   ALA A  94      41.951  50.025  54.684  0.00  0.00      A    N  
ATOM   1315  H   ALA A  94      41.926  50.979  54.341  0.00  0.00      A    H  
ATOM   1316  CA  ALA A  94      43.157  49.229  54.421  0.00  0.00      A    C  
ATOM   1317  HA  ALA A  94      42.843  48.369  53.827  0.00  0.00      A    H  
ATOM   1318  CB  ALA A  94      44.117  50.033  53.532  0.00  0.00      A    C  
ATOM   1319  HB1 ALA A  94      44.436  50.954  54.013  0.00  0.00      A    H  
ATOM   1320  HB2 ALA A  94      44.984  49.426  53.282  0.00  0.00      A    H  
ATOM   1321  HB3 ALA A  94      43.616  50.289  52.601  0.00  0.00      A    H  
ATOM   1322  C   ALA A  94      43.831  48.629  55.683  0.00  0.00      A    C  
ATOM   1323  O   ALA A  94      44.123  47.427  55.666  0.00  0.00      A    O  
ATOM   1324  N   PRO A  95      44.052  49.377  56.791  0.00  0.00      A    N  
ATOM   1325  CD  PRO A  95      44.043  50.834  56.886  0.00  0.00      A    C  
ATOM   1326  HD3 PRO A  95      44.602  51.292  56.073  0.00  0.00      A    H  
ATOM   1327  HD2 PRO A  95      43.021  51.208  56.889  0.00  0.00      A    H  
ATOM   1328  CG  PRO A  95      44.729  51.179  58.207  0.00  0.00      A    C  
ATOM   1329  HG3 PRO A  95      45.801  51.290  58.041  0.00  0.00      A    H  
ATOM   1330  HG2 PRO A  95      44.315  52.083  58.655  0.00  0.00      A    H  
ATOM   1331  CB  PRO A  95      44.480  49.954  59.078  0.00  0.00      A    C  
ATOM   1332  HB3 PRO A  95      45.262  49.833  59.828  0.00  0.00      A    H  
ATOM   1333  HB2 PRO A  95      43.507  50.050  59.561  0.00  0.00      A    H  
ATOM   1334  CA  PRO A  95      44.475  48.797  58.070  0.00  0.00      A    C  
ATOM   1335  HA  PRO A  95      45.496  48.433  57.958  0.00  0.00      A    H  
ATOM   1336  C   PRO A  95      43.591  47.635  58.553  0.00  0.00      A    C  
ATOM   1337  O   PRO A  95      44.113  46.573  58.904  0.00  0.00      A    O  
ATOM   1338  N   GLN A  96      42.263  47.803  58.537  0.00  0.00      A    N  
ATOM   1339  H   GLN A  96      41.887  48.707  58.256  0.00  0.00      A    H  
ATOM   1340  CA  GLN A  96      41.313  46.752  58.919  0.00  0.00      A    C  
ATOM   1341  HA  GLN A  96      41.541  46.418  59.932  0.00  0.00      A    H  
ATOM   1342  CB  GLN A  96      39.872  47.282  58.889  0.00  0.00      A    C  
ATOM   1343  HB3 GLN A  96      39.183  46.437  58.847  0.00  0.00      A    H  
ATOM   1344  HB2 GLN A  96      39.725  47.879  57.988  0.00  0.00      A    H  
ATOM   1345  CG  GLN A  96      39.508  48.112  60.125  0.00  0.00      A    C  
ATOM   1346  HG3 GLN A  96      40.294  48.837  60.324  0.00  0.00      A    H  
ATOM   1347  HG2 GLN A  96      39.423  47.460  60.994  0.00  0.00      A    H  
ATOM   1348  CD  GLN A  96      38.182  48.831  59.903  0.00  0.00      A    C  
ATOM   1349  OE1 GLN A  96      37.138  48.206  59.718  0.00  0.00      A    O  
ATOM   1350  NE2 GLN A  96      38.192  50.142  59.867  0.00  0.00      A    N  
ATOM   1351 1HE2 GLN A  96      37.364  50.639  59.546  0.00  0.00      A    H  
ATOM   1352 2HE2 GLN A  96      39.066  50.628  60.028  0.00  0.00      A    H  
ATOM   1353  C   GLN A  96      41.410  45.530  58.005  0.00  0.00      A    C  
ATOM   1354  O   GLN A  96      41.325  44.410  58.507  0.00  0.00      A    O  
ATOM   1355  N   MET A  97      41.603  45.724  56.696  0.00  0.00      A    N  
ATOM   1356  H   MET A  97      41.612  46.678  56.348  0.00  0.00      A    H  
ATOM   1357  CA  MET A  97      41.768  44.635  55.733  0.00  0.00      A    C  
ATOM   1358  HA  MET A  97      40.926  43.952  55.845  0.00  0.00      A    H  
ATOM   1359  CB  MET A  97      41.720  45.203  54.306  0.00  0.00      A    C  
ATOM   1360  HB3 MET A  97      42.497  45.952  54.168  0.00  0.00      A    H  
ATOM   1361  HB2 MET A  97      40.758  45.697  54.170  0.00  0.00      A    H  
ATOM   1362  CG  MET A  97      41.851  44.114  53.232  0.00  0.00      A    C  
ATOM   1363  HG3 MET A  97      41.495  44.528  52.296  0.00  0.00      A    H  
ATOM   1364  HG2 MET A  97      41.182  43.296  53.496  0.00  0.00      A    H  
ATOM   1365  SD  MET A  97      43.501  43.413  52.916  0.00  0.00      A    S  
ATOM   1366  CE  MET A  97      44.430  44.879  52.405  0.00  0.00      A    C  
ATOM   1367  HE1 MET A  97      45.426  44.579  52.083  0.00  0.00      A    H  
ATOM   1368  HE2 MET A  97      43.915  45.363  51.578  0.00  0.00      A    H  
ATOM   1369  HE3 MET A  97      44.517  45.577  53.237  0.00  0.00      A    H  
ATOM   1370  C   MET A  97      43.049  43.829  55.980  0.00  0.00      A    C  
ATOM   1371  O   MET A  97      42.980  42.603  56.073  0.00  0.00      A    O  
ATOM   1372  N   VAL A  98      44.216  44.474  56.113  0.00  0.00      A    N  
ATOM   1373  H   VAL A  98      44.237  45.488  56.051  0.00  0.00      A    H  
ATOM   1374  CA  VAL A  98      45.474  43.718  56.290  0.00  0.00      A    C  
ATOM   1375  HA  VAL A  98      45.483  42.939  55.525  0.00  0.00      A    H  
ATOM   1376  CB  VAL A  98      46.724  44.584  56.047  0.00  0.00      A    C  
ATOM   1377  HB  VAL A  98      46.561  45.136  55.121  0.00  0.00      A    H  
ATOM   1378  CG1 VAL A  98      47.008  45.597  57.161  0.00  0.00      A    C  
ATOM   1379 1HG1 VAL A  98      47.898  46.174  56.910  0.00  0.00      A    H  
ATOM   1380 2HG1 VAL A  98      46.162  46.273  57.265  0.00  0.00      A    H  
ATOM   1381 3HG1 VAL A  98      47.188  45.091  58.109  0.00  0.00      A    H  
ATOM   1382  CG2 VAL A  98      47.963  43.706  55.840  0.00  0.00      A    C  
ATOM   1383 1HG2 VAL A  98      48.806  44.327  55.539  0.00  0.00      A    H  
ATOM   1384 2HG2 VAL A  98      48.221  43.187  56.763  0.00  0.00      A    H  
ATOM   1385 3HG2 VAL A  98      47.774  42.971  55.056  0.00  0.00      A    H  
ATOM   1386  C   VAL A  98      45.512  42.988  57.634  0.00  0.00      A    C  
ATOM   1387  O   VAL A  98      46.036  41.882  57.729  0.00  0.00      A    O  
ATOM   1388  N   GLU A  99      44.866  43.539  58.664  0.00  0.00      A    N  
ATOM   1389  H   GLU A  99      44.483  44.471  58.553  0.00  0.00      A    H  
ATOM   1390  CA  GLU A  99      44.649  42.834  59.928  0.00  0.00      A    C  
ATOM   1391  HA  GLU A  99      45.570  42.311  60.187  0.00  0.00      A    H  
ATOM   1392  CB  GLU A  99      44.393  43.874  61.024  0.00  0.00      A    C  
ATOM   1393  HB3 GLU A  99      43.463  44.404  60.823  0.00  0.00      A    H  
ATOM   1394  HB2 GLU A  99      45.212  44.594  60.995  0.00  0.00      A    H  
ATOM   1395  CG  GLU A  99      44.348  43.247  62.422  0.00  0.00      A    C  
ATOM   1396  HG3 GLU A  99      45.010  42.383  62.447  0.00  0.00      A    H  
ATOM   1397  HG2 GLU A  99      43.336  42.903  62.638  0.00  0.00      A    H  
ATOM   1398  CD  GLU A  99      44.805  44.248  63.481  0.00  0.00      A    C  
ATOM   1399  OE1 GLU A  99      46.023  44.294  63.779  0.00  0.00      A    O  
ATOM   1400  OE2 GLU A  99      43.963  45.037  63.979  0.00  0.00      A    O  
ATOM   1401  C   GLU A  99      43.538  41.767  59.841  0.00  0.00      A    C  
ATOM   1402  O   GLU A  99      43.596  40.765  60.555  0.00  0.00      A    O  
ATOM   1403  N   TYR A 100      42.552  41.910  58.946  0.00  0.00      A    N  
ATOM   1404  H   TYR A 100      42.511  42.761  58.395  0.00  0.00      A    H  
ATOM   1405  CA  TYR A 100      41.588  40.847  58.614  0.00  0.00      A    C  
ATOM   1406  HA  TYR A 100      41.176  40.459  59.544  0.00  0.00      A    H  
ATOM   1407  CB  TYR A 100      40.404  41.398  57.795  0.00  0.00      A    C  
ATOM   1408  HB3 TYR A 100      40.768  41.864  56.884  0.00  0.00      A    H  
ATOM   1409  HB2 TYR A 100      39.893  42.162  58.380  0.00  0.00      A    H  
ATOM   1410  CG  TYR A 100      39.400  40.326  57.424  0.00  0.00      A    C  
ATOM   1411  CD1 TYR A 100      38.584  39.767  58.425  0.00  0.00      A    C  
ATOM   1412  HD1 TYR A 100      38.623  40.166  59.428  0.00  0.00      A    H  
ATOM   1413  CE1 TYR A 100      37.794  38.637  58.142  0.00  0.00      A    C  
ATOM   1414  HE1 TYR A 100      37.210  38.170  58.922  0.00  0.00      A    H  
ATOM   1415  CZ  TYR A 100      37.838  38.065  56.862  0.00  0.00      A    C  
ATOM   1416  OH  TYR A 100      37.141  36.931  56.614  0.00  0.00      A    O  
ATOM   1417  HH  TYR A 100      36.797  36.552  57.438  0.00  0.00      A    H  
ATOM   1418  CE2 TYR A 100      38.606  38.650  55.845  0.00  0.00      A    C  
ATOM   1419  HE2 TYR A 100      38.631  38.192  54.867  0.00  0.00      A    H  
ATOM   1420  CD2 TYR A 100      39.389  39.786  56.122  0.00  0.00      A    C  
ATOM   1421  HD2 TYR A 100      40.038  40.199  55.359  0.00  0.00      A    H  
ATOM   1422  C   TYR A 100      42.256  39.645  57.919  0.00  0.00      A    C  
ATOM   1423  O   TYR A 100      41.735  38.536  57.980  0.00  0.00      A    O  
ATOM   1424  N   ILE A 101      43.448  39.820  57.341  0.00  0.00      A    N  
ATOM   1425  H   ILE A 101      43.784  40.768  57.225  0.00  0.00      A    H  
ATOM   1426  CA  ILE A 101      44.373  38.707  57.093  0.00  0.00      A    C  
ATOM   1427  HA  ILE A 101      43.798  37.823  56.825  0.00  0.00      A    H  
ATOM   1428  CB  ILE A 101      45.322  39.023  55.906  0.00  0.00      A    C  
ATOM   1429  HB  ILE A 101      45.869  39.940  56.121  0.00  0.00      A    H  
ATOM   1430  CG2 ILE A 101      46.356  37.895  55.712  0.00  0.00      A    C  
ATOM   1431 1HG2 ILE A 101      45.849  36.960  55.481  0.00  0.00      A    H  
ATOM   1432 2HG2 ILE A 101      47.037  38.142  54.900  0.00  0.00      A    H  
ATOM   1433 3HG2 ILE A 101      46.959  37.756  56.608  0.00  0.00      A    H  
ATOM   1434  CG1 ILE A 101      44.502  39.252  54.613  0.00  0.00      A    C  
ATOM   1435 3HG1 ILE A 101      43.760  40.031  54.791  0.00  0.00      A    H  
ATOM   1436 2HG1 ILE A 101      43.971  38.337  54.353  0.00  0.00      A    H  
ATOM   1437  CD1 ILE A 101      45.327  39.704  53.401  0.00  0.00      A    C  
ATOM   1438 1HD1 ILE A 101      45.929  40.574  53.663  0.00  0.00      A    H  
ATOM   1439 2HD1 ILE A 101      45.974  38.898  53.054  0.00  0.00      A    H  
ATOM   1440 3HD1 ILE A 101      44.649  39.975  52.592  0.00  0.00      A    H  
ATOM   1441  C   ILE A 101      45.121  38.380  58.398  0.00  0.00      A    C  
ATOM   1442  O   ILE A 101      44.858  37.373  59.052  0.00  0.00      A    O  
ATOM   1443  N   ASN A 102      46.042  39.247  58.814  0.00  0.00      A    N  
ATOM   1444  H   ASN A 102      46.129  40.116  58.296  0.00  0.00      A    H  
ATOM   1445  CA  ASN A 102      47.134  38.909  59.727  0.00  0.00      A    C  
ATOM   1446  HA  ASN A 102      47.638  38.024  59.329  0.00  0.00      A    H  
ATOM   1447  CB  ASN A 102      48.126  40.078  59.665  0.00  0.00      A    C  
ATOM   1448  HB3 ASN A 102      47.654  40.983  60.048  0.00  0.00      A    H  
ATOM   1449  HB2 ASN A 102      48.415  40.259  58.630  0.00  0.00      A    H  
ATOM   1450  CG  ASN A 102      49.387  39.790  60.447  0.00  0.00      A    C  
ATOM   1451  OD1 ASN A 102      50.167  38.907  60.125  0.00  0.00      A    O  
ATOM   1452  ND2 ASN A 102      49.606  40.524  61.505  0.00  0.00      A    N  
ATOM   1453 1HD2 ASN A 102      48.941  41.229  61.801  0.00  0.00      A    H  
ATOM   1454 2HD2 ASN A 102      50.412  40.299  62.064  0.00  0.00      A    H  
ATOM   1455  C   ASN A 102      46.731  38.544  61.177  0.00  0.00      A    C  
ATOM   1456  O   ASN A 102      47.496  37.854  61.854  0.00  0.00      A    O  
ATOM   1457  N   ALA A 103      45.542  38.933  61.653  0.00  0.00      A    N  
ATOM   1458  H   ALA A 103      44.958  39.519  61.064  0.00  0.00      A    H  
ATOM   1459  CA  ALA A 103      45.010  38.564  62.974  0.00  0.00      A    C  
ATOM   1460  HA  ALA A 103      45.794  38.071  63.551  0.00  0.00      A    H  
ATOM   1461  CB  ALA A 103      44.630  39.840  63.734  0.00  0.00      A    C  
ATOM   1462  HB1 ALA A 103      43.805  40.344  63.232  0.00  0.00      A    H  
ATOM   1463  HB2 ALA A 103      44.324  39.586  64.749  0.00  0.00      A    H  
ATOM   1464  HB3 ALA A 103      45.488  40.509  63.788  0.00  0.00      A    H  
ATOM   1465  C   ALA A 103      43.838  37.561  62.896  0.00  0.00      A    C  
ATOM   1466  O   ALA A 103      43.201  37.262  63.913  0.00  0.00      A    O  
ATOM   1467  N   ASN A 104      43.554  37.006  61.714  0.00  0.00      A    N  
ATOM   1468  H   ASN A 104      44.074  37.328  60.904  0.00  0.00      A    H  
ATOM   1469  CA  ASN A 104      42.461  36.044  61.498  0.00  0.00      A    C  
ATOM   1470  HA  ASN A 104      42.103  35.673  62.459  0.00  0.00      A    H  
ATOM   1471  CB  ASN A 104      41.318  36.800  60.813  0.00  0.00      A    C  
ATOM   1472  HB3 ASN A 104      41.585  36.966  59.776  0.00  0.00      A    H  
ATOM   1473  HB2 ASN A 104      41.171  37.769  61.294  0.00  0.00      A    H  
ATOM   1474  CG  ASN A 104      40.007  36.034  60.853  0.00  0.00      A    C  
ATOM   1475  OD1 ASN A 104      39.668  35.303  59.933  0.00  0.00      A    O  
ATOM   1476  ND2 ASN A 104      39.255  36.166  61.927  0.00  0.00      A    N  
ATOM   1477 1HD2 ASN A 104      39.586  36.715  62.714  0.00  0.00      A    H  
ATOM   1478 2HD2 ASN A 104      38.354  35.711  61.945  0.00  0.00      A    H  
ATOM   1479  C   ASN A 104      42.862  34.811  60.659  0.00  0.00      A    C  
ATOM   1480  O   ASN A 104      42.168  33.790  60.701  0.00  0.00      A    O  
ATOM   1481  N   MET A 105      43.989  34.859  59.946  0.00  0.00      A    N  
ATOM   1482  H   MET A 105      44.508  35.729  59.927  0.00  0.00      A    H  
ATOM   1483  CA  MET A 105      44.443  33.820  59.014  0.00  0.00      A    C  
ATOM   1484  HA  MET A 105      43.692  33.034  58.947  0.00  0.00      A    H  
ATOM   1485  CB  MET A 105      44.607  34.440  57.612  0.00  0.00      A    C  
ATOM   1486  HB3 MET A 105      44.955  33.674  56.926  0.00  0.00      A    H  
ATOM   1487  HB2 MET A 105      45.363  35.224  57.640  0.00  0.00      A    H  
ATOM   1488  CG  MET A 105      43.299  35.013  57.054  0.00  0.00      A    C  
ATOM   1489  HG3 MET A 105      43.004  35.876  57.651  0.00  0.00      A    H  
ATOM   1490  HG2 MET A 105      42.522  34.259  57.148  0.00  0.00      A    H  
ATOM   1491  SD  MET A 105      43.373  35.501  55.310  0.00  0.00      A    S  
ATOM   1492  CE  MET A 105      41.726  36.244  55.155  0.00  0.00      A    C  
ATOM   1493  HE1 MET A 105      41.555  36.524  54.117  0.00  0.00      A    H  
ATOM   1494  HE2 MET A 105      40.965  35.527  55.464  0.00  0.00      A    H  
ATOM   1495  HE3 MET A 105      41.659  37.131  55.784  0.00  0.00      A    H  
ATOM   1496  C   MET A 105      45.754  33.157  59.467  0.00  0.00      A    C  
ATOM   1497  O   MET A 105      46.488  33.685  60.304  0.00  0.00      A    O  
ATOM   1498  N   THR A 106      46.062  31.993  58.888  0.00  0.00      A    N  
ATOM   1499  H   THR A 106      45.375  31.591  58.261  0.00  0.00      A    H  
ATOM   1500  CA  THR A 106      47.359  31.301  59.033  0.00  0.00      A    C  
ATOM   1501  HA  THR A 106      47.751  31.482  60.035  0.00  0.00      A    H  
ATOM   1502  CB  THR A 106      47.166  29.784  58.865  0.00  0.00      A    C  
ATOM   1503  HB  THR A 106      46.738  29.579  57.884  0.00  0.00      A    H  
ATOM   1504  CG2 THR A 106      48.444  28.961  59.031  0.00  0.00      A    C  
ATOM   1505 1HG2 THR A 106      48.200  27.901  59.097  0.00  0.00      A    H  
ATOM   1506 2HG2 THR A 106      49.098  29.106  58.172  0.00  0.00      A    H  
ATOM   1507 3HG2 THR A 106      48.972  29.264  59.934  0.00  0.00      A    H  
ATOM   1508  OG1 THR A 106      46.278  29.317  59.866  0.00  0.00      A    O  
ATOM   1509  HG1 THR A 106      45.436  29.816  59.770  0.00  0.00      A    H  
ATOM   1510  C   THR A 106      48.398  31.852  58.046  0.00  0.00      A    C  
ATOM   1511  O   THR A 106      49.602  31.726  58.269  0.00  0.00      A    O  
ATOM   1512  N   LEU A 107      47.945  32.528  56.984  0.00  0.00      A    N  
ATOM   1513  H   LEU A 107      46.952  32.481  56.788  0.00  0.00      A    H  
ATOM   1514  CA  LEU A 107      48.712  33.558  56.282  0.00  0.00      A    C  
ATOM   1515  HA  LEU A 107      49.606  33.100  55.857  0.00  0.00      A    H  
ATOM   1516  CB  LEU A 107      47.822  34.108  55.150  0.00  0.00      A    C  
ATOM   1517  HB3 LEU A 107      46.936  34.560  55.597  0.00  0.00      A    H  
ATOM   1518  HB2 LEU A 107      47.481  33.267  54.553  0.00  0.00      A    H  
ATOM   1519  CG  LEU A 107      48.466  35.155  54.219  0.00  0.00      A    C  
ATOM   1520  HG  LEU A 107      48.652  36.067  54.787  0.00  0.00      A    H  
ATOM   1521  CD1 LEU A 107      49.782  34.698  53.587  0.00  0.00      A    C  
ATOM   1522 1HD1 LEU A 107      49.649  33.765  53.041  0.00  0.00      A    H  
ATOM   1523 2HD1 LEU A 107      50.149  35.463  52.904  0.00  0.00      A    H  
ATOM   1524 3HD1 LEU A 107      50.540  34.559  54.356  0.00  0.00      A    H  
ATOM   1525  CD2 LEU A 107      47.491  35.472  53.082  0.00  0.00      A    C  
ATOM   1526 1HD2 LEU A 107      47.342  34.594  52.456  0.00  0.00      A    H  
ATOM   1527 2HD2 LEU A 107      46.529  35.784  53.490  0.00  0.00      A    H  
ATOM   1528 3HD2 LEU A 107      47.882  36.277  52.463  0.00  0.00      A    H  
ATOM   1529  C   LEU A 107      49.131  34.664  57.267  0.00  0.00      A    C  
ATOM   1530  O   LEU A 107      48.299  35.186  58.013  0.00  0.00      A    O  
ATOM   1531  N   GLN A 108      50.409  35.034  57.267  0.00  0.00      A    N  
ATOM   1532  H   GLN A 108      51.054  34.558  56.639  0.00  0.00      A    H  
ATOM   1533  CA  GLN A 108      50.982  36.032  58.175  0.00  0.00      A    C  
ATOM   1534  HA  GLN A 108      50.185  36.582  58.678  0.00  0.00      A    H  
ATOM   1535  CB  GLN A 108      51.847  35.330  59.239  0.00  0.00      A    C  
ATOM   1536  HB3 GLN A 108      52.391  36.084  59.808  0.00  0.00      A    H  
ATOM   1537  HB2 GLN A 108      52.581  34.701  58.732  0.00  0.00      A    H  
ATOM   1538  CG  GLN A 108      51.058  34.452  60.227  0.00  0.00      A    C  
ATOM   1539  HG3 GLN A 108      51.767  33.865  60.810  0.00  0.00      A    H  
ATOM   1540  HG2 GLN A 108      50.418  33.756  59.689  0.00  0.00      A    H  
ATOM   1541  CD  GLN A 108      50.216  35.276  61.193  0.00  0.00      A    C  
ATOM   1542  OE1 GLN A 108      50.665  35.631  62.279  0.00  0.00      A    O  
ATOM   1543  NE2 GLN A 108      49.000  35.620  60.837  0.00  0.00      A    N  
ATOM   1544 1HE2 GLN A 108      48.478  36.234  61.447  0.00  0.00      A    H  
ATOM   1545 2HE2 GLN A 108      48.614  35.302  59.951  0.00  0.00      A    H  
ATOM   1546  C   GLN A 108      51.804  37.057  57.389  0.00  0.00      A    C  
ATOM   1547  O   GLN A 108      52.443  36.725  56.392  0.00  0.00      A    O  
ATOM   1548  N   TYR A 109      51.790  38.307  57.847  0.00  0.00      A    N  
ATOM   1549  H   TYR A 109      51.274  38.496  58.703  0.00  0.00      A    H  
ATOM   1550  CA  TYR A 109      52.397  39.458  57.177  0.00  0.00      A    C  
ATOM   1551  HA  TYR A 109      53.086  39.115  56.406  0.00  0.00      A    H  
ATOM   1552  CB  TYR A 109      51.305  40.320  56.512  0.00  0.00      A    C  
ATOM   1553  HB3 TYR A 109      51.586  41.371  56.590  0.00  0.00      A    H  
ATOM   1554  HB2 TYR A 109      50.365  40.212  57.056  0.00  0.00      A    H  
ATOM   1555  CG  TYR A 109      51.073  40.018  55.045  0.00  0.00      A    C  
ATOM   1556  CD1 TYR A 109      50.259  38.937  54.657  0.00  0.00      A    C  
ATOM   1557  HD1 TYR A 109      49.792  38.313  55.406  0.00  0.00      A    H  
ATOM   1558  CE1 TYR A 109      50.064  38.664  53.289  0.00  0.00      A    C  
ATOM   1559  HE1 TYR A 109      49.451  37.837  52.976  0.00  0.00      A    H  
ATOM   1560  CZ  TYR A 109      50.683  39.458  52.314  0.00  0.00      A    C  
ATOM   1561  OH  TYR A 109      50.530  39.153  51.000  0.00  0.00      A    O  
ATOM   1562  HH  TYR A 109      51.081  39.710  50.424  0.00  0.00      A    H  
ATOM   1563  CE2 TYR A 109      51.479  40.546  52.696  0.00  0.00      A    C  
ATOM   1564  HE2 TYR A 109      51.944  41.160  51.939  0.00  0.00      A    H  
ATOM   1565  CD2 TYR A 109      51.675  40.827  54.061  0.00  0.00      A    C  
ATOM   1566  HD2 TYR A 109      52.300  41.659  54.353  0.00  0.00      A    H  
ATOM   1567  C   TYR A 109      53.192  40.301  58.172  0.00  0.00      A    C  
ATOM   1568  O   TYR A 109      52.817  40.427  59.344  0.00  0.00      A    O  
ATOM   1569  N   PHE A 110      54.273  40.915  57.697  0.00  0.00      A    N  
ATOM   1570  H   PHE A 110      54.541  40.755  56.728  0.00  0.00      A    H  
ATOM   1571  CA  PHE A 110      55.128  41.798  58.492  0.00  0.00      A    C  
ATOM   1572  HA  PHE A 110      54.568  42.125  59.367  0.00  0.00      A    H  
ATOM   1573  CB  PHE A 110      56.356  41.021  58.994  0.00  0.00      A    C  
ATOM   1574  HB3 PHE A 110      56.006  40.173  59.581  0.00  0.00      A    H  
ATOM   1575  HB2 PHE A 110      56.908  41.670  59.675  0.00  0.00      A    H  
ATOM   1576  CG  PHE A 110      57.323  40.494  57.943  0.00  0.00      A    C  
ATOM   1577  CD1 PHE A 110      57.016  39.338  57.198  0.00  0.00      A    C  
ATOM   1578  HD1 PHE A 110      56.061  38.852  57.325  0.00  0.00      A    H  
ATOM   1579  CE1 PHE A 110      57.927  38.836  56.251  0.00  0.00      A    C  
ATOM   1580  HE1 PHE A 110      57.660  37.982  55.642  0.00  0.00      A    H  
ATOM   1581  CZ  PHE A 110      59.165  39.476  56.063  0.00  0.00      A    C  
ATOM   1582  HZ  PHE A 110      59.861  39.111  55.321  0.00  0.00      A    H  
ATOM   1583  CE2 PHE A 110      59.478  40.626  56.808  0.00  0.00      A    C  
ATOM   1584  HE2 PHE A 110      60.418  41.135  56.645  0.00  0.00      A    H  
ATOM   1585  CD2 PHE A 110      58.555  41.143  57.733  0.00  0.00      A    C  
ATOM   1586  HD2 PHE A 110      58.792  42.051  58.271  0.00  0.00      A    H  
ATOM   1587  C   PHE A 110      55.527  43.041  57.682  0.00  0.00      A    C  
ATOM   1588  O   PHE A 110      55.726  42.928  56.472  0.00  0.00      A    O  
ATOM   1589  N   PRO A 111      55.618  44.231  58.307  0.00  0.00      A    N  
ATOM   1590  CD  PRO A 111      55.400  44.501  59.720  0.00  0.00      A    C  
ATOM   1591  HD3 PRO A 111      54.329  44.501  59.917  0.00  0.00      A    H  
ATOM   1592  HD2 PRO A 111      55.907  43.774  60.355  0.00  0.00      A    H  
ATOM   1593  CG  PRO A 111      55.965  45.897  59.965  0.00  0.00      A    C  
ATOM   1594  HG3 PRO A 111      55.449  46.416  60.770  0.00  0.00      A    H  
ATOM   1595  HG2 PRO A 111      57.031  45.821  60.176  0.00  0.00      A    H  
ATOM   1596  CB  PRO A 111      55.760  46.588  58.623  0.00  0.00      A    C  
ATOM   1597  HB3 PRO A 111      54.723  46.916  58.533  0.00  0.00      A    H  
ATOM   1598  HB2 PRO A 111      56.436  47.432  58.492  0.00  0.00      A    H  
ATOM   1599  CA  PRO A 111      56.032  45.456  57.628  0.00  0.00      A    C  
ATOM   1600  HA  PRO A 111      55.429  45.620  56.742  0.00  0.00      A    H  
ATOM   1601  C   PRO A 111      57.508  45.395  57.220  0.00  0.00      A    C  
ATOM   1602  O   PRO A 111      58.279  44.590  57.746  0.00  0.00      A    O  
ATOM   1603  N   CYS A 112      57.922  46.314  56.349  0.00  0.00      A    N  
ATOM   1604  H   CYS A 112      57.208  46.881  55.902  0.00  0.00      A    H  
ATOM   1605  CA  CYS A 112      59.284  46.415  55.826  0.00  0.00      A    C  
ATOM   1606  HA  CYS A 112      59.930  45.714  56.356  0.00  0.00      A    H  
ATOM   1607  CB  CYS A 112      59.297  46.024  54.341  0.00  0.00      A    C  
ATOM   1608  HB3 CYS A 112      60.316  46.118  53.965  0.00  0.00      A    H  
ATOM   1609  HB2 CYS A 112      58.644  46.694  53.780  0.00  0.00      A    H  
ATOM   1610  SG  CYS A 112      58.751  44.307  54.124  0.00  0.00      A    S  
ATOM   1611  HG  CYS A 112      59.541  43.771  55.071  0.00  0.00      A    H  
ATOM   1612  C   CYS A 112      59.848  47.822  56.076  0.00  0.00      A    C  
ATOM   1613  O   CYS A 112      59.787  48.706  55.216  0.00  0.00      A    O  
HETATM 1614  N   HID A 113      60.356  48.064  57.287  0.00  0.00      A    N  
HETATM 1615  H   HID A 113      60.379  47.307  57.965  0.00  0.00      A    H  
HETATM 1616  CA  HID A 113      60.864  49.376  57.709  0.00  0.00      A    C  
HETATM 1617  HA  HID A 113      60.106  50.117  57.460  0.00  0.00      A    H  
HETATM 1618  CB  HID A 113      61.018  49.408  59.233  0.00  0.00      A    C  
HETATM 1619  HB3 HID A 113      61.581  50.295  59.527  0.00  0.00      A    H  
HETATM 1620  HB2 HID A 113      61.562  48.527  59.575  0.00  0.00      A    H  
HETATM 1621  CG  HID A 113      59.673  49.473  59.902  0.00  0.00      A    C  
HETATM 1622  ND1 HID A 113      58.894  48.400  60.256  0.00  0.00      A    N  
HETATM 1623  HD1 HID A 113      59.162  47.416  60.193  0.00  0.00      A    H  
HETATM 1624  CE1 HID A 113      57.731  48.870  60.730  0.00  0.00      A    C  
HETATM 1625  HE1 HID A 113      56.928  48.253  61.115  0.00  0.00      A    H  
HETATM 1626  NE2 HID A 113      57.710  50.214  60.683  0.00  0.00      A    N  
HETATM 1627  CD2 HID A 113      58.948  50.605  60.158  0.00  0.00      A    C  
HETATM 1628  HD2 HID A 113      59.265  51.619  59.955  0.00  0.00      A    H  
HETATM 1629  C   HID A 113      62.134  49.856  56.987  0.00  0.00      A    C  
HETATM 1630  O   HID A 113      62.500  51.021  57.147  0.00  0.00      A    O  
ATOM   1631  N   ARG A 114      62.790  49.033  56.157  0.00  0.00      A    N  
ATOM   1632  H   ARG A 114      62.484  48.064  56.097  0.00  0.00      A    H  
ATOM   1633  CA  ARG A 114      63.864  49.477  55.244  0.00  0.00      A    C  
ATOM   1634  HA  ARG A 114      64.339  50.374  55.641  0.00  0.00      A    H  
ATOM   1635  CB  ARG A 114      64.935  48.383  55.094  0.00  0.00      A    C  
ATOM   1636  HB3 ARG A 114      65.696  48.745  54.403  0.00  0.00      A    H  
ATOM   1637  HB2 ARG A 114      64.474  47.516  54.635  0.00  0.00      A    H  
ATOM   1638  CG  ARG A 114      65.638  47.944  56.387  0.00  0.00      A    C  
ATOM   1639  HG3 ARG A 114      64.899  47.631  57.123  0.00  0.00      A    H  
ATOM   1640  HG2 ARG A 114      66.206  48.777  56.800  0.00  0.00      A    H  
ATOM   1641  CD  ARG A 114      66.583  46.764  56.117  0.00  0.00      A    C  
ATOM   1642  HD3 ARG A 114      66.001  45.924  55.730  0.00  0.00      A    H  
ATOM   1643  HD2 ARG A 114      67.030  46.465  57.067  0.00  0.00      A    H  
ATOM   1644  NE  ARG A 114      67.648  47.109  55.154  0.00  0.00      A    N  
ATOM   1645  HE  ARG A 114      67.552  47.965  54.622  0.00  0.00      A    H  
ATOM   1646  CZ  ARG A 114      68.783  46.473  54.954  0.00  0.00      A    C  
ATOM   1647  NH1 ARG A 114      69.086  45.355  55.539  0.00  0.00      A    N  
ATOM   1648 1HH1 ARG A 114      68.393  44.894  56.119  0.00  0.00      A    H  
ATOM   1649 2HH1 ARG A 114      70.017  44.973  55.424  0.00  0.00      A    H  
ATOM   1650  NH2 ARG A 114      69.649  46.983  54.139  0.00  0.00      A    N  
ATOM   1651 1HH2 ARG A 114      69.395  47.821  53.623  0.00  0.00      A    H  
ATOM   1652 2HH2 ARG A 114      70.578  46.581  54.067  0.00  0.00      A    H  
ATOM   1653  C   ARG A 114      63.368  49.848  53.841  0.00  0.00      A    C  
ATOM   1654  O   ARG A 114      64.168  50.354  53.060  0.00  0.00      A    O  
ATOM   1655  N   TYR A 115      62.108  49.564  53.500  0.00  0.00      A    N  
ATOM   1656  H   TYR A 115      61.493  49.197  54.214  0.00  0.00      A    H  
ATOM   1657  CA  TYR A 115      61.597  49.550  52.123  0.00  0.00      A    C  
ATOM   1658  HA  TYR A 115      62.448  49.539  51.445  0.00  0.00      A    H  
ATOM   1659  CB  TYR A 115      60.840  48.225  51.911  0.00  0.00      A    C  
ATOM   1660  HB3 TYR A 115      59.858  48.293  52.381  0.00  0.00      A    H  
ATOM   1661  HB2 TYR A 115      61.392  47.452  52.448  0.00  0.00      A    H  
ATOM   1662  CG  TYR A 115      60.661  47.676  50.500  0.00  0.00      A    C  
ATOM   1663  CD1 TYR A 115      61.130  48.333  49.340  0.00  0.00      A    C  
ATOM   1664  HD1 TYR A 115      61.593  49.306  49.400  0.00  0.00      A    H  
ATOM   1665  CE1 TYR A 115      61.035  47.694  48.084  0.00  0.00      A    C  
ATOM   1666  HE1 TYR A 115      61.424  48.170  47.199  0.00  0.00      A    H  
ATOM   1667  CZ  TYR A 115      60.457  46.421  47.978  0.00  0.00      A    C  
ATOM   1668  OH  TYR A 115      60.424  45.762  46.793  0.00  0.00      A    O  
ATOM   1669  HH  TYR A 115      60.776  46.284  46.058  0.00  0.00      A    H  
ATOM   1670  CE2 TYR A 115      59.937  45.794  49.115  0.00  0.00      A    C  
ATOM   1671  HE2 TYR A 115      59.463  44.827  49.022  0.00  0.00      A    H  
ATOM   1672  CD2 TYR A 115      60.059  46.409  50.373  0.00  0.00      A    C  
ATOM   1673  HD2 TYR A 115      59.697  45.895  51.253  0.00  0.00      A    H  
ATOM   1674  C   TYR A 115      60.740  50.808  51.861  0.00  0.00      A    C  
ATOM   1675  O   TYR A 115      59.539  50.818  52.168  0.00  0.00      A    O  
ATOM   1676  N   PRO A 116      61.345  51.909  51.365  0.00  0.00      A    N  
ATOM   1677  CD  PRO A 116      62.686  52.012  50.801  0.00  0.00      A    C  
ATOM   1678  HD3 PRO A 116      63.417  52.063  51.605  0.00  0.00      A    H  
ATOM   1679  HD2 PRO A 116      62.912  51.188  50.124  0.00  0.00      A    H  
ATOM   1680  CG  PRO A 116      62.718  53.335  50.045  0.00  0.00      A    C  
ATOM   1681  HG3 PRO A 116      63.724  53.750  49.988  0.00  0.00      A    H  
ATOM   1682  HG2 PRO A 116      62.289  53.203  49.051  0.00  0.00      A    H  
ATOM   1683  CB  PRO A 116      61.788  54.204  50.880  0.00  0.00      A    C  
ATOM   1684  HB3 PRO A 116      62.330  54.571  51.751  0.00  0.00      A    H  
ATOM   1685  HB2 PRO A 116      61.395  55.033  50.295  0.00  0.00      A    H  
ATOM   1686  CA  PRO A 116      60.696  53.217  51.315  0.00  0.00      A    C  
ATOM   1687  HA  PRO A 116      60.324  53.489  52.298  0.00  0.00      A    H  
ATOM   1688  C   PRO A 116      59.516  53.244  50.354  0.00  0.00      A    C  
ATOM   1689  O   PRO A 116      59.451  52.470  49.399  0.00  0.00      A    O  
ATOM   1690  N   ASP A 117      58.596  54.178  50.576  0.00  0.00      A    N  
ATOM   1691  H   ASP A 117      58.674  54.757  51.404  0.00  0.00      A    H  
ATOM   1692  CA  ASP A 117      57.602  54.542  49.566  0.00  0.00      A    C  
ATOM   1693  HA  ASP A 117      57.031  53.653  49.291  0.00  0.00      A    H  
ATOM   1694  CB  ASP A 117      56.633  55.591  50.119  0.00  0.00      A    C  
ATOM   1695  HB3 ASP A 117      55.861  55.746  49.372  0.00  0.00      A    H  
ATOM   1696  HB2 ASP A 117      57.165  56.532  50.267  0.00  0.00      A    H  
ATOM   1697  CG  ASP A 117      55.920  55.217  51.416  0.00  0.00      A    C  
ATOM   1698  OD1 ASP A 117      55.838  54.017  51.770  0.00  0.00      A    O  
ATOM   1699  OD2 ASP A 117      55.391  56.157  52.048  0.00  0.00      A    O  
ATOM   1700  C   ASP A 117      58.330  55.082  48.321  0.00  0.00      A    C  
ATOM   1701  O   ASP A 117      59.303  55.831  48.439  0.00  0.00      A    O  
ATOM   1702  N   TYR A 118      57.897  54.700  47.121  0.00  0.00      A    N  
ATOM   1703  H   TYR A 118      57.051  54.147  47.065  0.00  0.00      A    H  
ATOM   1704  CA  TYR A 118      58.714  54.852  45.911  0.00  0.00      A    C  
ATOM   1705  HA  TYR A 118      59.698  54.430  46.120  0.00  0.00      A    H  
ATOM   1706  CB  TYR A 118      58.098  54.021  44.771  0.00  0.00      A    C  
ATOM   1707  HB3 TYR A 118      58.537  54.362  43.833  0.00  0.00      A    H  
ATOM   1708  HB2 TYR A 118      57.029  54.234  44.714  0.00  0.00      A    H  
ATOM   1709  CG  TYR A 118      58.298  52.504  44.821  0.00  0.00      A    C  
ATOM   1710  CD1 TYR A 118      58.863  51.832  45.929  0.00  0.00      A    C  
ATOM   1711  HD1 TYR A 118      59.169  52.370  46.816  0.00  0.00      A    H  
ATOM   1712  CE1 TYR A 118      59.055  50.435  45.893  0.00  0.00      A    C  
ATOM   1713  HE1 TYR A 118      59.494  49.930  46.741  0.00  0.00      A    H  
ATOM   1714  CZ  TYR A 118      58.708  49.700  44.750  0.00  0.00      A    C  
ATOM   1715  OH  TYR A 118      58.972  48.365  44.692  0.00  0.00      A    O  
ATOM   1716  HH  TYR A 118      58.214  47.816  44.426  0.00  0.00      A    H  
ATOM   1717  CE2 TYR A 118      58.152  50.359  43.646  0.00  0.00      A    C  
ATOM   1718  HE2 TYR A 118      57.914  49.801  42.756  0.00  0.00      A    H  
ATOM   1719  CD2 TYR A 118      57.936  51.751  43.689  0.00  0.00      A    C  
ATOM   1720  HD2 TYR A 118      57.514  52.257  42.836  0.00  0.00      A    H  
ATOM   1721  C   TYR A 118      59.004  56.308  45.485  0.00  0.00      A    C  
ATOM   1722  O   TYR A 118      59.911  56.510  44.677  0.00  0.00      A    O  
ATOM   1723  N   TYR A 119      58.333  57.327  46.036  0.00  0.00      A    N  
ATOM   1724  H   TYR A 119      57.613  57.106  46.712  0.00  0.00      A    H  
ATOM   1725  CA  TYR A 119      58.506  58.742  45.668  0.00  0.00      A    C  
ATOM   1726  HA  TYR A 119      59.343  58.828  44.975  0.00  0.00      A    H  
ATOM   1727  CB  TYR A 119      57.256  59.264  44.929  0.00  0.00      A    C  
ATOM   1728  HB3 TYR A 119      57.528  60.192  44.427  0.00  0.00      A    H  
ATOM   1729  HB2 TYR A 119      56.497  59.504  45.667  0.00  0.00      A    H  
ATOM   1730  CG  TYR A 119      56.603  58.358  43.904  0.00  0.00      A    C  
ATOM   1731  CD1 TYR A 119      57.308  57.957  42.757  0.00  0.00      A    C  
ATOM   1732  HD1 TYR A 119      58.334  58.272  42.611  0.00  0.00      A    H  
ATOM   1733  CE1 TYR A 119      56.676  57.151  41.794  0.00  0.00      A    C  
ATOM   1734  HE1 TYR A 119      57.235  56.849  40.930  0.00  0.00      A    H  
ATOM   1735  CZ  TYR A 119      55.341  56.752  41.963  0.00  0.00      A    C  
ATOM   1736  OH  TYR A 119      54.715  55.982  41.033  0.00  0.00      A    O  
ATOM   1737  HH  TYR A 119      55.270  55.840  40.252  0.00  0.00      A    H  
ATOM   1738  CE2 TYR A 119      54.633  57.165  43.100  0.00  0.00      A    C  
ATOM   1739  HE2 TYR A 119      53.608  56.864  43.226  0.00  0.00      A    H  
ATOM   1740  CD2 TYR A 119      55.262  57.961  44.074  0.00  0.00      A    C  
ATOM   1741  HD2 TYR A 119      54.715  58.269  44.955  0.00  0.00      A    H  
ATOM   1742  C   TYR A 119      58.859  59.632  46.881  0.00  0.00      A    C  
ATOM   1743  O   TYR A 119      58.115  60.550  47.225  0.00  0.00      A    O  
ATOM   1744  N   GLN A 120      59.982  59.377  47.566  0.00  0.00      A    N  
ATOM   1745  H   GLN A 120      60.592  58.647  47.212  0.00  0.00      A    H  
ATOM   1746  CA  GLN A 120      60.427  60.132  48.757  0.00  0.00      A    C  
ATOM   1747  HA  GLN A 120      59.732  59.905  49.563  0.00  0.00      A    H  
ATOM   1748  CB  GLN A 120      61.831  59.669  49.190  0.00  0.00      A    C  
ATOM   1749  HB3 GLN A 120      62.181  60.313  49.997  0.00  0.00      A    H  
ATOM   1750  HB2 GLN A 120      62.520  59.782  48.354  0.00  0.00      A    H  
ATOM   1751  CG  GLN A 120      61.885  58.224  49.698  0.00  0.00      A    C  
ATOM   1752  HG3 GLN A 120      62.908  57.989  49.985  0.00  0.00      A    H  
ATOM   1753  HG2 GLN A 120      61.599  57.542  48.896  0.00  0.00      A    H  
ATOM   1754  CD  GLN A 120      60.985  58.010  50.910  0.00  0.00      A    C  
ATOM   1755  OE1 GLN A 120      61.203  58.521  51.999  0.00  0.00      A    O  
ATOM   1756  NE2 GLN A 120      59.926  57.255  50.759  0.00  0.00      A    N  
ATOM   1757 1HE2 GLN A 120      59.387  57.018  51.578  0.00  0.00      A    H  
ATOM   1758 2HE2 GLN A 120      59.752  56.793  49.868  0.00  0.00      A    H  
ATOM   1759  C   GLN A 120      60.426  61.673  48.636  0.00  0.00      A    C  
ATOM   1760  O   GLN A 120      60.300  62.354  49.659  0.00  0.00      A    O  
HETATM 1761  N   HID A 121      60.567  62.236  47.429  0.00  0.00      A    N  
HETATM 1762  H   HID A 121      60.772  61.621  46.646  0.00  0.00      A    H  
HETATM 1763  CA  HID A 121      60.485  63.682  47.164  0.00  0.00      A    C  
HETATM 1764  HA  HID A 121      60.971  64.199  47.994  0.00  0.00      A    H  
HETATM 1765  CB  HID A 121      61.290  64.022  45.902  0.00  0.00      A    C  
HETATM 1766  HB3 HID A 121      62.294  63.614  46.010  0.00  0.00      A    H  
HETATM 1767  HB2 HID A 121      61.392  65.106  45.861  0.00  0.00      A    H  
HETATM 1768  CG  HID A 121      60.738  63.583  44.565  0.00  0.00      A    C  
HETATM 1769  ND1 HID A 121      61.226  64.010  43.354  0.00  0.00      A    N  
HETATM 1770  HD1 HID A 121      62.009  64.651  43.225  0.00  0.00      A    H  
HETATM 1771  CE1 HID A 121      60.542  63.402  42.377  0.00  0.00      A    C  
HETATM 1772  HE1 HID A 121      60.732  63.536  41.318  0.00  0.00      A    H  
HETATM 1773  NE2 HID A 121      59.600  62.596  42.900  0.00  0.00      A    N  
HETATM 1774  CD2 HID A 121      59.729  62.696  44.291  0.00  0.00      A    C  
HETATM 1775  HD2 HID A 121      59.152  62.145  45.018  0.00  0.00      A    H  
HETATM 1776  C   HID A 121      59.058  64.263  47.074  0.00  0.00      A    C  
HETATM 1777  O   HID A 121      58.899  65.483  46.966  0.00  0.00      A    O  
ATOM   1778  N   LEU A 122      58.008  63.436  47.121  0.00  0.00      A    N  
ATOM   1779  H   LEU A 122      58.176  62.443  47.252  0.00  0.00      A    H  
ATOM   1780  CA  LEU A 122      56.622  63.900  47.255  0.00  0.00      A    C  
ATOM   1781  HA  LEU A 122      56.524  64.879  46.788  0.00  0.00      A    H  
ATOM   1782  CB  LEU A 122      55.662  62.923  46.554  0.00  0.00      A    C  
ATOM   1783  HB3 LEU A 122      54.638  63.249  46.743  0.00  0.00      A    H  
ATOM   1784  HB2 LEU A 122      55.779  61.942  47.010  0.00  0.00      A    H  
ATOM   1785  CG  LEU A 122      55.851  62.780  45.034  0.00  0.00      A    C  
ATOM   1786  HG  LEU A 122      56.820  62.331  44.829  0.00  0.00      A    H  
ATOM   1787  CD1 LEU A 122      54.758  61.864  44.484  0.00  0.00      A    C  
ATOM   1788 1HD1 LEU A 122      54.755  60.920  45.025  0.00  0.00      A    H  
ATOM   1789 2HD1 LEU A 122      53.786  62.339  44.598  0.00  0.00      A    H  
ATOM   1790 3HD1 LEU A 122      54.942  61.669  43.428  0.00  0.00      A    H  
ATOM   1791  CD2 LEU A 122      55.762  64.111  44.286  0.00  0.00      A    C  
ATOM   1792 1HD2 LEU A 122      55.752  63.928  43.212  0.00  0.00      A    H  
ATOM   1793 2HD2 LEU A 122      54.852  64.641  44.565  0.00  0.00      A    H  
ATOM   1794 3HD2 LEU A 122      56.631  64.724  44.518  0.00  0.00      A    H  
ATOM   1795  C   LEU A 122      56.249  64.029  48.744  0.00  0.00      A    C  
ATOM   1796  O   LEU A 122      56.730  63.242  49.568  0.00  0.00      A    O  
ATOM   1797  N   PRO A 123      55.388  64.992  49.119  0.00  0.00      A    N  
ATOM   1798  CD  PRO A 123      54.704  65.935  48.246  0.00  0.00      A    C  
ATOM   1799  HD3 PRO A 123      55.400  66.717  47.938  0.00  0.00      A    H  
ATOM   1800  HD2 PRO A 123      54.276  65.447  47.371  0.00  0.00      A    H  
ATOM   1801  CG  PRO A 123      53.594  66.542  49.094  0.00  0.00      A    C  
ATOM   1802  HG3 PRO A 123      53.368  67.558  48.779  0.00  0.00      A    H  
ATOM   1803  HG2 PRO A 123      52.704  65.913  49.036  0.00  0.00      A    H  
ATOM   1804  CB  PRO A 123      54.175  66.495  50.506  0.00  0.00      A    C  
ATOM   1805  HB3 PRO A 123      54.834  67.349  50.656  0.00  0.00      A    H  
ATOM   1806  HB2 PRO A 123      53.397  66.487  51.266  0.00  0.00      A    H  
ATOM   1807  CA  PRO A 123      55.009  65.213  50.513  0.00  0.00      A    C  
ATOM   1808  HA  PRO A 123      55.906  65.374  51.110  0.00  0.00      A    H  
ATOM   1809  C   PRO A 123      54.234  64.020  51.087  0.00  0.00      A    C  
ATOM   1810  O   PRO A 123      53.467  63.366  50.388  0.00  0.00      A    O  
ATOM   1811  N   GLY A 124      54.431  63.726  52.371  0.00  0.00      A    N  
ATOM   1812  H   GLY A 124      55.045  64.334  52.903  0.00  0.00      A    H  
ATOM   1813  CA  GLY A 124      53.782  62.615  53.074  0.00  0.00      A    C  
ATOM   1814  HA3 GLY A 124      52.728  62.590  52.796  0.00  0.00      A    H  
ATOM   1815  HA2 GLY A 124      53.845  62.800  54.146  0.00  0.00      A    H  
ATOM   1816  C   GLY A 124      54.372  61.221  52.807  0.00  0.00      A    C  
ATOM   1817  O   GLY A 124      53.844  60.246  53.344  0.00  0.00      A    O  
ATOM   1818  N   ALA A 125      55.432  61.084  52.003  0.00  0.00      A    N  
ATOM   1819  H   ALA A 125      55.792  61.904  51.538  0.00  0.00      A    H  
ATOM   1820  CA  ALA A 125      56.163  59.823  51.824  0.00  0.00      A    C  
ATOM   1821  HA  ALA A 125      55.462  59.045  51.515  0.00  0.00      A    H  
ATOM   1822  CB  ALA A 125      57.194  60.018  50.706  0.00  0.00      A    C  
ATOM   1823  HB1 ALA A 125      57.983  60.693  51.040  0.00  0.00      A    H  
ATOM   1824  HB2 ALA A 125      57.634  59.057  50.440  0.00  0.00      A    H  
ATOM   1825  HB3 ALA A 125      56.721  60.444  49.823  0.00  0.00      A    H  
ATOM   1826  C   ALA A 125      56.870  59.374  53.122  0.00  0.00      A    C  
ATOM   1827  O   ALA A 125      57.336  60.213  53.897  0.00  0.00      A    O  
ATOM   1828  N   LYS A 126      57.024  58.060  53.338  0.00  0.00      A    N  
ATOM   1829  H   LYS A 126      56.561  57.411  52.701  0.00  0.00      A    H  
ATOM   1830  CA  LYS A 126      57.761  57.474  54.473  0.00  0.00      A    C  
ATOM   1831  HA  LYS A 126      58.141  58.275  55.103  0.00  0.00      A    H  
ATOM   1832  CB  LYS A 126      56.823  56.572  55.302  0.00  0.00      A    C  
ATOM   1833  HB3 LYS A 126      57.404  56.076  56.079  0.00  0.00      A    H  
ATOM   1834  HB2 LYS A 126      56.418  55.793  54.651  0.00  0.00      A    H  
ATOM   1835  CG  LYS A 126      55.649  57.302  55.968  0.00  0.00      A    C  
ATOM   1836  HG3 LYS A 126      55.021  56.564  56.469  0.00  0.00      A    H  
ATOM   1837  HG2 LYS A 126      55.061  57.798  55.200  0.00  0.00      A    H  
ATOM   1838  CD  LYS A 126      56.089  58.355  56.988  0.00  0.00      A    C  
ATOM   1839  HD3 LYS A 126      56.661  59.130  56.476  0.00  0.00      A    H  
ATOM   1840  HD2 LYS A 126      56.715  57.891  57.751  0.00  0.00      A    H  
ATOM   1841  CE  LYS A 126      54.857  58.992  57.638  0.00  0.00      A    C  
ATOM   1842  HE3 LYS A 126      54.402  58.282  58.334  0.00  0.00      A    H  
ATOM   1843  HE2 LYS A 126      54.124  59.220  56.859  0.00  0.00      A    H  
ATOM   1844  NZ  LYS A 126      55.229  60.237  58.340  0.00  0.00      A    N1+
ATOM   1845  HZ1 LYS A 126      55.683  60.876  57.695  0.00  0.00      A    H  
ATOM   1846  HZ2 LYS A 126      54.410  60.726  58.698  0.00  0.00      A    H  
ATOM   1847  HZ3 LYS A 126      55.868  60.067  59.111  0.00  0.00      A    H  
ATOM   1848  C   LYS A 126      58.961  56.646  53.997  0.00  0.00      A    C  
ATOM   1849  O   LYS A 126      58.848  55.960  52.978  0.00  0.00      A    O  
ATOM   1850  N   PRO A 127      60.087  56.632  54.737  0.00  0.00      A    N  
ATOM   1851  CD  PRO A 127      60.364  57.434  55.922  0.00  0.00      A    C  
ATOM   1852  HD3 PRO A 127      60.481  58.480  55.632  0.00  0.00      A    H  
ATOM   1853  HD2 PRO A 127      59.578  57.333  56.671  0.00  0.00      A    H  
ATOM   1854  CG  PRO A 127      61.687  56.910  56.476  0.00  0.00      A    C  
ATOM   1855  HG3 PRO A 127      62.254  57.689  56.985  0.00  0.00      A    H  
ATOM   1856  HG2 PRO A 127      61.489  56.074  57.146  0.00  0.00      A    H  
ATOM   1857  CB  PRO A 127      62.403  56.400  55.230  0.00  0.00      A    C  
ATOM   1858  HB3 PRO A 127      62.850  57.241  54.697  0.00  0.00      A    H  
ATOM   1859  HB2 PRO A 127      63.166  55.661  55.470  0.00  0.00      A    H  
ATOM   1860  CA  PRO A 127      61.258  55.824  54.392  0.00  0.00      A    C  
ATOM   1861  HA  PRO A 127      61.496  55.971  53.338  0.00  0.00      A    H  
ATOM   1862  C   PRO A 127      61.062  54.311  54.622  0.00  0.00      A    C  
ATOM   1863  O   PRO A 127      61.924  53.519  54.243  0.00  0.00      A    O  
ATOM   1864  N   GLY A 128      59.932  53.871  55.185  0.00  0.00      A    N  
ATOM   1865  H   GLY A 128      59.249  54.538  55.509  0.00  0.00      A    H  
ATOM   1866  CA  GLY A 128      59.560  52.457  55.240  0.00  0.00      A    C  
ATOM   1867  HA3 GLY A 128      60.383  51.882  55.662  0.00  0.00      A    H  
ATOM   1868  HA2 GLY A 128      59.387  52.102  54.228  0.00  0.00      A    H  
ATOM   1869  C   GLY A 128      58.301  52.178  56.060  0.00  0.00      A    C  
ATOM   1870  O   GLY A 128      57.676  53.088  56.605  0.00  0.00      A    O  
ATOM   1871  N   GLY A 129      57.947  50.896  56.170  0.00  0.00      A    N  
ATOM   1872  H   GLY A 129      58.479  50.214  55.639  0.00  0.00      A    H  
ATOM   1873  CA  GLY A 129      56.953  50.390  57.126  0.00  0.00      A    C  
ATOM   1874  HA3 GLY A 129      56.997  50.990  58.035  0.00  0.00      A    H  
ATOM   1875  HA2 GLY A 129      57.214  49.365  57.388  0.00  0.00      A    H  
ATOM   1876  C   GLY A 129      55.499  50.399  56.642  0.00  0.00      A    C  
ATOM   1877  O   GLY A 129      54.675  49.675  57.205  0.00  0.00      A    O  
ATOM   1878  N   ARG A 130      55.169  51.179  55.600  0.00  0.00      A    N  
ATOM   1879  H   ARG A 130      55.905  51.721  55.155  0.00  0.00      A    H  
ATOM   1880  CA  ARG A 130      53.857  51.101  54.930  0.00  0.00      A    C  
ATOM   1881  HA  ARG A 130      53.072  50.984  55.679  0.00  0.00      A    H  
ATOM   1882  CB  ARG A 130      53.565  52.365  54.110  0.00  0.00      A    C  
ATOM   1883  HB3 ARG A 130      52.611  52.210  53.602  0.00  0.00      A    H  
ATOM   1884  HB2 ARG A 130      54.332  52.485  53.347  0.00  0.00      A    H  
ATOM   1885  CG  ARG A 130      53.475  53.660  54.932  0.00  0.00      A    C  
ATOM   1886  HG3 ARG A 130      54.458  53.926  55.324  0.00  0.00      A    H  
ATOM   1887  HG2 ARG A 130      52.783  53.526  55.760  0.00  0.00      A    H  
ATOM   1888  CD  ARG A 130      52.977  54.765  53.994  0.00  0.00      A    C  
ATOM   1889  HD3 ARG A 130      52.099  54.403  53.460  0.00  0.00      A    H  
ATOM   1890  HD2 ARG A 130      53.757  54.945  53.260  0.00  0.00      A    H  
ATOM   1891  NE  ARG A 130      52.611  56.015  54.687  0.00  0.00      A    N  
ATOM   1892  HE  ARG A 130      52.153  55.936  55.597  0.00  0.00      A    H  
ATOM   1893  CZ  ARG A 130      52.685  57.232  54.177  0.00  0.00      A    C  
ATOM   1894  NH1 ARG A 130      53.265  57.513  53.051  0.00  0.00      A    N  
ATOM   1895 1HH1 ARG A 130      53.909  56.825  52.654  0.00  0.00      A    H  
ATOM   1896 2HH1 ARG A 130      53.413  58.487  52.831  0.00  0.00      A    H  
ATOM   1897  NH2 ARG A 130      52.201  58.259  54.801  0.00  0.00      A    N  
ATOM   1898 1HH2 ARG A 130      51.820  58.133  55.744  0.00  0.00      A    H  
ATOM   1899 2HH2 ARG A 130      52.348  59.178  54.416  0.00  0.00      A    H  
ATOM   1900  C   ARG A 130      53.776  49.877  54.017  0.00  0.00      A    C  
ATOM   1901  O   ARG A 130      52.729  49.238  53.956  0.00  0.00      A    O  
ATOM   1902  N   THR A 131      54.867  49.529  53.334  0.00  0.00      A    N  
ATOM   1903  H   THR A 131      55.670  50.147  53.377  0.00  0.00      A    H  
ATOM   1904  CA  THR A 131      55.032  48.204  52.716  0.00  0.00      A    C  
ATOM   1905  HA  THR A 131      54.191  48.012  52.052  0.00  0.00      A    H  
ATOM   1906  CB  THR A 131      56.323  48.130  51.887  0.00  0.00      A    C  
ATOM   1907  HB  THR A 131      57.165  48.472  52.490  0.00  0.00      A    H  
ATOM   1908  CG2 THR A 131      56.632  46.734  51.341  0.00  0.00      A    C  
ATOM   1909 1HG2 THR A 131      57.445  46.794  50.624  0.00  0.00      A    H  
ATOM   1910 2HG2 THR A 131      56.943  46.072  52.149  0.00  0.00      A    H  
ATOM   1911 3HG2 THR A 131      55.753  46.314  50.853  0.00  0.00      A    H  
ATOM   1912  OG1 THR A 131      56.190  48.964  50.764  0.00  0.00      A    O  
ATOM   1913  HG1 THR A 131      55.625  48.491  50.127  0.00  0.00      A    H  
ATOM   1914  C   THR A 131      55.066  47.116  53.788  0.00  0.00      A    C  
ATOM   1915  O   THR A 131      55.728  47.269  54.816  0.00  0.00      A    O  
ATOM   1916  N   MET A 132      54.422  45.987  53.496  0.00  0.00      A    N  
ATOM   1917  H   MET A 132      53.842  45.981  52.662  0.00  0.00      A    H  
ATOM   1918  CA  MET A 132      54.436  44.746  54.268  0.00  0.00      A    C  
ATOM   1919  HA  MET A 132      55.325  44.728  54.892  0.00  0.00      A    H  
ATOM   1920  CB  MET A 132      53.160  44.637  55.135  0.00  0.00      A    C  
ATOM   1921  HB3 MET A 132      53.333  43.909  55.925  0.00  0.00      A    H  
ATOM   1922  HB2 MET A 132      52.355  44.249  54.515  0.00  0.00      A    H  
ATOM   1923  CG  MET A 132      52.654  45.948  55.761  0.00  0.00      A    C  
ATOM   1924  HG3 MET A 132      52.424  46.648  54.957  0.00  0.00      A    H  
ATOM   1925  HG2 MET A 132      53.434  46.392  56.378  0.00  0.00      A    H  
ATOM   1926  SD  MET A 132      51.143  45.778  56.750  0.00  0.00      A    S  
ATOM   1927  CE  MET A 132      51.813  45.068  58.276  0.00  0.00      A    C  
ATOM   1928  HE1 MET A 132      52.269  44.100  58.069  0.00  0.00      A    H  
ATOM   1929  HE2 MET A 132      52.558  45.743  58.694  0.00  0.00      A    H  
ATOM   1930  HE3 MET A 132      51.006  44.938  58.997  0.00  0.00      A    H  
ATOM   1931  C   MET A 132      54.510  43.552  53.305  0.00  0.00      A    C  
ATOM   1932  O   MET A 132      53.999  43.644  52.189  0.00  0.00      A    O  
ATOM   1933  N   GLU A 133      55.077  42.418  53.717  0.00  0.00      A    N  
ATOM   1934  H   GLU A 133      55.471  42.378  54.655  0.00  0.00      A    H  
ATOM   1935  CA  GLU A 133      55.189  41.217  52.872  0.00  0.00      A    C  
ATOM   1936  HA  GLU A 133      54.478  41.314  52.054  0.00  0.00      A    H  
ATOM   1937  CB  GLU A 133      56.586  41.143  52.222  0.00  0.00      A    C  
ATOM   1938  HB3 GLU A 133      56.895  42.141  51.906  0.00  0.00      A    H  
ATOM   1939  HB2 GLU A 133      56.479  40.552  51.321  0.00  0.00      A    H  
ATOM   1940  CG  GLU A 133      57.704  40.515  53.070  0.00  0.00      A    C  
ATOM   1941  HG3 GLU A 133      57.345  39.600  53.539  0.00  0.00      A    H  
ATOM   1942  HG2 GLU A 133      57.997  41.214  53.856  0.00  0.00      A    H  
ATOM   1943  CD  GLU A 133      58.912  40.139  52.203  0.00  0.00      A    C  
ATOM   1944  OE1 GLU A 133      58.766  39.242  51.331  0.00  0.00      A    O  
ATOM   1945  OE2 GLU A 133      60.017  40.703  52.410  0.00  0.00      A    O  
ATOM   1946  C   GLU A 133      54.800  39.924  53.616  0.00  0.00      A    C  
ATOM   1947  O   GLU A 133      54.808  39.910  54.855  0.00  0.00      A    O  
ATOM   1948  N   PRO A 134      54.429  38.841  52.899  0.00  0.00      A    N  
ATOM   1949  CD  PRO A 134      54.313  38.720  51.451  0.00  0.00      A    C  
ATOM   1950  HD3 PRO A 134      53.544  39.402  51.101  0.00  0.00      A    H  
ATOM   1951  HD2 PRO A 134      55.256  38.919  50.947  0.00  0.00      A    H  
ATOM   1952  CG  PRO A 134      53.893  37.280  51.156  0.00  0.00      A    C  
ATOM   1953  HG3 PRO A 134      53.184  37.235  50.330  0.00  0.00      A    H  
ATOM   1954  HG2 PRO A 134      54.774  36.678  50.934  0.00  0.00      A    H  
ATOM   1955  CB  PRO A 134      53.265  36.803  52.461  0.00  0.00      A    C  
ATOM   1956  HB3 PRO A 134      52.208  37.065  52.470  0.00  0.00      A    H  
ATOM   1957  HB2 PRO A 134      53.381  35.727  52.595  0.00  0.00      A    H  
ATOM   1958  CA  PRO A 134      54.000  37.608  53.538  0.00  0.00      A    C  
ATOM   1959  HA  PRO A 134      53.304  37.837  54.344  0.00  0.00      A    H  
ATOM   1960  C   PRO A 134      55.196  36.835  54.096  0.00  0.00      A    C  
ATOM   1961  O   PRO A 134      56.246  36.704  53.458  0.00  0.00      A    O  
ATOM   1962  N   MET A 135      55.001  36.243  55.270  0.00  0.00      A    N  
ATOM   1963  H   MET A 135      54.098  36.378  55.714  0.00  0.00      A    H  
ATOM   1964  CA  MET A 135      55.855  35.171  55.775  0.00  0.00      A    C  
ATOM   1965  HA  MET A 135      56.893  35.497  55.724  0.00  0.00      A    H  
ATOM   1966  CB  MET A 135      55.503  34.857  57.236  0.00  0.00      A    C  
ATOM   1967  HB3 MET A 135      56.133  34.037  57.579  0.00  0.00      A    H  
ATOM   1968  HB2 MET A 135      54.461  34.548  57.302  0.00  0.00      A    H  
ATOM   1969  CG  MET A 135      55.725  36.057  58.158  0.00  0.00      A    C  
ATOM   1970  HG3 MET A 135      55.020  36.843  57.889  0.00  0.00      A    H  
ATOM   1971  HG2 MET A 135      56.736  36.431  58.003  0.00  0.00      A    H  
ATOM   1972  SD  MET A 135      55.521  35.687  59.919  0.00  0.00      A    S  
ATOM   1973  CE  MET A 135      55.939  37.313  60.593  0.00  0.00      A    C  
ATOM   1974  HE1 MET A 135      55.277  38.063  60.162  0.00  0.00      A    H  
ATOM   1975  HE2 MET A 135      55.814  37.302  61.675  0.00  0.00      A    H  
ATOM   1976  HE3 MET A 135      56.971  37.562  60.348  0.00  0.00      A    H  
ATOM   1977  C   MET A 135      55.694  33.917  54.905  0.00  0.00      A    C  
ATOM   1978  O   MET A 135      54.609  33.637  54.387  0.00  0.00      A    O  
ATOM   1979  N   LEU A 136      56.768  33.147  54.745  0.00  0.00      A    N  
ATOM   1980  H   LEU A 136      57.626  33.439  55.199  0.00  0.00      A    H  
ATOM   1981  CA  LEU A 136      56.781  31.927  53.931  0.00  0.00      A    C  
ATOM   1982  HA  LEU A 136      56.496  32.201  52.915  0.00  0.00      A    H  
ATOM   1983  CB  LEU A 136      58.213  31.366  53.917  0.00  0.00      A    C  
ATOM   1984  HB3 LEU A 136      58.213  30.457  53.317  0.00  0.00      A    H  
ATOM   1985  HB2 LEU A 136      58.476  31.108  54.940  0.00  0.00      A    H  
ATOM   1986  CG  LEU A 136      59.319  32.303  53.394  0.00  0.00      A    C  
ATOM   1987  HG  LEU A 136      59.424  33.158  54.057  0.00  0.00      A    H  
ATOM   1988  CD1 LEU A 136      60.640  31.542  53.374  0.00  0.00      A    C  
ATOM   1989 1HD1 LEU A 136      61.434  32.187  53.000  0.00  0.00      A    H  
ATOM   1990 2HD1 LEU A 136      60.893  31.238  54.389  0.00  0.00      A    H  
ATOM   1991 3HD1 LEU A 136      60.563  30.664  52.733  0.00  0.00      A    H  
ATOM   1992  CD2 LEU A 136      59.062  32.814  51.984  0.00  0.00      A    C  
ATOM   1993 1HD2 LEU A 136      58.195  33.472  51.994  0.00  0.00      A    H  
ATOM   1994 2HD2 LEU A 136      59.917  33.390  51.639  0.00  0.00      A    H  
ATOM   1995 3HD2 LEU A 136      58.898  31.969  51.320  0.00  0.00      A    H  
ATOM   1996  C   LEU A 136      55.761  30.877  54.433  0.00  0.00      A    C  
ATOM   1997  O   LEU A 136      55.657  30.639  55.640  0.00  0.00      A    O  
ATOM   1998  N   PHE A 137      55.043  30.206  53.526  0.00  0.00      A    N  
ATOM   1999  H   PHE A 137      55.276  30.346  52.550  0.00  0.00      A    H  
ATOM   2000  CA  PHE A 137      53.816  29.445  53.837  0.00  0.00      A    C  
ATOM   2001  HA  PHE A 137      53.667  29.435  54.916  0.00  0.00      A    H  
ATOM   2002  CB  PHE A 137      52.616  30.183  53.218  0.00  0.00      A    C  
ATOM   2003  HB3 PHE A 137      52.704  30.151  52.131  0.00  0.00      A    H  
ATOM   2004  HB2 PHE A 137      52.659  31.231  53.518  0.00  0.00      A    H  
ATOM   2005  CG  PHE A 137      51.256  29.632  53.613  0.00  0.00      A    C  
ATOM   2006  CD1 PHE A 137      50.548  30.198  54.690  0.00  0.00      A    C  
ATOM   2007  HD1 PHE A 137      50.963  31.036  55.234  0.00  0.00      A    H  
ATOM   2008  CE1 PHE A 137      49.301  29.669  55.071  0.00  0.00      A    C  
ATOM   2009  HE1 PHE A 137      48.763  30.100  55.899  0.00  0.00      A    H  
ATOM   2010  CZ  PHE A 137      48.760  28.571  54.382  0.00  0.00      A    C  
ATOM   2011  HZ  PHE A 137      47.811  28.155  54.691  0.00  0.00      A    H  
ATOM   2012  CE2 PHE A 137      49.459  28.008  53.301  0.00  0.00      A    C  
ATOM   2013  HE2 PHE A 137      49.051  27.157  52.776  0.00  0.00      A    H  
ATOM   2014  CD2 PHE A 137      50.702  28.541  52.915  0.00  0.00      A    C  
ATOM   2015  HD2 PHE A 137      51.245  28.089  52.098  0.00  0.00      A    H  
ATOM   2016  C   PHE A 137      53.878  27.977  53.369  0.00  0.00      A    C  
ATOM   2017  O   PHE A 137      54.491  27.668  52.349  0.00  0.00      A    O  
ATOM   2018  N   ASP A 138      53.244  27.066  54.107  0.00  0.00      A    N  
ATOM   2019  H   ASP A 138      52.734  27.392  54.923  0.00  0.00      A    H  
ATOM   2020  CA  ASP A 138      53.398  25.614  53.944  0.00  0.00      A    C  
ATOM   2021  HA  ASP A 138      54.432  25.411  53.660  0.00  0.00      A    H  
ATOM   2022  CB  ASP A 138      53.167  24.962  55.311  0.00  0.00      A    C  
ATOM   2023  HB3 ASP A 138      52.152  25.179  55.648  0.00  0.00      A    H  
ATOM   2024  HB2 ASP A 138      53.859  25.399  56.029  0.00  0.00      A    H  
ATOM   2025  CG  ASP A 138      53.382  23.449  55.296  0.00  0.00      A    C  
ATOM   2026  OD1 ASP A 138      52.809  22.770  56.176  0.00  0.00      A    O  
ATOM   2027  OD2 ASP A 138      54.137  22.942  54.435  0.00  0.00      A    O  
ATOM   2028  C   ASP A 138      52.486  24.962  52.882  0.00  0.00      A    C  
ATOM   2029  O   ASP A 138      51.265  24.865  53.026  0.00  0.00      A    O  
ATOM   2030  N   ALA A 139      53.096  24.392  51.845  0.00  0.00      A    N  
ATOM   2031  H   ALA A 139      54.100  24.514  51.754  0.00  0.00      A    H  
ATOM   2032  CA  ALA A 139      52.428  23.525  50.878  0.00  0.00      A    C  
ATOM   2033  HA  ALA A 139      51.596  24.077  50.436  0.00  0.00      A    H  
ATOM   2034  CB  ALA A 139      53.434  23.207  49.771  0.00  0.00      A    C  
ATOM   2035  HB1 ALA A 139      52.956  22.600  49.008  0.00  0.00      A    H  
ATOM   2036  HB2 ALA A 139      53.795  24.129  49.319  0.00  0.00      A    H  
ATOM   2037  HB3 ALA A 139      54.277  22.653  50.182  0.00  0.00      A    H  
ATOM   2038  C   ALA A 139      51.851  22.224  51.480  0.00  0.00      A    C  
ATOM   2039  O   ALA A 139      50.836  21.722  50.988  0.00  0.00      A    O  
ATOM   2040  N   ALA A 140      52.443  21.657  52.540  0.00  0.00      A    N  
ATOM   2041  H   ALA A 140      53.236  22.125  52.979  0.00  0.00      A    H  
ATOM   2042  CA  ALA A 140      51.921  20.448  53.186  0.00  0.00      A    C  
ATOM   2043  HA  ALA A 140      51.634  19.738  52.410  0.00  0.00      A    H  
ATOM   2044  CB  ALA A 140      53.028  19.785  54.011  0.00  0.00      A    C  
ATOM   2045  HB1 ALA A 140      53.370  20.453  54.802  0.00  0.00      A    H  
ATOM   2046  HB2 ALA A 140      52.649  18.869  54.465  0.00  0.00      A    H  
ATOM   2047  HB3 ALA A 140      53.861  19.524  53.359  0.00  0.00      A    H  
ATOM   2048  C   ALA A 140      50.660  20.712  54.032  0.00  0.00      A    C  
ATOM   2049  O   ALA A 140      49.869  19.789  54.246  0.00  0.00      A    O  
ATOM   2050  N   LEU A 141      50.426  21.952  54.480  0.00  0.00      A    N  
ATOM   2051  H   LEU A 141      51.150  22.647  54.353  0.00  0.00      A    H  
ATOM   2052  CA  LEU A 141      49.183  22.376  55.134  0.00  0.00      A    C  
ATOM   2053  HA  LEU A 141      48.950  21.676  55.939  0.00  0.00      A    H  
ATOM   2054  CB  LEU A 141      49.417  23.773  55.746  0.00  0.00      A    C  
ATOM   2055  HB3 LEU A 141      49.779  24.439  54.964  0.00  0.00      A    H  
ATOM   2056  HB2 LEU A 141      50.202  23.690  56.500  0.00  0.00      A    H  
ATOM   2057  CG  LEU A 141      48.190  24.446  56.395  0.00  0.00      A    C  
ATOM   2058  HG  LEU A 141      47.426  24.600  55.632  0.00  0.00      A    H  
ATOM   2059  CD1 LEU A 141      47.588  23.616  57.535  0.00  0.00      A    C  
ATOM   2060 1HD1 LEU A 141      46.765  24.163  57.994  0.00  0.00      A    H  
ATOM   2061 2HD1 LEU A 141      47.205  22.669  57.157  0.00  0.00      A    H  
ATOM   2062 3HD1 LEU A 141      48.346  23.426  58.293  0.00  0.00      A    H  
ATOM   2063  CD2 LEU A 141      48.598  25.820  56.941  0.00  0.00      A    C  
ATOM   2064 1HD2 LEU A 141      49.079  26.403  56.158  0.00  0.00      A    H  
ATOM   2065 2HD2 LEU A 141      47.713  26.355  57.287  0.00  0.00      A    H  
ATOM   2066 3HD2 LEU A 141      49.297  25.704  57.771  0.00  0.00      A    H  
ATOM   2067  C   LEU A 141      48.005  22.345  54.147  0.00  0.00      A    C  
ATOM   2068  O   LEU A 141      46.932  21.852  54.497  0.00  0.00      A    O  
ATOM   2069  N   LEU A 142      48.197  22.805  52.905  0.00  0.00      A    N  
ATOM   2070  H   LEU A 142      49.094  23.218  52.690  0.00  0.00      A    H  
ATOM   2071  CA  LEU A 142      47.218  22.618  51.819  0.00  0.00      A    C  
ATOM   2072  HA  LEU A 142      46.229  22.909  52.171  0.00  0.00      A    H  
ATOM   2073  CB  LEU A 142      47.596  23.493  50.613  0.00  0.00      A    C  
ATOM   2074  HB3 LEU A 142      47.033  23.154  49.743  0.00  0.00      A    H  
ATOM   2075  HB2 LEU A 142      48.656  23.350  50.399  0.00  0.00      A    H  
ATOM   2076  CG  LEU A 142      47.317  24.993  50.803  0.00  0.00      A    C  
ATOM   2077  HG  LEU A 142      47.815  25.350  51.704  0.00  0.00      A    H  
ATOM   2078  CD1 LEU A 142      47.889  25.735  49.598  0.00  0.00      A    C  
ATOM   2079 1HD1 LEU A 142      47.439  25.364  48.677  0.00  0.00      A    H  
ATOM   2080 2HD1 LEU A 142      47.669  26.794  49.697  0.00  0.00      A    H  
ATOM   2081 3HD1 LEU A 142      48.970  25.599  49.559  0.00  0.00      A    H  
ATOM   2082  CD2 LEU A 142      45.824  25.324  50.887  0.00  0.00      A    C  
ATOM   2083 1HD2 LEU A 142      45.307  24.959  50.000  0.00  0.00      A    H  
ATOM   2084 2HD2 LEU A 142      45.383  24.873  51.776  0.00  0.00      A    H  
ATOM   2085 3HD2 LEU A 142      45.696  26.404  50.961  0.00  0.00      A    H  
ATOM   2086  C   LEU A 142      47.095  21.150  51.380  0.00  0.00      A    C  
ATOM   2087  O   LEU A 142      46.012  20.707  50.993  0.00  0.00      A    O  
ATOM   2088  N   GLY A 143      48.178  20.377  51.462  0.00  0.00      A    N  
ATOM   2089  H   GLY A 143      49.059  20.813  51.699  0.00  0.00      A    H  
ATOM   2090  CA  GLY A 143      48.169  18.941  51.184  0.00  0.00      A    C  
ATOM   2091  HA3 GLY A 143      47.360  18.473  51.745  0.00  0.00      A    H  
ATOM   2092  HA2 GLY A 143      49.117  18.500  51.488  0.00  0.00      A    H  
ATOM   2093  C   GLY A 143      47.957  18.673  49.698  0.00  0.00      A    C  
ATOM   2094  O   GLY A 143      48.711  19.175  48.864  0.00  0.00      A    O  
ATOM   2095  N   ASP A 144      46.917  17.913  49.357  0.00  0.00      A    N  
ATOM   2096  H   ASP A 144      46.359  17.501  50.094  0.00  0.00      A    H  
ATOM   2097  CA  ASP A 144      46.533  17.648  47.963  0.00  0.00      A    C  
ATOM   2098  HA  ASP A 144      47.353  17.136  47.458  0.00  0.00      A    H  
ATOM   2099  CB  ASP A 144      45.294  16.742  47.923  0.00  0.00      A    C  
ATOM   2100  HB3 ASP A 144      45.021  16.558  46.885  0.00  0.00      A    H  
ATOM   2101  HB2 ASP A 144      44.460  17.261  48.395  0.00  0.00      A    H  
ATOM   2102  CG  ASP A 144      45.512  15.406  48.623  0.00  0.00      A    C  
ATOM   2103  OD1 ASP A 144      45.227  15.331  49.839  0.00  0.00      A    O  
ATOM   2104  OD2 ASP A 144      45.947  14.427  47.976  0.00  0.00      A    O  
ATOM   2105  C   ASP A 144      46.219  18.942  47.194  0.00  0.00      A    C  
ATOM   2106  O   ASP A 144      46.542  19.065  46.015  0.00  0.00      A    O  
ATOM   2107  N   GLU A 145      45.616  19.925  47.867  0.00  0.00      A    N  
ATOM   2108  H   GLU A 145      45.432  19.778  48.851  0.00  0.00      A    H  
ATOM   2109  CA  GLU A 145      45.133  21.164  47.254  0.00  0.00      A    C  
ATOM   2110  HA  GLU A 145      44.558  20.885  46.371  0.00  0.00      A    H  
ATOM   2111  CB  GLU A 145      44.190  21.851  48.257  0.00  0.00      A    C  
ATOM   2112  HB3 GLU A 145      44.782  22.268  49.072  0.00  0.00      A    H  
ATOM   2113  HB2 GLU A 145      43.525  21.099  48.687  0.00  0.00      A    H  
ATOM   2114  CG  GLU A 145      43.318  22.967  47.670  0.00  0.00      A    C  
ATOM   2115  HG3 GLU A 145      43.954  23.796  47.358  0.00  0.00      A    H  
ATOM   2116  HG2 GLU A 145      42.668  23.340  48.462  0.00  0.00      A    H  
ATOM   2117  CD  GLU A 145      42.438  22.533  46.496  0.00  0.00      A    C  
ATOM   2118  OE1 GLU A 145      42.088  23.414  45.681  0.00  0.00      A    O  
ATOM   2119  OE2 GLU A 145      42.017  21.355  46.410  0.00  0.00      A    O  
ATOM   2120  C   GLU A 145      46.270  22.092  46.779  0.00  0.00      A    C  
ATOM   2121  O   GLU A 145      46.024  23.025  46.013  0.00  0.00      A    O  
ATOM   2122  N   PHE A 146      47.517  21.836  47.186  0.00  0.00      A    N  
ATOM   2123  H   PHE A 146      47.670  21.035  47.786  0.00  0.00      A    H  
ATOM   2124  CA  PHE A 146      48.685  22.550  46.667  0.00  0.00      A    C  
ATOM   2125  HA  PHE A 146      48.529  23.619  46.817  0.00  0.00      A    H  
ATOM   2126  CB  PHE A 146      49.925  22.130  47.460  0.00  0.00      A    C  
ATOM   2127  HB3 PHE A 146      50.040  21.049  47.401  0.00  0.00      A    H  
ATOM   2128  HB2 PHE A 146      49.785  22.394  48.508  0.00  0.00      A    H  
ATOM   2129  CG  PHE A 146      51.193  22.789  46.963  0.00  0.00      A    C  
ATOM   2130  CD1 PHE A 146      51.341  24.185  47.059  0.00  0.00      A    C  
ATOM   2131  HD1 PHE A 146      50.560  24.786  47.500  0.00  0.00      A    H  
ATOM   2132  CE1 PHE A 146      52.500  24.800  46.558  0.00  0.00      A    C  
ATOM   2133  HE1 PHE A 146      52.602  25.873  46.606  0.00  0.00      A    H  
ATOM   2134  CZ  PHE A 146      53.515  24.023  45.972  0.00  0.00      A    C  
ATOM   2135  HZ  PHE A 146      54.403  24.494  45.576  0.00  0.00      A    H  
ATOM   2136  CE2 PHE A 146      53.366  22.631  45.872  0.00  0.00      A    C  
ATOM   2137  HE2 PHE A 146      54.137  22.037  45.403  0.00  0.00      A    H  
ATOM   2138  CD2 PHE A 146      52.205  22.014  46.366  0.00  0.00      A    C  
ATOM   2139  HD2 PHE A 146      52.091  20.944  46.280  0.00  0.00      A    H  
ATOM   2140  C   PHE A 146      48.886  22.340  45.155  0.00  0.00      A    C  
ATOM   2141  O   PHE A 146      49.201  23.296  44.448  0.00  0.00      A    O  
ATOM   2142  N   ALA A 147      48.602  21.142  44.629  0.00  0.00      A    N  
ATOM   2143  H   ALA A 147      48.365  20.385  45.259  0.00  0.00      A    H  
ATOM   2144  CA  ALA A 147      48.650  20.845  43.191  0.00  0.00      A    C  
ATOM   2145  HA  ALA A 147      49.648  21.098  42.829  0.00  0.00      A    H  
ATOM   2146  CB  ALA A 147      48.445  19.338  42.997  0.00  0.00      A    C  
ATOM   2147  HB1 ALA A 147      48.528  19.086  41.940  0.00  0.00      A    H  
ATOM   2148  HB2 ALA A 147      49.210  18.786  43.540  0.00  0.00      A    H  
ATOM   2149  HB3 ALA A 147      47.459  19.043  43.355  0.00  0.00      A    H  
ATOM   2150  C   ALA A 147      47.649  21.654  42.333  0.00  0.00      A    C  
ATOM   2151  O   ALA A 147      47.659  21.547  41.107  0.00  0.00      A    O  
ATOM   2152  N   ASN A 148      46.786  22.468  42.945  0.00  0.00      A    N  
ATOM   2153  H   ASN A 148      46.819  22.523  43.954  0.00  0.00      A    H  
ATOM   2154  CA  ASN A 148      45.848  23.337  42.241  0.00  0.00      A    C  
ATOM   2155  HA  ASN A 148      45.824  23.067  41.184  0.00  0.00      A    H  
ATOM   2156  CB  ASN A 148      44.439  23.084  42.806  0.00  0.00      A    C  
ATOM   2157  HB3 ASN A 148      43.761  23.862  42.462  0.00  0.00      A    H  
ATOM   2158  HB2 ASN A 148      44.477  23.111  43.891  0.00  0.00      A    H  
ATOM   2159  CG  ASN A 148      43.847  21.748  42.397  0.00  0.00      A    C  
ATOM   2160  OD1 ASN A 148      44.236  21.115  41.425  0.00  0.00      A    O  
ATOM   2161  ND2 ASN A 148      42.884  21.264  43.137  0.00  0.00      A    N  
ATOM   2162 1HD2 ASN A 148      42.491  21.817  43.885  0.00  0.00      A    H  
ATOM   2163 2HD2 ASN A 148      42.411  20.430  42.810  0.00  0.00      A    H  
ATOM   2164  C   ASN A 148      46.276  24.820  42.252  0.00  0.00      A    C  
ATOM   2165  O   ASN A 148      45.654  25.615  41.554  0.00  0.00      A    O  
ATOM   2166  N   LEU A 149      47.350  25.199  42.957  0.00  0.00      A    N  
ATOM   2167  H   LEU A 149      47.853  24.490  43.478  0.00  0.00      A    H  
ATOM   2168  CA  LEU A 149      48.018  26.500  42.801  0.00  0.00      A    C  
ATOM   2169  HA  LEU A 149      47.264  27.285  42.708  0.00  0.00      A    H  
ATOM   2170  CB  LEU A 149      48.855  26.739  44.077  0.00  0.00      A    C  
ATOM   2171  HB3 LEU A 149      49.545  25.904  44.195  0.00  0.00      A    H  
ATOM   2172  HB2 LEU A 149      48.186  26.714  44.932  0.00  0.00      A    H  
ATOM   2173  CG  LEU A 149      49.678  28.038  44.154  0.00  0.00      A    C  
ATOM   2174  HG  LEU A 149      50.485  27.984  43.430  0.00  0.00      A    H  
ATOM   2175  CD1 LEU A 149      48.877  29.315  43.905  0.00  0.00      A    C  
ATOM   2176 1HD1 LEU A 149      49.537  30.173  44.015  0.00  0.00      A    H  
ATOM   2177 2HD1 LEU A 149      48.472  29.327  42.898  0.00  0.00      A    H  
ATOM   2178 3HD1 LEU A 149      48.064  29.397  44.621  0.00  0.00      A    H  
ATOM   2179  CD2 LEU A 149      50.297  28.163  45.546  0.00  0.00      A    C  
ATOM   2180 1HD2 LEU A 149      49.513  28.235  46.300  0.00  0.00      A    H  
ATOM   2181 2HD2 LEU A 149      50.915  27.291  45.750  0.00  0.00      A    H  
ATOM   2182 3HD2 LEU A 149      50.924  29.053  45.594  0.00  0.00      A    H  
ATOM   2183  C   LEU A 149      48.897  26.490  41.534  0.00  0.00      A    C  
ATOM   2184  O   LEU A 149      49.462  25.452  41.181  0.00  0.00      A    O  
ATOM   2185  N   ARG A 150      49.071  27.631  40.853  0.00  0.00      A    N  
ATOM   2186  H   ARG A 150      48.526  28.441  41.127  0.00  0.00      A    H  
ATOM   2187  CA  ARG A 150      50.104  27.777  39.802  0.00  0.00      A    C  
ATOM   2188  HA  ARG A 150      50.130  26.850  39.226  0.00  0.00      A    H  
ATOM   2189  CB  ARG A 150      49.755  28.894  38.803  0.00  0.00      A    C  
ATOM   2190  HB3 ARG A 150      48.902  28.561  38.212  0.00  0.00      A    H  
ATOM   2191  HB2 ARG A 150      50.600  29.014  38.123  0.00  0.00      A    H  
ATOM   2192  CG  ARG A 150      49.414  30.259  39.423  0.00  0.00      A    C  
ATOM   2193  HG3 ARG A 150      50.200  30.545  40.122  0.00  0.00      A    H  
ATOM   2194  HG2 ARG A 150      48.478  30.182  39.972  0.00  0.00      A    H  
ATOM   2195  CD  ARG A 150      49.277  31.380  38.384  0.00  0.00      A    C  
ATOM   2196  HD3 ARG A 150      50.253  31.590  37.945  0.00  0.00      A    H  
ATOM   2197  HD2 ARG A 150      48.962  32.274  38.911  0.00  0.00      A    H  
ATOM   2198  NE  ARG A 150      48.280  31.096  37.332  0.00  0.00      A    N  
ATOM   2199  HE  ARG A 150      47.305  31.284  37.552  0.00  0.00      A    H  
ATOM   2200  CZ  ARG A 150      48.509  30.608  36.127  0.00  0.00      A    C  
ATOM   2201  NH1 ARG A 150      49.702  30.284  35.723  0.00  0.00      A    N  
ATOM   2202 1HH1 ARG A 150      50.506  30.444  36.319  0.00  0.00      A    H  
ATOM   2203 2HH1 ARG A 150      49.870  29.906  34.802  0.00  0.00      A    H  
ATOM   2204  NH2 ARG A 150      47.534  30.440  35.284  0.00  0.00      A    N  
ATOM   2205 1HH2 ARG A 150      46.602  30.764  35.513  0.00  0.00      A    H  
ATOM   2206 2HH2 ARG A 150      47.743  30.092  34.357  0.00  0.00      A    H  
ATOM   2207  C   ARG A 150      51.507  27.950  40.401  0.00  0.00      A    C  
ATOM   2208  O   ARG A 150      51.705  28.735  41.328  0.00  0.00      A    O  
ATOM   2209  N   MET A 151      52.483  27.207  39.889  0.00  0.00      A    N  
ATOM   2210  H   MET A 151      52.247  26.611  39.101  0.00  0.00      A    H  
ATOM   2211  CA  MET A 151      53.854  27.146  40.413  0.00  0.00      A    C  
ATOM   2212  HA  MET A 151      53.839  27.301  41.493  0.00  0.00      A    H  
ATOM   2213  CB  MET A 151      54.448  25.755  40.145  0.00  0.00      A    C  
ATOM   2214  HB3 MET A 151      55.483  25.741  40.490  0.00  0.00      A    H  
ATOM   2215  HB2 MET A 151      54.432  25.558  39.072  0.00  0.00      A    H  
ATOM   2216  CG  MET A 151      53.703  24.618  40.844  0.00  0.00      A    C  
ATOM   2217  HG3 MET A 151      54.171  23.685  40.535  0.00  0.00      A    H  
ATOM   2218  HG2 MET A 151      52.668  24.594  40.501  0.00  0.00      A    H  
ATOM   2219  SD  MET A 151      53.743  24.678  42.655  0.00  0.00      A    S  
ATOM   2220  CE  MET A 151      52.064  25.262  43.004  0.00  0.00      A    C  
ATOM   2221  HE1 MET A 151      51.337  24.515  42.686  0.00  0.00      A    H  
ATOM   2222  HE2 MET A 151      51.947  25.431  44.072  0.00  0.00      A    H  
ATOM   2223  HE3 MET A 151      51.878  26.197  42.480  0.00  0.00      A    H  
ATOM   2224  C   MET A 151      54.731  28.246  39.795  0.00  0.00      A    C  
ATOM   2225  O   MET A 151      55.218  28.091  38.672  0.00  0.00      A    O  
ATOM   2226  N   ALA A 152      54.895  29.366  40.509  0.00  0.00      A    N  
ATOM   2227  H   ALA A 152      54.444  29.412  41.411  0.00  0.00      A    H  
ATOM   2228  CA  ALA A 152      55.542  30.597  40.040  0.00  0.00      A    C  
ATOM   2229  HA  ALA A 152      54.920  31.007  39.244  0.00  0.00      A    H  
ATOM   2230  CB  ALA A 152      55.549  31.602  41.196  0.00  0.00      A    C  
ATOM   2231  HB1 ALA A 152      54.539  31.741  41.571  0.00  0.00      A    H  
ATOM   2232  HB2 ALA A 152      56.184  31.241  42.004  0.00  0.00      A    H  
ATOM   2233  HB3 ALA A 152      55.928  32.563  40.850  0.00  0.00      A    H  
ATOM   2234  C   ALA A 152      56.960  30.438  39.452  0.00  0.00      A    C  
ATOM   2235  O   ALA A 152      57.656  29.450  39.702  0.00  0.00      A    O  
ATOM   2236  N   TYR A 153      57.383  31.448  38.689  0.00  0.00      A    N  
ATOM   2237  H   TYR A 153      56.754  32.225  38.552  0.00  0.00      A    H  
ATOM   2238  CA  TYR A 153      58.622  31.485  37.906  0.00  0.00      A    C  
ATOM   2239  HA  TYR A 153      58.551  30.722  37.131  0.00  0.00      A    H  
ATOM   2240  CB  TYR A 153      58.720  32.860  37.224  0.00  0.00      A    C  
ATOM   2241  HB3 TYR A 153      59.480  32.803  36.446  0.00  0.00      A    H  
ATOM   2242  HB2 TYR A 153      59.056  33.588  37.963  0.00  0.00      A    H  
ATOM   2243  CG  TYR A 153      57.439  33.372  36.584  0.00  0.00      A    C  
ATOM   2244  CD1 TYR A 153      56.660  32.521  35.779  0.00  0.00      A    C  
ATOM   2245  HD1 TYR A 153      56.958  31.492  35.619  0.00  0.00      A    H  
ATOM   2246  CE1 TYR A 153      55.476  32.996  35.191  0.00  0.00      A    C  
ATOM   2247  HE1 TYR A 153      54.883  32.334  34.581  0.00  0.00      A    H  
ATOM   2248  CZ  TYR A 153      55.068  34.323  35.387  0.00  0.00      A    C  
ATOM   2249  OH  TYR A 153      53.911  34.766  34.823  0.00  0.00      A    O  
ATOM   2250  HH  TYR A 153      53.927  35.732  34.696  0.00  0.00      A    H  
ATOM   2251  CE2 TYR A 153      55.850  35.182  36.173  0.00  0.00      A    C  
ATOM   2252  HE2 TYR A 153      55.545  36.208  36.318  0.00  0.00      A    H  
ATOM   2253  CD2 TYR A 153      57.028  34.705  36.783  0.00  0.00      A    C  
ATOM   2254  HD2 TYR A 153      57.627  35.370  37.393  0.00  0.00      A    H  
ATOM   2255  C   TYR A 153      59.895  31.202  38.721  0.00  0.00      A    C  
ATOM   2256  O   TYR A 153      59.963  31.518  39.911  0.00  0.00      A    O  
ATOM   2257  N   THR A 154      60.924  30.659  38.060  0.00  0.00      A    N  
ATOM   2258  H   THR A 154      60.795  30.493  37.069  0.00  0.00      A    H  
ATOM   2259  CA  THR A 154      62.224  30.275  38.650  0.00  0.00      A    C  
ATOM   2260  HA  THR A 154      62.068  29.425  39.313  0.00  0.00      A    H  
ATOM   2261  CB  THR A 154      63.230  29.860  37.557  0.00  0.00      A    C  
ATOM   2262  HB  THR A 154      63.510  30.739  36.974  0.00  0.00      A    H  
ATOM   2263  CG2 THR A 154      64.494  29.230  38.138  0.00  0.00      A    C  
ATOM   2264 1HG2 THR A 154      64.231  28.379  38.766  0.00  0.00      A    H  
ATOM   2265 2HG2 THR A 154      65.144  28.895  37.330  0.00  0.00      A    H  
ATOM   2266 3HG2 THR A 154      65.041  29.962  38.730  0.00  0.00      A    H  
ATOM   2267  OG1 THR A 154      62.710  28.890  36.670  0.00  0.00      A    O  
ATOM   2268  HG1 THR A 154      61.975  29.300  36.171  0.00  0.00      A    H  
ATOM   2269  C   THR A 154      62.843  31.403  39.481  0.00  0.00      A    C  
ATOM   2270  O   THR A 154      63.363  31.163  40.570  0.00  0.00      A    O  
ATOM   2271  N   GLY A 155      62.741  32.645  38.999  0.00  0.00      A    N  
ATOM   2272  H   GLY A 155      62.344  32.762  38.070  0.00  0.00      A    H  
ATOM   2273  CA  GLY A 155      63.217  33.849  39.677  0.00  0.00      A    C  
ATOM   2274  HA3 GLY A 155      62.910  34.718  39.094  0.00  0.00      A    H  
ATOM   2275  HA2 GLY A 155      64.300  33.819  39.710  0.00  0.00      A    H  
ATOM   2276  C   GLY A 155      62.696  34.025  41.106  0.00  0.00      A    C  
ATOM   2277  O   GLY A 155      63.444  34.484  41.971  0.00  0.00      A    O  
ATOM   2278  N   THR A 156      61.452  33.620  41.382  0.00  0.00      A    N  
ATOM   2279  H   THR A 156      60.898  33.241  40.623  0.00  0.00      A    H  
ATOM   2280  CA  THR A 156      60.853  33.692  42.728  0.00  0.00      A    C  
ATOM   2281  HA  THR A 156      60.952  34.720  43.073  0.00  0.00      A    H  
ATOM   2282  CB  THR A 156      59.350  33.363  42.727  0.00  0.00      A    C  
ATOM   2283  HB  THR A 156      58.960  33.541  43.729  0.00  0.00      A    H  
ATOM   2284  CG2 THR A 156      58.547  34.216  41.747  0.00  0.00      A    C  
ATOM   2285 1HG2 THR A 156      58.812  33.972  40.719  0.00  0.00      A    H  
ATOM   2286 2HG2 THR A 156      57.487  34.021  41.888  0.00  0.00      A    H  
ATOM   2287 3HG2 THR A 156      58.739  35.273  41.931  0.00  0.00      A    H  
ATOM   2288  OG1 THR A 156      59.105  32.016  42.398  0.00  0.00      A    O  
ATOM   2289  HG1 THR A 156      59.441  31.867  41.490  0.00  0.00      A    H  
ATOM   2290  C   THR A 156      61.569  32.819  43.767  0.00  0.00      A    C  
ATOM   2291  O   THR A 156      61.380  33.034  44.968  0.00  0.00      A    O  
ATOM   2292  N   LEU A 157      62.419  31.879  43.331  0.00  0.00      A    N  
ATOM   2293  H   LEU A 157      62.546  31.770  42.330  0.00  0.00      A    H  
ATOM   2294  CA  LEU A 157      63.251  31.037  44.185  0.00  0.00      A    C  
ATOM   2295  HA  LEU A 157      62.908  31.117  45.216  0.00  0.00      A    H  
ATOM   2296  CB  LEU A 157      63.164  29.557  43.756  0.00  0.00      A    C  
ATOM   2297  HB3 LEU A 157      63.798  28.997  44.442  0.00  0.00      A    H  
ATOM   2298  HB2 LEU A 157      63.607  29.459  42.767  0.00  0.00      A    H  
ATOM   2299  CG  LEU A 157      61.799  28.844  43.741  0.00  0.00      A    C  
ATOM   2300  HG  LEU A 157      62.001  27.781  43.862  0.00  0.00      A    H  
ATOM   2301  CD1 LEU A 157      60.881  29.266  44.888  0.00  0.00      A    C  
ATOM   2302 1HD1 LEU A 157      61.396  29.131  45.835  0.00  0.00      A    H  
ATOM   2303 2HD1 LEU A 157      60.583  30.307  44.775  0.00  0.00      A    H  
ATOM   2304 3HD1 LEU A 157      59.986  28.646  44.887  0.00  0.00      A    H  
ATOM   2305  CD2 LEU A 157      61.077  29.001  42.404  0.00  0.00      A    C  
ATOM   2306 1HD2 LEU A 157      61.715  28.638  41.599  0.00  0.00      A    H  
ATOM   2307 2HD2 LEU A 157      60.168  28.404  42.416  0.00  0.00      A    H  
ATOM   2308 3HD2 LEU A 157      60.826  30.042  42.221  0.00  0.00      A    H  
ATOM   2309  C   LEU A 157      64.722  31.475  44.126  0.00  0.00      A    C  
ATOM   2310  O   LEU A 157      65.295  31.677  43.051  0.00  0.00      A    O  
ATOM   2311  N   LEU A 158      65.355  31.501  45.298  0.00  0.00      A    N  
ATOM   2312  H   LEU A 158      64.806  31.247  46.113  0.00  0.00      A    H  
ATOM   2313  CA  LEU A 158      66.798  31.583  45.497  0.00  0.00      A    C  
ATOM   2314  HA  LEU A 158      67.138  32.575  45.199  0.00  0.00      A    H  
ATOM   2315  CB  LEU A 158      67.077  31.382  46.997  0.00  0.00      A    C  
ATOM   2316  HB3 LEU A 158      66.579  30.467  47.318  0.00  0.00      A    H  
ATOM   2317  HB2 LEU A 158      66.638  32.211  47.552  0.00  0.00      A    H  
ATOM   2318  CG  LEU A 158      68.562  31.252  47.377  0.00  0.00      A    C  
ATOM   2319  HG  LEU A 158      68.996  30.381  46.886  0.00  0.00      A    H  
ATOM   2320  CD1 LEU A 158      69.380  32.485  47.004  0.00  0.00      A    C  
ATOM   2321 1HD1 LEU A 158      70.421  32.331  47.279  0.00  0.00      A    H  
ATOM   2322 2HD1 LEU A 158      69.336  32.663  45.931  0.00  0.00      A    H  
ATOM   2323 3HD1 LEU A 158      68.990  33.356  47.525  0.00  0.00      A    H  
ATOM   2324  CD2 LEU A 158      68.645  31.043  48.884  0.00  0.00      A    C  
ATOM   2325 1HD2 LEU A 158      68.074  30.156  49.158  0.00  0.00      A    H  
ATOM   2326 2HD2 LEU A 158      69.679  30.891  49.178  0.00  0.00      A    H  
ATOM   2327 3HD2 LEU A 158      68.242  31.913  49.405  0.00  0.00      A    H  
ATOM   2328  C   LEU A 158      67.512  30.527  44.646  0.00  0.00      A    C  
ATOM   2329  O   LEU A 158      67.366  29.327  44.895  0.00  0.00      A    O  
ATOM   2330  N   MET A 159      68.272  30.975  43.646  0.00  0.00      A    N  
ATOM   2331  H   MET A 159      68.321  31.981  43.515  0.00  0.00      A    H  
ATOM   2332  CA  MET A 159      69.018  30.152  42.685  0.00  0.00      A    C  
ATOM   2333  HA  MET A 159      69.387  30.821  41.907  0.00  0.00      A    H  
ATOM   2334  CB  MET A 159      70.247  29.543  43.393  0.00  0.00      A    C  
ATOM   2335  HB3 MET A 159      70.819  28.954  42.677  0.00  0.00      A    H  
ATOM   2336  HB2 MET A 159      69.913  28.877  44.191  0.00  0.00      A    H  
ATOM   2337  CG  MET A 159      71.176  30.613  43.989  0.00  0.00      A    C  
ATOM   2338  HG3 MET A 159      70.593  31.324  44.570  0.00  0.00      A    H  
ATOM   2339  HG2 MET A 159      71.644  31.158  43.171  0.00  0.00      A    H  
ATOM   2340  SD  MET A 159      72.470  29.967  45.081  0.00  0.00      A    S  
ATOM   2341  CE  MET A 159      73.362  31.504  45.440  0.00  0.00      A    C  
ATOM   2342  HE1 MET A 159      73.771  31.914  44.517  0.00  0.00      A    H  
ATOM   2343  HE2 MET A 159      72.684  32.230  45.889  0.00  0.00      A    H  
ATOM   2344  HE3 MET A 159      74.179  31.298  46.132  0.00  0.00      A    H  
ATOM   2345  C   MET A 159      68.151  29.101  41.956  0.00  0.00      A    C  
ATOM   2346  O   MET A 159      68.679  28.115  41.440  0.00  0.00      A    O  
ATOM   2347  N   GLY A 160      66.825  29.270  41.935  0.00  0.00      A    N  
ATOM   2348  H   GLY A 160      66.457  30.145  42.295  0.00  0.00      A    H  
ATOM   2349  CA  GLY A 160      65.864  28.294  41.414  0.00  0.00      A    C  
ATOM   2350  HA3 GLY A 160      66.280  27.811  40.530  0.00  0.00      A    H  
ATOM   2351  HA2 GLY A 160      64.960  28.821  41.111  0.00  0.00      A    H  
ATOM   2352  C   GLY A 160      65.471  27.197  42.416  0.00  0.00      A    C  
ATOM   2353  O   GLY A 160      64.615  26.371  42.101  0.00  0.00      A    O  
ATOM   2354  N   LYS A 161      66.069  27.166  43.617  0.00  0.00      A    N  
ATOM   2355  H   LYS A 161      66.720  27.915  43.834  0.00  0.00      A    H  
ATOM   2356  CA  LYS A 161      65.897  26.097  44.615  0.00  0.00      A    C  
ATOM   2357  HA  LYS A 161      65.523  25.199  44.124  0.00  0.00      A    H  
ATOM   2358  CB  LYS A 161      67.250  25.742  45.260  0.00  0.00      A    C  
ATOM   2359  HB3 LYS A 161      67.067  25.025  46.062  0.00  0.00      A    H  
ATOM   2360  HB2 LYS A 161      67.700  26.636  45.692  0.00  0.00      A    H  
ATOM   2361  CG  LYS A 161      68.229  25.117  44.256  0.00  0.00      A    C  
ATOM   2362  HG3 LYS A 161      68.567  25.880  43.555  0.00  0.00      A    H  
ATOM   2363  HG2 LYS A 161      67.716  24.338  43.698  0.00  0.00      A    H  
ATOM   2364  CD  LYS A 161      69.443  24.498  44.960  0.00  0.00      A    C  
ATOM   2365  HD3 LYS A 161      69.109  23.817  45.746  0.00  0.00      A    H  
ATOM   2366  HD2 LYS A 161      70.042  25.294  45.405  0.00  0.00      A    H  
ATOM   2367  CE  LYS A 161      70.286  23.717  43.949  0.00  0.00      A    C  
ATOM   2368  HE3 LYS A 161      70.530  24.374  43.111  0.00  0.00      A    H  
ATOM   2369  HE2 LYS A 161      69.699  22.879  43.560  0.00  0.00      A    H  
ATOM   2370  NZ  LYS A 161      71.537  23.222  44.565  0.00  0.00      A    N1+
ATOM   2371  HZ1 LYS A 161      71.351  22.499  45.252  0.00  0.00      A    H  
ATOM   2372  HZ2 LYS A 161      72.159  22.843  43.856  0.00  0.00      A    H  
ATOM   2373  HZ3 LYS A 161      72.040  23.978  45.020  0.00  0.00      A    H  
ATOM   2374  C   LYS A 161      64.869  26.429  45.693  0.00  0.00      A    C  
ATOM   2375  O   LYS A 161      63.881  25.712  45.797  0.00  0.00      A    O  
ATOM   2376  N   ALA A 162      65.056  27.495  46.471  0.00  0.00      A    N  
ATOM   2377  H   ALA A 162      65.825  28.115  46.259  0.00  0.00      A    H  
ATOM   2378  CA  ALA A 162      64.332  27.690  47.734  0.00  0.00      A    C  
ATOM   2379  HA  ALA A 162      63.610  26.886  47.882  0.00  0.00      A    H  
ATOM   2380  CB  ALA A 162      65.346  27.616  48.880  0.00  0.00      A    C  
ATOM   2381  HB1 ALA A 162      66.053  28.443  48.809  0.00  0.00      A    H  
ATOM   2382  HB2 ALA A 162      64.824  27.677  49.835  0.00  0.00      A    H  
ATOM   2383  HB3 ALA A 162      65.887  26.672  48.834  0.00  0.00      A    H  
ATOM   2384  C   ALA A 162      63.563  29.015  47.773  0.00  0.00      A    C  
ATOM   2385  O   ALA A 162      64.017  30.023  47.237  0.00  0.00      A    O  
ATOM   2386  N   SER A 163      62.406  29.047  48.431  0.00  0.00      A    N  
ATOM   2387  H   SER A 163      62.083  28.200  48.894  0.00  0.00      A    H  
ATOM   2388  CA  SER A 163      61.647  30.288  48.618  0.00  0.00      A    C  
ATOM   2389  HA  SER A 163      61.536  30.781  47.651  0.00  0.00      A    H  
ATOM   2390  CB  SER A 163      60.253  30.003  49.163  0.00  0.00      A    C  
ATOM   2391  HB3 SER A 163      59.739  30.945  49.357  0.00  0.00      A    H  
ATOM   2392  HB2 SER A 163      60.332  29.441  50.096  0.00  0.00      A    H  
ATOM   2393  OG  SER A 163      59.518  29.266  48.211  0.00  0.00      A    O  
ATOM   2394  HG  SER A 163      59.239  28.454  48.686  0.00  0.00      A    H  
ATOM   2395  C   SER A 163      62.359  31.247  49.569  0.00  0.00      A    C  
ATOM   2396  O   SER A 163      62.977  30.830  50.552  0.00  0.00      A    O  
ATOM   2397  N   MET A 164      62.210  32.537  49.292  0.00  0.00      A    N  
ATOM   2398  H   MET A 164      61.639  32.787  48.494  0.00  0.00      A    H  
ATOM   2399  CA  MET A 164      62.771  33.636  50.068  0.00  0.00      A    C  
ATOM   2400  HA  MET A 164      62.925  33.306  51.096  0.00  0.00      A    H  
ATOM   2401  CB  MET A 164      64.139  34.049  49.490  0.00  0.00      A    C  
ATOM   2402  HB3 MET A 164      64.826  33.206  49.579  0.00  0.00      A    H  
ATOM   2403  HB2 MET A 164      64.540  34.871  50.084  0.00  0.00      A    H  
ATOM   2404  CG  MET A 164      64.088  34.486  48.017  0.00  0.00      A    C  
ATOM   2405  HG3 MET A 164      63.419  35.342  47.922  0.00  0.00      A    H  
ATOM   2406  HG2 MET A 164      63.687  33.669  47.418  0.00  0.00      A    H  
ATOM   2407  SD  MET A 164      65.694  34.951  47.323  0.00  0.00      A    S  
ATOM   2408  CE  MET A 164      65.182  35.302  45.622  0.00  0.00      A    C  
ATOM   2409  HE1 MET A 164      64.461  36.120  45.618  0.00  0.00      A    H  
ATOM   2410  HE2 MET A 164      66.054  35.591  45.037  0.00  0.00      A    H  
ATOM   2411  HE3 MET A 164      64.727  34.416  45.178  0.00  0.00      A    H  
ATOM   2412  C   MET A 164      61.792  34.812  50.085  0.00  0.00      A    C  
ATOM   2413  O   MET A 164      61.117  35.090  49.090  0.00  0.00      A    O  
ATOM   2414  N   THR A 165      61.725  35.489  51.227  0.00  0.00      A    N  
ATOM   2415  H   THR A 165      62.275  35.144  52.004  0.00  0.00      A    H  
ATOM   2416  CA  THR A 165      61.132  36.825  51.360  0.00  0.00      A    C  
ATOM   2417  HA  THR A 165      60.127  36.822  50.938  0.00  0.00      A    H  
ATOM   2418  CB  THR A 165      61.044  37.251  52.836  0.00  0.00      A    C  
ATOM   2419  HB  THR A 165      60.754  38.297  52.892  0.00  0.00      A    H  
ATOM   2420  CG2 THR A 165      60.033  36.430  53.634  0.00  0.00      A    C  
ATOM   2421 1HG2 THR A 165      60.255  35.368  53.553  0.00  0.00      A    H  
ATOM   2422 2HG2 THR A 165      60.063  36.725  54.682  0.00  0.00      A    H  
ATOM   2423 3HG2 THR A 165      59.031  36.616  53.250  0.00  0.00      A    H  
ATOM   2424  OG1 THR A 165      62.288  37.108  53.487  0.00  0.00      A    O  
ATOM   2425  HG1 THR A 165      62.469  36.154  53.535  0.00  0.00      A    H  
ATOM   2426  C   THR A 165      61.965  37.851  50.590  0.00  0.00      A    C  
ATOM   2427  O   THR A 165      63.175  37.683  50.414  0.00  0.00      A    O  
ATOM   2428  N   ALA A 166      61.351  38.951  50.167  0.00  0.00      A    N  
ATOM   2429  H   ALA A 166      60.366  39.079  50.397  0.00  0.00      A    H  
ATOM   2430  CA  ALA A 166      62.053  40.072  49.543  0.00  0.00      A    C  
ATOM   2431  HA  ALA A 166      62.628  39.686  48.705  0.00  0.00      A    H  
ATOM   2432  CB  ALA A 166      60.984  41.006  48.983  0.00  0.00      A    C  
ATOM   2433  HB1 ALA A 166      61.440  41.753  48.341  0.00  0.00      A    H  
ATOM   2434  HB2 ALA A 166      60.275  40.424  48.398  0.00  0.00      A    H  
ATOM   2435  HB3 ALA A 166      60.432  41.486  49.786  0.00  0.00      A    H  
ATOM   2436  C   ALA A 166      63.037  40.768  50.516  0.00  0.00      A    C  
ATOM   2437  O   ALA A 166      64.097  41.257  50.118  0.00  0.00      A    O  
ATOM   2438  N   THR A 167      62.733  40.698  51.816  0.00  0.00      A    N  
ATOM   2439  H   THR A 167      61.789  40.388  52.030  0.00  0.00      A    H  
ATOM   2440  CA  THR A 167      63.611  41.043  52.945  0.00  0.00      A    C  
ATOM   2441  HA  THR A 167      63.825  42.111  52.908  0.00  0.00      A    H  
ATOM   2442  CB  THR A 167      62.876  40.755  54.267  0.00  0.00      A    C  
ATOM   2443  HB  THR A 167      62.623  39.698  54.308  0.00  0.00      A    H  
ATOM   2444  CG2 THR A 167      63.679  41.128  55.513  0.00  0.00      A    C  
ATOM   2445 1HG2 THR A 167      63.066  40.972  56.401  0.00  0.00      A    H  
ATOM   2446 2HG2 THR A 167      64.561  40.494  55.596  0.00  0.00      A    H  
ATOM   2447 3HG2 THR A 167      63.986  42.174  55.465  0.00  0.00      A    H  
ATOM   2448  OG1 THR A 167      61.677  41.502  54.342  0.00  0.00      A    O  
ATOM   2449  HG1 THR A 167      61.060  41.184  53.644  0.00  0.00      A    H  
ATOM   2450  C   THR A 167      64.950  40.288  52.893  0.00  0.00      A    C  
ATOM   2451  O   THR A 167      65.992  40.855  53.233  0.00  0.00      A    O  
ATOM   2452  N   GLU A 168      64.966  39.038  52.416  0.00  0.00      A    N  
ATOM   2453  H   GLU A 168      64.085  38.618  52.140  0.00  0.00      A    H  
ATOM   2454  CA  GLU A 168      66.197  38.329  52.039  0.00  0.00      A    C  
ATOM   2455  HA  GLU A 168      67.001  38.593  52.723  0.00  0.00      A    H  
ATOM   2456  CB  GLU A 168      65.989  36.802  52.100  0.00  0.00      A    C  
ATOM   2457  HB3 GLU A 168      66.538  36.340  51.281  0.00  0.00      A    H  
ATOM   2458  HB2 GLU A 168      64.937  36.546  51.970  0.00  0.00      A    H  
ATOM   2459  CG  GLU A 168      66.510  36.188  53.404  0.00  0.00      A    C  
ATOM   2460  HG3 GLU A 168      67.505  36.582  53.617  0.00  0.00      A    H  
ATOM   2461  HG2 GLU A 168      66.602  35.108  53.265  0.00  0.00      A    H  
ATOM   2462  CD  GLU A 168      65.578  36.466  54.581  0.00  0.00      A    C  
ATOM   2463  OE1 GLU A 168      65.672  37.549  55.203  0.00  0.00      A    O  
ATOM   2464  OE2 GLU A 168      64.730  35.604  54.894  0.00  0.00      A    O  
ATOM   2465  C   GLU A 168      66.695  38.735  50.646  0.00  0.00      A    C  
ATOM   2466  O   GLU A 168      67.863  39.101  50.510  0.00  0.00      A    O  
ATOM   2467  N   ALA A 169      65.828  38.719  49.628  0.00  0.00      A    N  
ATOM   2468  H   ALA A 169      64.877  38.415  49.811  0.00  0.00      A    H  
ATOM   2469  CA  ALA A 169      66.224  38.920  48.233  0.00  0.00      A    C  
ATOM   2470  HA  ALA A 169      66.908  38.112  47.968  0.00  0.00      A    H  
ATOM   2471  CB  ALA A 169      64.990  38.791  47.333  0.00  0.00      A    C  
ATOM   2472  HB1 ALA A 169      65.306  38.720  46.292  0.00  0.00      A    H  
ATOM   2473  HB2 ALA A 169      64.425  37.894  47.591  0.00  0.00      A    H  
ATOM   2474  HB3 ALA A 169      64.357  39.671  47.442  0.00  0.00      A    H  
ATOM   2475  C   ALA A 169      66.967  40.247  47.972  0.00  0.00      A    C  
ATOM   2476  O   ALA A 169      67.944  40.255  47.218  0.00  0.00      A    O  
HETATM 2477  N   HID A 170      66.562  41.368  48.585  0.00  0.00      A    N  
HETATM 2478  H   HID A 170      65.719  41.339  49.153  0.00  0.00      A    H  
HETATM 2479  CA  HID A 170      67.267  42.645  48.396  0.00  0.00      A    C  
HETATM 2480  HA  HID A 170      67.414  42.771  47.323  0.00  0.00      A    H  
HETATM 2481  CB  HID A 170      66.407  43.836  48.861  0.00  0.00      A    C  
HETATM 2482  HB3 HID A 170      65.349  43.583  48.785  0.00  0.00      A    H  
HETATM 2483  HB2 HID A 170      66.589  44.656  48.171  0.00  0.00      A    H  
HETATM 2484  CG  HID A 170      66.680  44.392  50.233  0.00  0.00      A    C  
HETATM 2485  ND1 HID A 170      67.343  45.568  50.500  0.00  0.00      A    N  
HETATM 2486  HD1 HID A 170      67.729  46.215  49.814  0.00  0.00      A    H  
HETATM 2487  CE1 HID A 170      67.261  45.804  51.815  0.00  0.00      A    C  
HETATM 2488  HE1 HID A 170      67.650  46.691  52.298  0.00  0.00      A    H  
HETATM 2489  NE2 HID A 170      66.582  44.819  52.432  0.00  0.00      A    N  
HETATM 2490  CD2 HID A 170      66.202  43.918  51.423  0.00  0.00      A    C  
HETATM 2491  HD2 HID A 170      65.587  43.037  51.545  0.00  0.00      A    H  
HETATM 2492  C   HID A 170      68.671  42.629  49.028  0.00  0.00      A    C  
HETATM 2493  O   HID A 170      69.634  43.078  48.412  0.00  0.00      A    O  
ATOM   2494  N   VAL A 171      68.819  42.020  50.210  0.00  0.00      A    N  
ATOM   2495  H   VAL A 171      67.997  41.594  50.618  0.00  0.00      A    H  
ATOM   2496  CA  VAL A 171      70.105  41.831  50.909  0.00  0.00      A    C  
ATOM   2497  HA  VAL A 171      70.618  42.790  50.966  0.00  0.00      A    H  
ATOM   2498  CB  VAL A 171      69.822  41.343  52.348  0.00  0.00      A    C  
ATOM   2499  HB  VAL A 171      68.934  40.710  52.343  0.00  0.00      A    H  
ATOM   2500  CG1 VAL A 171      70.940  40.542  53.022  0.00  0.00      A    C  
ATOM   2501 1HG1 VAL A 171      70.675  40.339  54.060  0.00  0.00      A    H  
ATOM   2502 2HG1 VAL A 171      71.063  39.588  52.514  0.00  0.00      A    H  
ATOM   2503 3HG1 VAL A 171      71.874  41.097  52.993  0.00  0.00      A    H  
ATOM   2504  CG2 VAL A 171      69.528  42.566  53.222  0.00  0.00      A    C  
ATOM   2505 1HG2 VAL A 171      69.174  42.240  54.199  0.00  0.00      A    H  
ATOM   2506 2HG2 VAL A 171      70.428  43.170  53.344  0.00  0.00      A    H  
ATOM   2507 3HG2 VAL A 171      68.754  43.175  52.760  0.00  0.00      A    H  
ATOM   2508  C   VAL A 171      71.039  40.895  50.135  0.00  0.00      A    C  
ATOM   2509  O   VAL A 171      72.228  41.187  49.998  0.00  0.00      A    O  
ATOM   2510  N   MET A 172      70.486  39.822  49.560  0.00  0.00      A    N  
ATOM   2511  H   MET A 172      69.498  39.656  49.735  0.00  0.00      A    H  
ATOM   2512  CA  MET A 172      71.180  38.883  48.669  0.00  0.00      A    C  
ATOM   2513  HA  MET A 172      72.074  38.526  49.175  0.00  0.00      A    H  
ATOM   2514  CB  MET A 172      70.268  37.684  48.371  0.00  0.00      A    C  
ATOM   2515  HB3 MET A 172      70.726  37.060  47.603  0.00  0.00      A    H  
ATOM   2516  HB2 MET A 172      69.313  38.046  47.990  0.00  0.00      A    H  
ATOM   2517  CG  MET A 172      70.025  36.809  49.602  0.00  0.00      A    C  
ATOM   2518  HG3 MET A 172      69.708  37.429  50.440  0.00  0.00      A    H  
ATOM   2519  HG2 MET A 172      70.959  36.323  49.878  0.00  0.00      A    H  
ATOM   2520  SD  MET A 172      68.759  35.549  49.317  0.00  0.00      A    S  
ATOM   2521  CE  MET A 172      68.824  34.699  50.911  0.00  0.00      A    C  
ATOM   2522  HE1 MET A 172      68.052  33.930  50.949  0.00  0.00      A    H  
ATOM   2523  HE2 MET A 172      69.801  34.242  51.028  0.00  0.00      A    H  
ATOM   2524  HE3 MET A 172      68.667  35.415  51.716  0.00  0.00      A    H  
ATOM   2525  C   MET A 172      71.653  39.502  47.345  0.00  0.00      A    C  
ATOM   2526  O   MET A 172      72.475  38.888  46.663  0.00  0.00      A    O  
ATOM   2527  N   LEU A 173      71.183  40.703  46.993  0.00  0.00      A    N  
ATOM   2528  H   LEU A 173      70.465  41.110  47.578  0.00  0.00      A    H  
ATOM   2529  CA  LEU A 173      71.621  41.478  45.827  0.00  0.00      A    C  
ATOM   2530  HA  LEU A 173      72.159  40.822  45.143  0.00  0.00      A    H  
ATOM   2531  CB  LEU A 173      70.358  42.014  45.125  0.00  0.00      A    C  
ATOM   2532  HB3 LEU A 173      69.950  42.834  45.717  0.00  0.00      A    H  
ATOM   2533  HB2 LEU A 173      69.610  41.223  45.098  0.00  0.00      A    H  
ATOM   2534  CG  LEU A 173      70.583  42.501  43.683  0.00  0.00      A    C  
ATOM   2535  HG  LEU A 173      71.442  43.166  43.656  0.00  0.00      A    H  
ATOM   2536  CD1 LEU A 173      70.817  41.329  42.724  0.00  0.00      A    C  
ATOM   2537 1HD1 LEU A 173      71.761  40.840  42.958  0.00  0.00      A    H  
ATOM   2538 2HD1 LEU A 173      70.003  40.607  42.809  0.00  0.00      A    H  
ATOM   2539 3HD1 LEU A 173      70.857  41.690  41.698  0.00  0.00      A    H  
ATOM   2540  CD2 LEU A 173      69.357  43.274  43.194  0.00  0.00      A    C  
ATOM   2541 1HD2 LEU A 173      68.474  42.634  43.218  0.00  0.00      A    H  
ATOM   2542 2HD2 LEU A 173      69.191  44.137  43.836  0.00  0.00      A    H  
ATOM   2543 3HD2 LEU A 173      69.518  43.627  42.177  0.00  0.00      A    H  
ATOM   2544  C   LEU A 173      72.579  42.616  46.234  0.00  0.00      A    C  
ATOM   2545  O   LEU A 173      73.606  42.809  45.588  0.00  0.00      A    O  
ATOM   2546  N   ALA A 174      72.286  43.297  47.347  0.00  0.00      A    N  
ATOM   2547  H   ALA A 174      71.402  43.088  47.797  0.00  0.00      A    H  
ATOM   2548  CA  ALA A 174      73.055  44.403  47.927  0.00  0.00      A    C  
ATOM   2549  HA  ALA A 174      73.273  45.122  47.135  0.00  0.00      A    H  
ATOM   2550  CB  ALA A 174      72.149  45.085  48.963  0.00  0.00      A    C  
ATOM   2551  HB1 ALA A 174      71.885  44.379  49.751  0.00  0.00      A    H  
ATOM   2552  HB2 ALA A 174      72.667  45.934  49.408  0.00  0.00      A    H  
ATOM   2553  HB3 ALA A 174      71.240  45.444  48.479  0.00  0.00      A    H  
ATOM   2554  C   ALA A 174      74.407  44.006  48.567  0.00  0.00      A    C  
ATOM   2555  O   ALA A 174      75.170  44.886  48.977  0.00  0.00      A    O  
ATOM   2556  N   LYS A 175      74.716  42.701  48.672  0.00  0.00      A    N  
ATOM   2557  H   LYS A 175      74.018  42.041  48.354  0.00  0.00      A    H  
ATOM   2558  CA  LYS A 175      75.983  42.151  49.211  0.00  0.00      A    C  
ATOM   2559  HA  LYS A 175      75.912  41.064  49.157  0.00  0.00      A    H  
ATOM   2560  CB  LYS A 175      77.132  42.594  48.280  0.00  0.00      A    C  
ATOM   2561  HB3 LYS A 175      77.395  43.622  48.534  0.00  0.00      A    H  
ATOM   2562  HB2 LYS A 175      76.779  42.590  47.248  0.00  0.00      A    H  
ATOM   2563  CG  LYS A 175      78.395  41.717  48.343  0.00  0.00      A    C  
ATOM   2564  HG3 LYS A 175      78.223  40.776  47.818  0.00  0.00      A    H  
ATOM   2565  HG2 LYS A 175      78.645  41.488  49.376  0.00  0.00      A    H  
ATOM   2566  CD  LYS A 175      79.585  42.462  47.726  0.00  0.00      A    C  
ATOM   2567  HD3 LYS A 175      80.507  41.972  48.035  0.00  0.00      A    H  
ATOM   2568  HD2 LYS A 175      79.600  43.480  48.117  0.00  0.00      A    H  
ATOM   2569  CE  LYS A 175      79.536  42.513  46.197  0.00  0.00      A    C  
ATOM   2570  HE3 LYS A 175      78.505  42.658  45.861  0.00  0.00      A    H  
ATOM   2571  HE2 LYS A 175      79.894  41.561  45.797  0.00  0.00      A    H  
ATOM   2572  NZ  LYS A 175      80.361  43.627  45.688  0.00  0.00      A    N1+
ATOM   2573  HZ1 LYS A 175      81.238  43.726  46.186  0.00  0.00      A    H  
ATOM   2574  HZ2 LYS A 175      80.608  43.483  44.712  0.00  0.00      A    H  
ATOM   2575  HZ3 LYS A 175      79.832  44.501  45.731  0.00  0.00      A    H  
ATOM   2576  C   LYS A 175      76.220  42.485  50.700  0.00  0.00      A    C  
ATOM   2577  O   LYS A 175      77.355  42.555  51.174  0.00  0.00      A    O  
ATOM   2578  N   GLU A 176      75.152  42.727  51.457  0.00  0.00      A    N  
ATOM   2579  H   GLU A 176      74.248  42.594  51.029  0.00  0.00      A    H  
ATOM   2580  CA  GLU A 176      75.225  43.180  52.850  0.00  0.00      A    C  
ATOM   2581  HA  GLU A 176      75.922  44.015  52.883  0.00  0.00      A    H  
ATOM   2582  CB  GLU A 176      73.854  43.733  53.251  0.00  0.00      A    C  
ATOM   2583  HB3 GLU A 176      73.129  42.924  53.323  0.00  0.00      A    H  
ATOM   2584  HB2 GLU A 176      73.518  44.428  52.480  0.00  0.00      A    H  
ATOM   2585  CG  GLU A 176      73.919  44.481  54.582  0.00  0.00      A    C  
ATOM   2586  HG3 GLU A 176      74.689  45.251  54.529  0.00  0.00      A    H  
ATOM   2587  HG2 GLU A 176      74.187  43.786  55.378  0.00  0.00      A    H  
ATOM   2588  CD  GLU A 176      72.574  45.138  54.882  0.00  0.00      A    C  
ATOM   2589  OE1 GLU A 176      72.273  46.196  54.284  0.00  0.00      A    O  
ATOM   2590  OE2 GLU A 176      71.806  44.622  55.733  0.00  0.00      A    O  
ATOM   2591  C   GLU A 176      75.712  42.053  53.799  0.00  0.00      A    C  
ATOM   2592  O   GLU A 176      75.008  41.047  53.940  0.00  0.00      A    O  
ATOM   2593  N   PRO A 177      76.900  42.168  54.437  0.00  0.00      A    N  
ATOM   2594  CD  PRO A 177      77.754  43.346  54.439  0.00  0.00      A    C  
ATOM   2595  HD3 PRO A 177      77.955  43.700  53.429  0.00  0.00      A    H  
ATOM   2596  HD2 PRO A 177      77.274  44.127  55.029  0.00  0.00      A    H  
ATOM   2597  CG  PRO A 177      79.067  42.942  55.104  0.00  0.00      A    C  
ATOM   2598  HG3 PRO A 177      79.772  42.583  54.356  0.00  0.00      A    H  
ATOM   2599  HG2 PRO A 177      79.499  43.766  55.669  0.00  0.00      A    H  
ATOM   2600  CB  PRO A 177      78.665  41.786  56.006  0.00  0.00      A    C  
ATOM   2601  HB3 PRO A 177      79.501  41.112  56.192  0.00  0.00      A    H  
ATOM   2602  HB2 PRO A 177      78.275  42.180  56.943  0.00  0.00      A    H  
ATOM   2603  CA  PRO A 177      77.550  41.104  55.214  0.00  0.00      A    C  
ATOM   2604  HA  PRO A 177      78.010  40.411  54.508  0.00  0.00      A    H  
ATOM   2605  C   PRO A 177      76.610  40.326  56.138  0.00  0.00      A    C  
ATOM   2606  O   PRO A 177      75.980  40.898  57.026  0.00  0.00      A    O  
ATOM   2607  N   GLY A 178      76.499  39.022  55.898  0.00  0.00      A    N  
ATOM   2608  H   GLY A 178      77.046  38.632  55.137  0.00  0.00      A    H  
ATOM   2609  CA  GLY A 178      75.499  38.127  56.485  0.00  0.00      A    C  
ATOM   2610  HA3 GLY A 178      74.890  38.670  57.205  0.00  0.00      A    H  
ATOM   2611  HA2 GLY A 178      75.998  37.313  57.007  0.00  0.00      A    H  
ATOM   2612  C   GLY A 178      74.583  37.516  55.419  0.00  0.00      A    C  
ATOM   2613  O   GLY A 178      74.063  36.418  55.611  0.00  0.00      A    O  
ATOM   2614  N   TRP A 179      74.442  38.172  54.259  0.00  0.00      A    N  
ATOM   2615  H   TRP A 179      74.887  39.077  54.164  0.00  0.00      A    H  
ATOM   2616  CA  TRP A 179      73.636  37.701  53.129  0.00  0.00      A    C  
ATOM   2617  HA  TRP A 179      72.593  37.713  53.443  0.00  0.00      A    H  
ATOM   2618  CB  TRP A 179      73.779  38.667  51.943  0.00  0.00      A    C  
ATOM   2619  HB3 TRP A 179      73.660  39.693  52.285  0.00  0.00      A    H  
ATOM   2620  HB2 TRP A 179      72.951  38.470  51.265  0.00  0.00      A    H  
ATOM   2621  CG  TRP A 179      75.045  38.562  51.147  0.00  0.00      A    C  
ATOM   2622  CD1 TRP A 179      76.241  39.117  51.453  0.00  0.00      A    C  
ATOM   2623  HD1 TRP A 179      76.440  39.721  52.328  0.00  0.00      A    H  
ATOM   2624  NE1 TRP A 179      77.168  38.792  50.482  0.00  0.00      A    N  
ATOM   2625  HE1 TRP A 179      78.152  39.061  50.510  0.00  0.00      A    H  
ATOM   2626  CE2 TRP A 179      76.615  38.004  49.499  0.00  0.00      A    C  
ATOM   2627  CZ2 TRP A 179      77.129  37.438  48.325  0.00  0.00      A    C  
ATOM   2628  HZ2 TRP A 179      78.158  37.613  48.043  0.00  0.00      A    H  
ATOM   2629  CH2 TRP A 179      76.294  36.630  47.537  0.00  0.00      A    C  
ATOM   2630  HH2 TRP A 179      76.680  36.173  46.636  0.00  0.00      A    H  
ATOM   2631  CZ3 TRP A 179      74.967  36.389  47.941  0.00  0.00      A    C  
ATOM   2632  HZ3 TRP A 179      74.334  35.738  47.353  0.00  0.00      A    H  
ATOM   2633  CE3 TRP A 179      74.461  36.968  49.117  0.00  0.00      A    C  
ATOM   2634  HE3 TRP A 179      73.449  36.759  49.425  0.00  0.00      A    H  
ATOM   2635  CD2 TRP A 179      75.263  37.815  49.912  0.00  0.00      A    C  
ATOM   2636  C   TRP A 179      73.949  36.263  52.688  0.00  0.00      A    C  
ATOM   2637  O   TRP A 179      73.020  35.513  52.395  0.00  0.00      A    O  
ATOM   2638  N   MET A 180      75.216  35.836  52.678  0.00  0.00      A    N  
ATOM   2639  H   MET A 180      75.955  36.493  52.911  0.00  0.00      A    H  
ATOM   2640  CA  MET A 180      75.567  34.453  52.343  0.00  0.00      A    C  
ATOM   2641  HA  MET A 180      75.028  34.195  51.432  0.00  0.00      A    H  
ATOM   2642  CB  MET A 180      77.068  34.333  52.044  0.00  0.00      A    C  
ATOM   2643  HB3 MET A 180      77.638  34.550  52.947  0.00  0.00      A    H  
ATOM   2644  HB2 MET A 180      77.339  35.070  51.287  0.00  0.00      A    H  
ATOM   2645  CG  MET A 180      77.464  32.935  51.539  0.00  0.00      A    C  
ATOM   2646  HG3 MET A 180      77.378  32.237  52.372  0.00  0.00      A    H  
ATOM   2647  HG2 MET A 180      78.515  32.971  51.252  0.00  0.00      A    H  
ATOM   2648  SD  MET A 180      76.527  32.230  50.147  0.00  0.00      A    S  
ATOM   2649  CE  MET A 180      76.706  33.560  48.934  0.00  0.00      A    C  
ATOM   2650  HE1 MET A 180      76.285  33.246  47.979  0.00  0.00      A    H  
ATOM   2651  HE2 MET A 180      76.179  34.444  49.286  0.00  0.00      A    H  
ATOM   2652  HE3 MET A 180      77.761  33.803  48.809  0.00  0.00      A    H  
ATOM   2653  C   MET A 180      75.115  33.459  53.422  0.00  0.00      A    C  
ATOM   2654  O   MET A 180      74.673  32.365  53.080  0.00  0.00      A    O  
ATOM   2655  N   LEU A 181      75.106  33.829  54.709  0.00  0.00      A    N  
ATOM   2656  H   LEU A 181      75.389  34.766  54.961  0.00  0.00      A    H  
ATOM   2657  CA  LEU A 181      74.488  32.982  55.732  0.00  0.00      A    C  
ATOM   2658  HA  LEU A 181      74.877  31.976  55.583  0.00  0.00      A    H  
ATOM   2659  CB  LEU A 181      74.896  33.430  57.145  0.00  0.00      A    C  
ATOM   2660  HB3 LEU A 181      74.491  34.424  57.339  0.00  0.00      A    H  
ATOM   2661  HB2 LEU A 181      75.983  33.494  57.189  0.00  0.00      A    H  
ATOM   2662  CG  LEU A 181      74.411  32.470  58.253  0.00  0.00      A    C  
ATOM   2663  HG  LEU A 181      73.323  32.482  58.291  0.00  0.00      A    H  
ATOM   2664  CD1 LEU A 181      74.867  31.022  58.049  0.00  0.00      A    C  
ATOM   2665 1HD1 LEU A 181      75.931  30.997  57.824  0.00  0.00      A    H  
ATOM   2666 2HD1 LEU A 181      74.677  30.434  58.945  0.00  0.00      A    H  
ATOM   2667 3HD1 LEU A 181      74.317  30.567  57.226  0.00  0.00      A    H  
ATOM   2668  CD2 LEU A 181      74.934  32.938  59.608  0.00  0.00      A    C  
ATOM   2669 1HD2 LEU A 181      74.561  32.292  60.400  0.00  0.00      A    H  
ATOM   2670 2HD2 LEU A 181      76.023  32.919  59.616  0.00  0.00      A    H  
ATOM   2671 3HD2 LEU A 181      74.595  33.956  59.794  0.00  0.00      A    H  
ATOM   2672  C   LEU A 181      72.965  32.908  55.548  0.00  0.00      A    C  
ATOM   2673  O   LEU A 181      72.397  31.825  55.671  0.00  0.00      A    O  
ATOM   2674  N   GLN A 182      72.305  34.004  55.153  0.00  0.00      A    N  
ATOM   2675  H   GLN A 182      72.815  34.881  55.117  0.00  0.00      A    H  
ATOM   2676  CA  GLN A 182      70.884  33.978  54.766  0.00  0.00      A    C  
ATOM   2677  HA  GLN A 182      70.313  33.574  55.603  0.00  0.00      A    H  
ATOM   2678  CB  GLN A 182      70.360  35.397  54.471  0.00  0.00      A    C  
ATOM   2679  HB3 GLN A 182      69.310  35.317  54.196  0.00  0.00      A    H  
ATOM   2680  HB2 GLN A 182      70.885  35.797  53.607  0.00  0.00      A    H  
ATOM   2681  CG  GLN A 182      70.483  36.418  55.617  0.00  0.00      A    C  
ATOM   2682  HG3 GLN A 182      70.357  37.415  55.194  0.00  0.00      A    H  
ATOM   2683  HG2 GLN A 182      71.475  36.382  56.062  0.00  0.00      A    H  
ATOM   2684  CD  GLN A 182      69.441  36.222  56.715  0.00  0.00      A    C  
ATOM   2685  OE1 GLN A 182      69.435  35.243  57.452  0.00  0.00      A    O  
ATOM   2686  NE2 GLN A 182      68.516  37.141  56.870  0.00  0.00      A    N  
ATOM   2687 1HE2 GLN A 182      67.807  37.006  57.571  0.00  0.00      A    H  
ATOM   2688 2HE2 GLN A 182      68.477  37.952  56.265  0.00  0.00      A    H  
ATOM   2689  C   GLN A 182      70.624  33.050  53.558  0.00  0.00      A    C  
ATOM   2690  O   GLN A 182      69.619  32.335  53.543  0.00  0.00      A    O  
ATOM   2691  N   VAL A 183      71.528  33.008  52.565  0.00  0.00      A    N  
ATOM   2692  H   VAL A 183      72.302  33.667  52.604  0.00  0.00      A    H  
ATOM   2693  CA  VAL A 183      71.489  32.030  51.454  0.00  0.00      A    C  
ATOM   2694  HA  VAL A 183      70.517  32.087  50.967  0.00  0.00      A    H  
ATOM   2695  CB  VAL A 183      72.580  32.321  50.391  0.00  0.00      A    C  
ATOM   2696  HB  VAL A 183      73.534  32.448  50.891  0.00  0.00      A    H  
ATOM   2697  CG1 VAL A 183      72.762  31.208  49.348  0.00  0.00      A    C  
ATOM   2698 1HG1 VAL A 183      73.033  30.269  49.826  0.00  0.00      A    H  
ATOM   2699 2HG1 VAL A 183      71.853  31.065  48.769  0.00  0.00      A    H  
ATOM   2700 3HG1 VAL A 183      73.573  31.475  48.669  0.00  0.00      A    H  
ATOM   2701  CG2 VAL A 183      72.282  33.609  49.615  0.00  0.00      A    C  
ATOM   2702 1HG2 VAL A 183      73.077  33.803  48.894  0.00  0.00      A    H  
ATOM   2703 2HG2 VAL A 183      71.331  33.525  49.092  0.00  0.00      A    H  
ATOM   2704 3HG2 VAL A 183      72.231  34.450  50.299  0.00  0.00      A    H  
ATOM   2705  C   VAL A 183      71.626  30.607  52.000  0.00  0.00      A    C  
ATOM   2706  O   VAL A 183      70.777  29.758  51.725  0.00  0.00      A    O  
ATOM   2707  N   ILE A 184      72.656  30.345  52.811  0.00  0.00      A    N  
ATOM   2708  H   ILE A 184      73.307  31.102  53.006  0.00  0.00      A    H  
ATOM   2709  CA  ILE A 184      72.933  29.031  53.410  0.00  0.00      A    C  
ATOM   2710  HA  ILE A 184      73.075  28.311  52.604  0.00  0.00      A    H  
ATOM   2711  CB  ILE A 184      74.249  29.096  54.223  0.00  0.00      A    C  
ATOM   2712  HB  ILE A 184      74.208  29.977  54.860  0.00  0.00      A    H  
ATOM   2713  CG2 ILE A 184      74.444  27.871  55.132  0.00  0.00      A    C  
ATOM   2714 1HG2 ILE A 184      73.657  27.838  55.881  0.00  0.00      A    H  
ATOM   2715 2HG2 ILE A 184      74.425  26.955  54.541  0.00  0.00      A    H  
ATOM   2716 3HG2 ILE A 184      75.392  27.935  55.664  0.00  0.00      A    H  
ATOM   2717  CG1 ILE A 184      75.461  29.220  53.271  0.00  0.00      A    C  
ATOM   2718 3HG1 ILE A 184      75.225  29.903  52.455  0.00  0.00      A    H  
ATOM   2719 2HG1 ILE A 184      75.683  28.247  52.830  0.00  0.00      A    H  
ATOM   2720  CD1 ILE A 184      76.719  29.760  53.960  0.00  0.00      A    C  
ATOM   2721 1HD1 ILE A 184      77.501  29.896  53.216  0.00  0.00      A    H  
ATOM   2722 2HD1 ILE A 184      76.501  30.722  54.420  0.00  0.00      A    H  
ATOM   2723 3HD1 ILE A 184      77.075  29.071  54.724  0.00  0.00      A    H  
ATOM   2724  C   ILE A 184      71.739  28.526  54.236  0.00  0.00      A    C  
ATOM   2725  O   ILE A 184      71.353  27.370  54.074  0.00  0.00      A    O  
ATOM   2726  N   LYS A 185      71.106  29.371  55.058  0.00  0.00      A    N  
ATOM   2727  H   LYS A 185      71.502  30.300  55.172  0.00  0.00      A    H  
ATOM   2728  CA  LYS A 185      69.913  29.019  55.847  0.00  0.00      A    C  
ATOM   2729  HA  LYS A 185      70.095  28.062  56.337  0.00  0.00      A    H  
ATOM   2730  CB  LYS A 185      69.687  30.083  56.939  0.00  0.00      A    C  
ATOM   2731  HB3 LYS A 185      68.710  29.924  57.399  0.00  0.00      A    H  
ATOM   2732  HB2 LYS A 185      69.702  31.080  56.494  0.00  0.00      A    H  
ATOM   2733  CG  LYS A 185      70.767  29.975  58.031  0.00  0.00      A    C  
ATOM   2734  HG3 LYS A 185      71.755  30.063  57.581  0.00  0.00      A    H  
ATOM   2735  HG2 LYS A 185      70.693  28.991  58.494  0.00  0.00      A    H  
ATOM   2736  CD  LYS A 185      70.637  31.041  59.127  0.00  0.00      A    C  
ATOM   2737  HD3 LYS A 185      69.646  30.986  59.574  0.00  0.00      A    H  
ATOM   2738  HD2 LYS A 185      70.783  32.032  58.692  0.00  0.00      A    H  
ATOM   2739  CE  LYS A 185      71.705  30.766  60.193  0.00  0.00      A    C  
ATOM   2740  HE3 LYS A 185      72.687  30.847  59.721  0.00  0.00      A    H  
ATOM   2741  HE2 LYS A 185      71.591  29.737  60.548  0.00  0.00      A    H  
ATOM   2742  NZ  LYS A 185      71.626  31.701  61.341  0.00  0.00      A    N1+
ATOM   2743  HZ1 LYS A 185      71.615  32.676  61.048  0.00  0.00      A    H  
ATOM   2744  HZ2 LYS A 185      70.791  31.554  61.904  0.00  0.00      A    H  
ATOM   2745  HZ3 LYS A 185      72.425  31.573  61.959  0.00  0.00      A    H  
ATOM   2746  C   LYS A 185      68.667  28.795  54.979  0.00  0.00      A    C  
ATOM   2747  O   LYS A 185      67.964  27.807  55.189  0.00  0.00      A    O  
ATOM   2748  N   SER A 186      68.450  29.616  53.948  0.00  0.00      A    N  
ATOM   2749  H   SER A 186      69.070  30.408  53.832  0.00  0.00      A    H  
ATOM   2750  CA  SER A 186      67.335  29.444  52.999  0.00  0.00      A    C  
ATOM   2751  HA  SER A 186      66.394  29.441  53.548  0.00  0.00      A    H  
ATOM   2752  CB  SER A 186      67.304  30.607  52.003  0.00  0.00      A    C  
ATOM   2753  HB3 SER A 186      66.490  30.450  51.293  0.00  0.00      A    H  
ATOM   2754  HB2 SER A 186      68.250  30.633  51.463  0.00  0.00      A    H  
ATOM   2755  OG  SER A 186      67.119  31.852  52.649  0.00  0.00      A    O  
ATOM   2756  HG  SER A 186      67.955  32.072  53.109  0.00  0.00      A    H  
ATOM   2757  C   SER A 186      67.413  28.119  52.225  0.00  0.00      A    C  
ATOM   2758  O   SER A 186      66.423  27.396  52.115  0.00  0.00      A    O  
ATOM   2759  N   LEU A 187      68.603  27.766  51.725  0.00  0.00      A    N  
ATOM   2760  H   LEU A 187      69.376  28.415  51.835  0.00  0.00      A    H  
ATOM   2761  CA  LEU A 187      68.868  26.479  51.069  0.00  0.00      A    C  
ATOM   2762  HA  LEU A 187      68.061  26.265  50.369  0.00  0.00      A    H  
ATOM   2763  CB  LEU A 187      70.198  26.562  50.292  0.00  0.00      A    C  
ATOM   2764  HB3 LEU A 187      70.423  25.575  49.891  0.00  0.00      A    H  
ATOM   2765  HB2 LEU A 187      70.992  26.828  50.991  0.00  0.00      A    H  
ATOM   2766  CG  LEU A 187      70.213  27.569  49.125  0.00  0.00      A    C  
ATOM   2767  HG  LEU A 187      69.975  28.561  49.498  0.00  0.00      A    H  
ATOM   2768  CD1 LEU A 187      71.601  27.619  48.489  0.00  0.00      A    C  
ATOM   2769 1HD1 LEU A 187      72.346  27.844  49.250  0.00  0.00      A    H  
ATOM   2770 2HD1 LEU A 187      71.833  26.662  48.025  0.00  0.00      A    H  
ATOM   2771 3HD1 LEU A 187      71.629  28.400  47.728  0.00  0.00      A    H  
ATOM   2772  CD2 LEU A 187      69.215  27.200  48.026  0.00  0.00      A    C  
ATOM   2773 1HD2 LEU A 187      68.199  27.286  48.403  0.00  0.00      A    H  
ATOM   2774 2HD2 LEU A 187      69.328  27.882  47.183  0.00  0.00      A    H  
ATOM   2775 3HD2 LEU A 187      69.396  26.179  47.692  0.00  0.00      A    H  
ATOM   2776  C   LEU A 187      68.899  25.312  52.072  0.00  0.00      A    C  
ATOM   2777  O   LEU A 187      68.386  24.235  51.783  0.00  0.00      A    O  
ATOM   2778  N   GLY A 188      69.439  25.523  53.274  0.00  0.00      A    N  
ATOM   2779  H   GLY A 188      69.855  26.426  53.459  0.00  0.00      A    H  
ATOM   2780  CA  GLY A 188      69.522  24.514  54.331  0.00  0.00      A    C  
ATOM   2781  HA3 GLY A 188      70.010  24.952  55.201  0.00  0.00      A    H  
ATOM   2782  HA2 GLY A 188      70.113  23.667  53.985  0.00  0.00      A    H  
ATOM   2783  C   GLY A 188      68.143  24.011  54.750  0.00  0.00      A    C  
ATOM   2784  O   GLY A 188      67.906  22.805  54.764  0.00  0.00      A    O  
ATOM   2785  N   ARG A 189      67.204  24.937  54.981  0.00  0.00      A    N  
ATOM   2786  H   ARG A 189      67.492  25.912  54.971  0.00  0.00      A    H  
ATOM   2787  CA  ARG A 189      65.778  24.645  55.179  0.00  0.00      A    C  
ATOM   2788  HA  ARG A 189      65.657  24.078  56.103  0.00  0.00      A    H  
ATOM   2789  CB  ARG A 189      65.049  25.991  55.309  0.00  0.00      A    C  
ATOM   2790  HB3 ARG A 189      65.136  26.521  54.359  0.00  0.00      A    H  
ATOM   2791  HB2 ARG A 189      65.541  26.598  56.072  0.00  0.00      A    H  
ATOM   2792  CG  ARG A 189      63.570  25.846  55.694  0.00  0.00      A    C  
ATOM   2793  HG3 ARG A 189      63.498  25.643  56.763  0.00  0.00      A    H  
ATOM   2794  HG2 ARG A 189      63.116  25.018  55.155  0.00  0.00      A    H  
ATOM   2795  CD  ARG A 189      62.801  27.128  55.364  0.00  0.00      A    C  
ATOM   2796  HD3 ARG A 189      63.348  27.970  55.789  0.00  0.00      A    H  
ATOM   2797  HD2 ARG A 189      61.823  27.086  55.842  0.00  0.00      A    H  
ATOM   2798  NE  ARG A 189      62.625  27.286  53.903  0.00  0.00      A    N  
ATOM   2799  HE  ARG A 189      62.393  26.449  53.376  0.00  0.00      A    H  
ATOM   2800  CZ  ARG A 189      62.822  28.379  53.192  0.00  0.00      A    C  
ATOM   2801  NH1 ARG A 189      63.076  29.522  53.749  0.00  0.00      A    N  
ATOM   2802 1HH1 ARG A 189      62.990  29.607  54.754  0.00  0.00      A    H  
ATOM   2803 2HH1 ARG A 189      63.276  30.342  53.192  0.00  0.00      A    H  
ATOM   2804  NH2 ARG A 189      62.750  28.374  51.896  0.00  0.00      A    N  
ATOM   2805 1HH2 ARG A 189      62.446  27.552  51.367  0.00  0.00      A    H  
ATOM   2806 2HH2 ARG A 189      62.945  29.230  51.393  0.00  0.00      A    H  
ATOM   2807  C   ARG A 189      65.199  23.797  54.035  0.00  0.00      A    C  
ATOM   2808  O   ARG A 189      64.504  22.817  54.288  0.00  0.00      A    O  
ATOM   2809  N   TYR A 190      65.502  24.137  52.783  0.00  0.00      A    N  
ATOM   2810  H   TYR A 190      66.087  24.949  52.640  0.00  0.00      A    H  
ATOM   2811  CA  TYR A 190      65.032  23.410  51.598  0.00  0.00      A    C  
ATOM   2812  HA  TYR A 190      63.946  23.314  51.656  0.00  0.00      A    H  
ATOM   2813  CB  TYR A 190      65.357  24.271  50.372  0.00  0.00      A    C  
ATOM   2814  HB3 TYR A 190      66.389  24.605  50.419  0.00  0.00      A    H  
ATOM   2815  HB2 TYR A 190      64.735  25.166  50.419  0.00  0.00      A    H  
ATOM   2816  CG  TYR A 190      65.155  23.612  49.028  0.00  0.00      A    C  
ATOM   2817  CD1 TYR A 190      66.230  22.970  48.385  0.00  0.00      A    C  
ATOM   2818  HD1 TYR A 190      67.200  22.912  48.865  0.00  0.00      A    H  
ATOM   2819  CE1 TYR A 190      66.044  22.409  47.108  0.00  0.00      A    C  
ATOM   2820  HE1 TYR A 190      66.861  21.914  46.606  0.00  0.00      A    H  
ATOM   2821  CZ  TYR A 190      64.796  22.507  46.476  0.00  0.00      A    C  
ATOM   2822  OH  TYR A 190      64.631  21.991  45.233  0.00  0.00      A    O  
ATOM   2823  HH  TYR A 190      63.730  22.143  44.891  0.00  0.00      A    H  
ATOM   2824  CE2 TYR A 190      63.720  23.129  47.122  0.00  0.00      A    C  
ATOM   2825  HE2 TYR A 190      62.766  23.212  46.623  0.00  0.00      A    H  
ATOM   2826  CD2 TYR A 190      63.900  23.682  48.402  0.00  0.00      A    C  
ATOM   2827  HD2 TYR A 190      63.083  24.176  48.903  0.00  0.00      A    H  
ATOM   2828  C   TYR A 190      65.595  21.976  51.490  0.00  0.00      A    C  
ATOM   2829  O   TYR A 190      64.844  21.049  51.180  0.00  0.00      A    O  
ATOM   2830  N   TYR A 191      66.879  21.756  51.798  0.00  0.00      A    N  
ATOM   2831  H   TYR A 191      67.471  22.559  51.993  0.00  0.00      A    H  
ATOM   2832  CA  TYR A 191      67.473  20.410  51.886  0.00  0.00      A    C  
ATOM   2833  HA  TYR A 191      67.212  19.855  50.985  0.00  0.00      A    H  
ATOM   2834  CB  TYR A 191      69.008  20.509  51.959  0.00  0.00      A    C  
ATOM   2835  HB3 TYR A 191      69.414  19.498  52.006  0.00  0.00      A    H  
ATOM   2836  HB2 TYR A 191      69.275  21.009  52.891  0.00  0.00      A    H  
ATOM   2837  CG  TYR A 191      69.692  21.225  50.800  0.00  0.00      A    C  
ATOM   2838  CD1 TYR A 191      69.412  20.867  49.465  0.00  0.00      A    C  
ATOM   2839  HD1 TYR A 191      68.723  20.061  49.252  0.00  0.00      A    H  
ATOM   2840  CE1 TYR A 191      70.041  21.547  48.403  0.00  0.00      A    C  
ATOM   2841  HE1 TYR A 191      69.827  21.275  47.381  0.00  0.00      A    H  
ATOM   2842  CZ  TYR A 191      70.969  22.566  48.665  0.00  0.00      A    C  
ATOM   2843  OH  TYR A 191      71.561  23.223  47.629  0.00  0.00      A    O  
ATOM   2844  HH  TYR A 191      72.320  23.758  47.920  0.00  0.00      A    H  
ATOM   2845  CE2 TYR A 191      71.280  22.901  49.992  0.00  0.00      A    C  
ATOM   2846  HE2 TYR A 191      72.002  23.676  50.200  0.00  0.00      A    H  
ATOM   2847  CD2 TYR A 191      70.642  22.234  51.057  0.00  0.00      A    C  
ATOM   2848  HD2 TYR A 191      70.878  22.504  52.077  0.00  0.00      A    H  
ATOM   2849  C   TYR A 191      66.936  19.595  53.082  0.00  0.00      A    C  
ATOM   2850  O   TYR A 191      66.765  18.378  52.967  0.00  0.00      A    O  
ATOM   2851  N   LEU A 192      66.636  20.269  54.202  0.00  0.00      A    N  
ATOM   2852  H   LEU A 192      66.889  21.251  54.234  0.00  0.00      A    H  
ATOM   2853  CA  LEU A 192      66.056  19.705  55.429  0.00  0.00      A    C  
ATOM   2854  HA  LEU A 192      66.632  18.816  55.685  0.00  0.00      A    H  
ATOM   2855  CB  LEU A 192      66.230  20.739  56.564  0.00  0.00      A    C  
ATOM   2856  HB3 LEU A 192      65.722  21.656  56.272  0.00  0.00      A    H  
ATOM   2857  HB2 LEU A 192      67.292  20.969  56.656  0.00  0.00      A    H  
ATOM   2858  CG  LEU A 192      65.705  20.333  57.957  0.00  0.00      A    C  
ATOM   2859  HG  LEU A 192      64.636  20.132  57.911  0.00  0.00      A    H  
ATOM   2860  CD1 LEU A 192      66.426  19.102  58.509  0.00  0.00      A    C  
ATOM   2861 1HD1 LEU A 192      66.221  18.234  57.883  0.00  0.00      A    H  
ATOM   2862 2HD1 LEU A 192      67.500  19.280  58.545  0.00  0.00      A    H  
ATOM   2863 3HD1 LEU A 192      66.057  18.891  59.511  0.00  0.00      A    H  
ATOM   2864  CD2 LEU A 192      65.901  21.490  58.936  0.00  0.00      A    C  
ATOM   2865 1HD2 LEU A 192      65.510  21.213  59.915  0.00  0.00      A    H  
ATOM   2866 2HD2 LEU A 192      66.958  21.737  59.016  0.00  0.00      A    H  
ATOM   2867 3HD2 LEU A 192      65.357  22.362  58.577  0.00  0.00      A    H  
ATOM   2868  C   LEU A 192      64.587  19.256  55.285  0.00  0.00      A    C  
ATOM   2869  O   LEU A 192      64.119  18.473  56.108  0.00  0.00      A    O  
ATOM   2870  N   ASP A 193      63.855  19.663  54.242  0.00  0.00      A    N  
ATOM   2871  H   ASP A 193      64.278  20.323  53.605  0.00  0.00      A    H  
ATOM   2872  CA  ASP A 193      62.546  19.085  53.868  0.00  0.00      A    C  
ATOM   2873  HA  ASP A 193      61.969  18.924  54.780  0.00  0.00      A    H  
ATOM   2874  CB  ASP A 193      61.744  20.054  52.998  0.00  0.00      A    C  
ATOM   2875  HB3 ASP A 193      60.850  19.550  52.639  0.00  0.00      A    H  
ATOM   2876  HB2 ASP A 193      62.344  20.342  52.134  0.00  0.00      A    H  
ATOM   2877  CG  ASP A 193      61.275  21.294  53.748  0.00  0.00      A    C  
ATOM   2878  OD1 ASP A 193      60.988  21.258  54.972  0.00  0.00      A    O  
ATOM   2879  OD2 ASP A 193      61.149  22.343  53.085  0.00  0.00      A    O  
ATOM   2880  C   ASP A 193      62.696  17.694  53.215  0.00  0.00      A    C  
ATOM   2881  O   ASP A 193      62.292  17.427  52.079  0.00  0.00      A    O  
ATOM   2882  N   LEU A 194      63.333  16.803  53.970  0.00  0.00      A    N  
ATOM   2883  H   LEU A 194      63.615  17.135  54.885  0.00  0.00      A    H  
ATOM   2884  CA  LEU A 194      63.804  15.472  53.584  0.00  0.00      A    C  
ATOM   2885  HA  LEU A 194      64.638  15.625  52.902  0.00  0.00      A    H  
ATOM   2886  CB  LEU A 194      64.334  14.739  54.835  0.00  0.00      A    C  
ATOM   2887  HB3 LEU A 194      64.556  13.705  54.565  0.00  0.00      A    H  
ATOM   2888  HB2 LEU A 194      63.546  14.717  55.588  0.00  0.00      A    H  
ATOM   2889  CG  LEU A 194      65.605  15.347  55.470  0.00  0.00      A    C  
ATOM   2890  HG  LEU A 194      65.455  16.410  55.636  0.00  0.00      A    H  
ATOM   2891  CD1 LEU A 194      65.864  14.695  56.832  0.00  0.00      A    C  
ATOM   2892 1HD1 LEU A 194      66.035  13.626  56.705  0.00  0.00      A    H  
ATOM   2893 2HD1 LEU A 194      66.741  15.147  57.297  0.00  0.00      A    H  
ATOM   2894 3HD1 LEU A 194      65.006  14.848  57.487  0.00  0.00      A    H  
ATOM   2895  CD2 LEU A 194      66.840  15.169  54.578  0.00  0.00      A    C  
ATOM   2896 1HD2 LEU A 194      66.702  15.711  53.647  0.00  0.00      A    H  
ATOM   2897 2HD2 LEU A 194      67.721  15.570  55.080  0.00  0.00      A    H  
ATOM   2898 3HD2 LEU A 194      67.002  14.113  54.359  0.00  0.00      A    H  
ATOM   2899  C   LEU A 194      62.786  14.605  52.811  0.00  0.00      A    C  
ATOM   2900  O   LEU A 194      63.203  14.040  51.792  0.00  0.00      A    O  
ATOM   2901  N   PRO A 195      61.501  14.475  53.213  0.00  0.00      A    N  
ATOM   2902  CD  PRO A 195      60.880  14.981  54.434  0.00  0.00      A    C  
ATOM   2903  HD3 PRO A 195      61.310  14.477  55.299  0.00  0.00      A    H  
ATOM   2904  HD2 PRO A 195      60.993  16.058  54.529  0.00  0.00      A    H  
ATOM   2905  CG  PRO A 195      59.393  14.644  54.335  0.00  0.00      A    C  
ATOM   2906  HG3 PRO A 195      58.958  14.440  55.313  0.00  0.00      A    H  
ATOM   2907  HG2 PRO A 195      58.860  15.463  53.850  0.00  0.00      A    H  
ATOM   2908  CB  PRO A 195      59.383  13.412  53.432  0.00  0.00      A    C  
ATOM   2909  HB3 PRO A 195      59.609  12.524  54.024  0.00  0.00      A    H  
ATOM   2910  HB2 PRO A 195      58.427  13.293  52.921  0.00  0.00      A    H  
ATOM   2911  CA  PRO A 195      60.533  13.681  52.458  0.00  0.00      A    C  
ATOM   2912  HA  PRO A 195      60.976  12.738  52.151  0.00  0.00      A    H  
ATOM   2913  C   PRO A 195      60.046  14.407  51.202  0.00  0.00      A    C  
ATOM   2914  O   PRO A 195      59.783  13.771  50.184  0.00  0.00      A    O  
ATOM   2915  N   TRP A 196      59.945  15.739  51.248  0.00  0.00      A    N  
ATOM   2916  H   TRP A 196      60.249  16.217  52.087  0.00  0.00      A    H  
ATOM   2917  CA  TRP A 196      59.484  16.552  50.127  0.00  0.00      A    C  
ATOM   2918  HA  TRP A 196      58.536  16.152  49.768  0.00  0.00      A    H  
ATOM   2919  CB  TRP A 196      59.241  17.983  50.608  0.00  0.00      A    C  
ATOM   2920  HB3 TRP A 196      60.198  18.448  50.834  0.00  0.00      A    H  
ATOM   2921  HB2 TRP A 196      58.651  17.958  51.525  0.00  0.00      A    H  
ATOM   2922  CG  TRP A 196      58.527  18.841  49.619  0.00  0.00      A    C  
ATOM   2923  CD1 TRP A 196      59.109  19.478  48.583  0.00  0.00      A    C  
ATOM   2924  HD1 TRP A 196      60.164  19.437  48.349  0.00  0.00      A    H  
ATOM   2925  NE1 TRP A 196      58.156  20.156  47.858  0.00  0.00      A    N  
ATOM   2926  HE1 TRP A 196      58.395  20.727  47.051  0.00  0.00      A    H  
ATOM   2927  CE2 TRP A 196      56.896  19.976  48.380  0.00  0.00      A    C  
ATOM   2928  CZ2 TRP A 196      55.625  20.423  47.998  0.00  0.00      A    C  
ATOM   2929  HZ2 TRP A 196      55.507  21.027  47.111  0.00  0.00      A    H  
ATOM   2930  CH2 TRP A 196      54.513  20.071  48.782  0.00  0.00      A    C  
ATOM   2931  HH2 TRP A 196      53.523  20.396  48.496  0.00  0.00      A    H  
ATOM   2932  CZ3 TRP A 196      54.692  19.304  49.946  0.00  0.00      A    C  
ATOM   2933  HZ3 TRP A 196      53.839  19.060  50.564  0.00  0.00      A    H  
ATOM   2934  CE3 TRP A 196      55.970  18.839  50.308  0.00  0.00      A    C  
ATOM   2935  HE3 TRP A 196      56.088  18.223  51.188  0.00  0.00      A    H  
ATOM   2936  CD2 TRP A 196      57.104  19.156  49.530  0.00  0.00      A    C  
ATOM   2937  C   TRP A 196      60.463  16.520  48.948  0.00  0.00      A    C  
ATOM   2938  O   TRP A 196      60.024  16.375  47.810  0.00  0.00      A    O  
ATOM   2939  N   ARG A 197      61.780  16.569  49.207  0.00  0.00      A    N  
ATOM   2940  H   ARG A 197      62.059  16.715  50.175  0.00  0.00      A    H  
ATOM   2941  CA  ARG A 197      62.836  16.481  48.174  0.00  0.00      A    C  
ATOM   2942  HA  ARG A 197      62.756  17.336  47.510  0.00  0.00      A    H  
ATOM   2943  CB  ARG A 197      64.222  16.448  48.847  0.00  0.00      A    C  
ATOM   2944  HB3 ARG A 197      64.979  16.191  48.104  0.00  0.00      A    H  
ATOM   2945  HB2 ARG A 197      64.197  15.639  49.572  0.00  0.00      A    H  
ATOM   2946  CG  ARG A 197      64.675  17.725  49.583  0.00  0.00      A    C  
ATOM   2947  HG3 ARG A 197      65.462  17.448  50.284  0.00  0.00      A    H  
ATOM   2948  HG2 ARG A 197      63.851  18.134  50.164  0.00  0.00      A    H  
ATOM   2949  CD  ARG A 197      65.243  18.809  48.655  0.00  0.00      A    C  
ATOM   2950  HD3 ARG A 197      66.098  18.398  48.118  0.00  0.00      A    H  
ATOM   2951  HD2 ARG A 197      65.609  19.644  49.253  0.00  0.00      A    H  
ATOM   2952  NE  ARG A 197      64.252  19.293  47.681  0.00  0.00      A    N  
ATOM   2953  HE  ARG A 197      64.401  19.015  46.715  0.00  0.00      A    H  
ATOM   2954  CZ  ARG A 197      63.194  20.040  47.938  0.00  0.00      A    C  
ATOM   2955  NH1 ARG A 197      63.000  20.568  49.109  0.00  0.00      A    N  
ATOM   2956 1HH1 ARG A 197      63.723  20.484  49.814  0.00  0.00      A    H  
ATOM   2957 2HH1 ARG A 197      62.227  21.190  49.315  0.00  0.00      A    H  
ATOM   2958  NH2 ARG A 197      62.297  20.241  47.020  0.00  0.00      A    N  
ATOM   2959 1HH2 ARG A 197      62.240  19.581  46.253  0.00  0.00      A    H  
ATOM   2960 2HH2 ARG A 197      61.515  20.861  47.175  0.00  0.00      A    H  
ATOM   2961  C   ARG A 197      62.691  15.270  47.248  0.00  0.00      A    C  
ATOM   2962  O   ARG A 197      62.826  15.405  46.033  0.00  0.00      A    O  
ATOM   2963  N   LEU A 198      62.363  14.106  47.810  0.00  0.00      A    N  
ATOM   2964  H   LEU A 198      62.259  14.070  48.814  0.00  0.00      A    H  
ATOM   2965  CA  LEU A 198      62.178  12.859  47.051  0.00  0.00      A    C  
ATOM   2966  HA  LEU A 198      63.042  12.727  46.398  0.00  0.00      A    H  
ATOM   2967  CB  LEU A 198      62.127  11.706  48.070  0.00  0.00      A    C  
ATOM   2968  HB3 LEU A 198      61.265  11.854  48.724  0.00  0.00      A    H  
ATOM   2969  HB2 LEU A 198      63.023  11.760  48.684  0.00  0.00      A    H  
ATOM   2970  CG  LEU A 198      62.042  10.287  47.473  0.00  0.00      A    C  
ATOM   2971  HG  LEU A 198      61.090  10.171  46.954  0.00  0.00      A    H  
ATOM   2972  CD1 LEU A 198      63.181   9.992  46.484  0.00  0.00      A    C  
ATOM   2973 1HD1 LEU A 198      64.144  10.161  46.965  0.00  0.00      A    H  
ATOM   2974 2HD1 LEU A 198      63.118   8.957  46.150  0.00  0.00      A    H  
ATOM   2975 3HD1 LEU A 198      63.103  10.634  45.609  0.00  0.00      A    H  
ATOM   2976  CD2 LEU A 198      62.091   9.270  48.621  0.00  0.00      A    C  
ATOM   2977 1HD2 LEU A 198      61.966   8.262  48.227  0.00  0.00      A    H  
ATOM   2978 2HD2 LEU A 198      63.048   9.335  49.141  0.00  0.00      A    H  
ATOM   2979 3HD2 LEU A 198      61.289   9.472  49.330  0.00  0.00      A    H  
ATOM   2980  C   LEU A 198      60.931  12.881  46.149  0.00  0.00      A    C  
ATOM   2981  O   LEU A 198      60.889  12.208  45.119  0.00  0.00      A    O  
ATOM   2982  N   LYS A 199      59.921  13.665  46.531  0.00  0.00      A    N  
ATOM   2983  H   LYS A 199      60.021  14.165  47.403  0.00  0.00      A    H  
ATOM   2984  CA  LYS A 199      58.651  13.802  45.813  0.00  0.00      A    C  
ATOM   2985  HA  LYS A 199      58.456  12.898  45.232  0.00  0.00      A    H  
ATOM   2986  CB  LYS A 199      57.536  13.963  46.865  0.00  0.00      A    C  
ATOM   2987  HB3 LYS A 199      56.599  14.155  46.346  0.00  0.00      A    H  
ATOM   2988  HB2 LYS A 199      57.758  14.824  47.496  0.00  0.00      A    H  
ATOM   2989  CG  LYS A 199      57.360  12.704  47.735  0.00  0.00      A    C  
ATOM   2990  HG3 LYS A 199      58.286  12.493  48.271  0.00  0.00      A    H  
ATOM   2991  HG2 LYS A 199      57.149  11.857  47.080  0.00  0.00      A    H  
ATOM   2992  CD  LYS A 199      56.221  12.812  48.761  0.00  0.00      A    C  
ATOM   2993  HD3 LYS A 199      56.143  11.857  49.282  0.00  0.00      A    H  
ATOM   2994  HD2 LYS A 199      55.282  12.999  48.239  0.00  0.00      A    H  
ATOM   2995  CE  LYS A 199      56.469  13.922  49.791  0.00  0.00      A    C  
ATOM   2996  HE3 LYS A 199      56.473  14.888  49.281  0.00  0.00      A    H  
ATOM   2997  HE2 LYS A 199      57.450  13.768  50.248  0.00  0.00      A    H  
ATOM   2998  NZ  LYS A 199      55.434  13.931  50.848  0.00  0.00      A    N1+
ATOM   2999  HZ1 LYS A 199      55.567  14.711  51.486  0.00  0.00      A    H  
ATOM   3000  HZ2 LYS A 199      54.499  14.011  50.461  0.00  0.00      A    H  
ATOM   3001  HZ3 LYS A 199      55.481  13.084  51.409  0.00  0.00      A    H  
ATOM   3002  C   LYS A 199      58.636  14.978  44.814  0.00  0.00      A    C  
ATOM   3003  O   LYS A 199      57.873  14.951  43.850  0.00  0.00      A    O  
ATOM   3004  N   SER A 200      59.438  16.024  45.041  0.00  0.00      A    N  
ATOM   3005  H   SER A 200      60.013  16.007  45.877  0.00  0.00      A    H  
ATOM   3006  CA  SER A 200      59.327  17.311  44.334  0.00  0.00      A    C  
ATOM   3007  HA  SER A 200      59.100  17.131  43.283  0.00  0.00      A    H  
ATOM   3008  CB  SER A 200      58.158  18.081  44.964  0.00  0.00      A    C  
ATOM   3009  HB3 SER A 200      58.356  18.230  46.025  0.00  0.00      A    H  
ATOM   3010  HB2 SER A 200      57.250  17.484  44.864  0.00  0.00      A    H  
ATOM   3011  OG  SER A 200      57.939  19.333  44.346  0.00  0.00      A    O  
ATOM   3012  HG  SER A 200      56.996  19.563  44.494  0.00  0.00      A    H  
ATOM   3013  C   SER A 200      60.604  18.162  44.424  0.00  0.00      A    C  
ATOM   3014  O   SER A 200      61.297  18.179  45.445  0.00  0.00      A    O  
ATOM   3015  N   ARG A 201      60.895  18.938  43.371  0.00  0.00      A    N  
ATOM   3016  H   ARG A 201      60.266  18.889  42.575  0.00  0.00      A    H  
ATOM   3017  CA  ARG A 201      61.965  19.958  43.344  0.00  0.00      A    C  
ATOM   3018  HA  ARG A 201      62.727  19.695  44.078  0.00  0.00      A    H  
ATOM   3019  CB  ARG A 201      62.643  19.931  41.961  0.00  0.00      A    C  
ATOM   3020  HB3 ARG A 201      61.900  20.157  41.197  0.00  0.00      A    H  
ATOM   3021  HB2 ARG A 201      62.998  18.913  41.789  0.00  0.00      A    H  
ATOM   3022  CG  ARG A 201      63.840  20.892  41.803  0.00  0.00      A    C  
ATOM   3023  HG3 ARG A 201      64.467  20.832  42.691  0.00  0.00      A    H  
ATOM   3024  HG2 ARG A 201      63.482  21.914  41.687  0.00  0.00      A    H  
ATOM   3025  CD  ARG A 201      64.683  20.499  40.583  0.00  0.00      A    C  
ATOM   3026  HD3 ARG A 201      64.024  20.361  39.729  0.00  0.00      A    H  
ATOM   3027  HD2 ARG A 201      65.160  19.552  40.819  0.00  0.00      A    H  
ATOM   3028  NE  ARG A 201      65.710  21.493  40.217  0.00  0.00      A    N  
ATOM   3029  HE  ARG A 201      65.766  22.326  40.789  0.00  0.00      A    H  
ATOM   3030  CZ  ARG A 201      66.430  21.497  39.103  0.00  0.00      A    C  
ATOM   3031  NH1 ARG A 201      66.426  20.531  38.237  0.00  0.00      A    N  
ATOM   3032 1HH1 ARG A 201      65.898  19.686  38.415  0.00  0.00      A    H  
ATOM   3033 2HH1 ARG A 201      66.964  20.653  37.392  0.00  0.00      A    H  
ATOM   3034  NH2 ARG A 201      67.197  22.492  38.784  0.00  0.00      A    N  
ATOM   3035 1HH2 ARG A 201      67.369  23.237  39.447  0.00  0.00      A    H  
ATOM   3036 2HH2 ARG A 201      67.684  22.458  37.897  0.00  0.00      A    H  
ATOM   3037  C   ARG A 201      61.442  21.349  43.733  0.00  0.00      A    C  
ATOM   3038  O   ARG A 201      62.243  22.210  44.108  0.00  0.00      A    O  
HETATM 3039  N   HID A 202      60.120  21.541  43.746  0.00  0.00      A    N  
HETATM 3040  H   HID A 202      59.518  20.768  43.494  0.00  0.00      A    H  
HETATM 3041  CA  HID A 202      59.497  22.744  44.300  0.00  0.00      A    C  
HETATM 3042  HA  HID A 202      59.924  23.608  43.798  0.00  0.00      A    H  
HETATM 3043  CB  HID A 202      57.982  22.738  44.028  0.00  0.00      A    C  
HETATM 3044  HB3 HID A 202      57.564  23.681  44.381  0.00  0.00      A    H  
HETATM 3045  HB2 HID A 202      57.519  21.939  44.607  0.00  0.00      A    H  
HETATM 3046  CG  HID A 202      57.593  22.573  42.575  0.00  0.00      A    C  
HETATM 3047  ND1 HID A 202      58.381  22.824  41.474  0.00  0.00      A    N  
HETATM 3048  HD1 HID A 202      59.351  23.152  41.485  0.00  0.00      A    H  
HETATM 3049  CE1 HID A 202      57.670  22.573  40.367  0.00  0.00      A    C  
HETATM 3050  HE1 HID A 202      58.041  22.692  39.354  0.00  0.00      A    H  
HETATM 3051  NE2 HID A 202      56.441  22.141  40.700  0.00  0.00      A    N  
HETATM 3052  CD2 HID A 202      56.380  22.153  42.101  0.00  0.00      A    C  
HETATM 3053  HD2 HID A 202      55.526  21.881  42.705  0.00  0.00      A    H  
HETATM 3054  C   HID A 202      59.791  22.843  45.807  0.00  0.00      A    C  
HETATM 3055  O   HID A 202      59.949  21.821  46.478  0.00  0.00      A    O  
ATOM   3056  N   ASP A 203      59.868  24.047  46.370  0.00  0.00      A    N  
ATOM   3057  H   ASP A 203      59.791  24.868  45.780  0.00  0.00      A    H  
ATOM   3058  CA  ASP A 203      60.002  24.223  47.823  0.00  0.00      A    C  
ATOM   3059  HA  ASP A 203      60.703  23.475  48.193  0.00  0.00      A    H  
ATOM   3060  CB  ASP A 203      60.602  25.612  48.123  0.00  0.00      A    C  
ATOM   3061  HB3 ASP A 203      59.873  26.383  47.874  0.00  0.00      A    H  
ATOM   3062  HB2 ASP A 203      61.471  25.759  47.480  0.00  0.00      A    H  
ATOM   3063  CG  ASP A 203      61.060  25.774  49.581  0.00  0.00      A    C  
ATOM   3064  OD1 ASP A 203      60.780  24.877  50.408  0.00  0.00      A    O  
ATOM   3065  OD2 ASP A 203      61.763  26.754  49.904  0.00  0.00      A    O  
ATOM   3066  C   ASP A 203      58.644  24.006  48.528  0.00  0.00      A    C  
ATOM   3067  O   ASP A 203      57.638  24.587  48.111  0.00  0.00      A    O  
ATOM   3068  N   ARG A 204      58.600  23.194  49.596  0.00  0.00      A    N  
ATOM   3069  H   ARG A 204      59.457  22.721  49.861  0.00  0.00      A    H  
ATOM   3070  CA  ARG A 204      57.442  23.067  50.498  0.00  0.00      A    C  
ATOM   3071  HA  ARG A 204      56.583  22.739  49.910  0.00  0.00      A    H  
ATOM   3072  CB  ARG A 204      57.732  22.019  51.586  0.00  0.00      A    C  
ATOM   3073  HB3 ARG A 204      58.530  22.385  52.234  0.00  0.00      A    H  
ATOM   3074  HB2 ARG A 204      58.070  21.095  51.125  0.00  0.00      A    H  
ATOM   3075  CG  ARG A 204      56.472  21.738  52.426  0.00  0.00      A    C  
ATOM   3076  HG3 ARG A 204      55.672  21.401  51.768  0.00  0.00      A    H  
ATOM   3077  HG2 ARG A 204      56.148  22.657  52.909  0.00  0.00      A    H  
ATOM   3078  CD  ARG A 204      56.682  20.678  53.510  0.00  0.00      A    C  
ATOM   3079  HD3 ARG A 204      56.964  19.739  53.030  0.00  0.00      A    H  
ATOM   3080  HD2 ARG A 204      55.743  20.520  54.040  0.00  0.00      A    H  
ATOM   3081  NE  ARG A 204      57.720  21.053  54.483  0.00  0.00      A    N  
ATOM   3082  HE  ARG A 204      58.576  20.508  54.453  0.00  0.00      A    H  
ATOM   3083  CZ  ARG A 204      57.621  21.934  55.459  0.00  0.00      A    C  
ATOM   3084  NH1 ARG A 204      56.552  22.626  55.707  0.00  0.00      A    N  
ATOM   3085 1HH1 ARG A 204      55.721  22.518  55.125  0.00  0.00      A    H  
ATOM   3086 2HH1 ARG A 204      56.550  23.338  56.423  0.00  0.00      A    H  
ATOM   3087  NH2 ARG A 204      58.640  22.152  56.226  0.00  0.00      A    N  
ATOM   3088 1HH2 ARG A 204      59.537  21.779  55.930  0.00  0.00      A    H  
ATOM   3089 2HH2 ARG A 204      58.604  22.862  56.944  0.00  0.00      A    H  
ATOM   3090  C   ARG A 204      57.064  24.397  51.153  0.00  0.00      A    C  
ATOM   3091  O   ARG A 204      55.879  24.700  51.272  0.00  0.00      A    O  
ATOM   3092  N   LYS A 205      58.045  25.206  51.562  0.00  0.00      A    N  
ATOM   3093  H   LYS A 205      59.000  24.917  51.367  0.00  0.00      A    H  
ATOM   3094  CA  LYS A 205      57.806  26.605  51.942  0.00  0.00      A    C  
ATOM   3095  HA  LYS A 205      56.876  26.683  52.507  0.00  0.00      A    H  
ATOM   3096  CB  LYS A 205      58.964  27.149  52.797  0.00  0.00      A    C  
ATOM   3097  HB3 LYS A 205      58.887  28.234  52.873  0.00  0.00      A    H  
ATOM   3098  HB2 LYS A 205      59.907  26.921  52.298  0.00  0.00      A    H  
ATOM   3099  CG  LYS A 205      58.981  26.541  54.211  0.00  0.00      A    C  
ATOM   3100  HG3 LYS A 205      59.999  26.578  54.589  0.00  0.00      A    H  
ATOM   3101  HG2 LYS A 205      58.690  25.492  54.150  0.00  0.00      A    H  
ATOM   3102  CD  LYS A 205      58.068  27.239  55.231  0.00  0.00      A    C  
ATOM   3103  HD3 LYS A 205      57.877  26.542  56.048  0.00  0.00      A    H  
ATOM   3104  HD2 LYS A 205      57.116  27.495  54.764  0.00  0.00      A    H  
ATOM   3105  CE  LYS A 205      58.732  28.493  55.819  0.00  0.00      A    C  
ATOM   3106  HE3 LYS A 205      59.005  29.163  55.004  0.00  0.00      A    H  
ATOM   3107  HE2 LYS A 205      59.653  28.196  56.331  0.00  0.00      A    H  
ATOM   3108  NZ  LYS A 205      57.838  29.184  56.780  0.00  0.00      A    N1+
ATOM   3109  HZ1 LYS A 205      56.925  29.390  56.385  0.00  0.00      A    H  
ATOM   3110  HZ2 LYS A 205      57.680  28.607  57.604  0.00  0.00      A    H  
ATOM   3111  HZ3 LYS A 205      58.220  30.070  57.112  0.00  0.00      A    H  
ATOM   3112  C   LYS A 205      57.648  27.397  50.651  0.00  0.00      A    C  
ATOM   3113  O   LYS A 205      58.584  27.493  49.864  0.00  0.00      A    O  
ATOM   3114  N   ARG A 206      56.471  27.967  50.419  0.00  0.00      A    N  
ATOM   3115  H   ARG A 206      55.740  27.803  51.105  0.00  0.00      A    H  
ATOM   3116  CA  ARG A 206      56.208  28.956  49.360  0.00  0.00      A    C  
ATOM   3117  HA  ARG A 206      56.832  28.748  48.489  0.00  0.00      A    H  
ATOM   3118  CB  ARG A 206      54.723  28.882  48.950  0.00  0.00      A    C  
ATOM   3119  HB3 ARG A 206      54.583  29.473  48.044  0.00  0.00      A    H  
ATOM   3120  HB2 ARG A 206      54.113  29.326  49.738  0.00  0.00      A    H  
ATOM   3121  CG  ARG A 206      54.198  27.453  48.698  0.00  0.00      A    C  
ATOM   3122  HG3 ARG A 206      53.213  27.519  48.234  0.00  0.00      A    H  
ATOM   3123  HG2 ARG A 206      54.071  26.951  49.658  0.00  0.00      A    H  
ATOM   3124  CD  ARG A 206      55.120  26.587  47.827  0.00  0.00      A    C  
ATOM   3125  HD3 ARG A 206      54.738  25.568  47.813  0.00  0.00      A    H  
ATOM   3126  HD2 ARG A 206      56.108  26.543  48.280  0.00  0.00      A    H  
ATOM   3127  NE  ARG A 206      55.217  27.093  46.448  0.00  0.00      A    N  
ATOM   3128  HE  ARG A 206      54.452  27.651  46.084  0.00  0.00      A    H  
ATOM   3129  CZ  ARG A 206      56.219  26.922  45.610  0.00  0.00      A    C  
ATOM   3130  NH1 ARG A 206      57.288  26.248  45.901  0.00  0.00      A    N  
ATOM   3131 1HH1 ARG A 206      57.360  25.765  46.792  0.00  0.00      A    H  
ATOM   3132 2HH1 ARG A 206      58.061  26.226  45.240  0.00  0.00      A    H  
ATOM   3133  NH2 ARG A 206      56.134  27.463  44.440  0.00  0.00      A    N  
ATOM   3134 1HH2 ARG A 206      55.326  28.034  44.246  0.00  0.00      A    H  
ATOM   3135 2HH2 ARG A 206      56.906  27.442  43.784  0.00  0.00      A    H  
ATOM   3136  C   ARG A 206      56.580  30.347  49.874  0.00  0.00      A    C  
ATOM   3137  O   ARG A 206      56.636  30.543  51.086  0.00  0.00      A    O  
ATOM   3138  N   GLY A 207      56.791  31.316  48.990  0.00  0.00      A    N  
ATOM   3139  H   GLY A 207      56.769  31.100  48.000  0.00  0.00      A    H  
ATOM   3140  CA  GLY A 207      57.094  32.703  49.353  0.00  0.00      A    C  
ATOM   3141  HA3 GLY A 207      58.169  32.868  49.291  0.00  0.00      A    H  
ATOM   3142  HA2 GLY A 207      56.768  32.914  50.370  0.00  0.00      A    H  
ATOM   3143  C   GLY A 207      56.415  33.705  48.434  0.00  0.00      A    C  
ATOM   3144  O   GLY A 207      55.800  33.310  47.441  0.00  0.00      A    O  
ATOM   3145  N   LEU A 208      56.531  34.994  48.770  0.00  0.00      A    N  
ATOM   3146  H   LEU A 208      57.012  35.254  49.626  0.00  0.00      A    H  
ATOM   3147  CA  LEU A 208      56.037  36.092  47.939  0.00  0.00      A    C  
ATOM   3148  HA  LEU A 208      56.088  37.013  48.522  0.00  0.00      A    H  
ATOM   3149  CB  LEU A 208      56.996  36.234  46.728  0.00  0.00      A    C  
ATOM   3150  HB3 LEU A 208      56.725  37.117  46.158  0.00  0.00      A    H  
ATOM   3151  HB2 LEU A 208      56.854  35.367  46.081  0.00  0.00      A    H  
ATOM   3152  CG  LEU A 208      58.497  36.330  47.070  0.00  0.00      A    C  
ATOM   3153  HG  LEU A 208      58.783  35.524  47.742  0.00  0.00      A    H  
ATOM   3154  CD1 LEU A 208      59.327  36.166  45.799  0.00  0.00      A    C  
ATOM   3155 1HD1 LEU A 208      59.104  36.971  45.100  0.00  0.00      A    H  
ATOM   3156 2HD1 LEU A 208      60.384  36.181  46.061  0.00  0.00      A    H  
ATOM   3157 3HD1 LEU A 208      59.097  35.209  45.335  0.00  0.00      A    H  
ATOM   3158  CD2 LEU A 208      58.867  37.661  47.719  0.00  0.00      A    C  
ATOM   3159 1HD2 LEU A 208      58.613  38.490  47.062  0.00  0.00      A    H  
ATOM   3160 2HD2 LEU A 208      58.331  37.775  48.660  0.00  0.00      A    H  
ATOM   3161 3HD2 LEU A 208      59.936  37.682  47.929  0.00  0.00      A    H  
ATOM   3162  C   LEU A 208      54.551  35.881  47.563  0.00  0.00      A    C  
ATOM   3163  O   LEU A 208      53.751  35.392  48.367  0.00  0.00      A    O  
ATOM   3164  N   GLY A 209      54.168  36.223  46.335  0.00  0.00      A    N  
ATOM   3165  H   GLY A 209      54.860  36.637  45.723  0.00  0.00      A    H  
ATOM   3166  CA  GLY A 209      52.855  35.944  45.759  0.00  0.00      A    C  
ATOM   3167  HA3 GLY A 209      52.910  36.181  44.699  0.00  0.00      A    H  
ATOM   3168  HA2 GLY A 209      52.114  36.585  46.229  0.00  0.00      A    H  
ATOM   3169  C   GLY A 209      52.398  34.487  45.874  0.00  0.00      A    C  
ATOM   3170  O   GLY A 209      51.229  34.229  46.164  0.00  0.00      A    O  
ATOM   3171  N   ASN A 210      53.303  33.520  45.707  0.00  0.00      A    N  
ATOM   3172  H   ASN A 210      54.257  33.781  45.479  0.00  0.00      A    H  
ATOM   3173  CA  ASN A 210      52.968  32.100  45.825  0.00  0.00      A    C  
ATOM   3174  HA  ASN A 210      52.066  31.941  45.230  0.00  0.00      A    H  
ATOM   3175  CB  ASN A 210      54.104  31.255  45.211  0.00  0.00      A    C  
ATOM   3176  HB3 ASN A 210      54.793  30.923  45.986  0.00  0.00      A    H  
ATOM   3177  HB2 ASN A 210      54.671  31.860  44.502  0.00  0.00      A    H  
ATOM   3178  CG  ASN A 210      53.565  30.057  44.449  0.00  0.00      A    C  
ATOM   3179  OD1 ASN A 210      53.722  28.907  44.833  0.00  0.00      A    O  
ATOM   3180  ND2 ASN A 210      52.938  30.300  43.323  0.00  0.00      A    N  
ATOM   3181 1HD2 ASN A 210      52.834  31.267  43.017  0.00  0.00      A    H  
ATOM   3182 2HD2 ASN A 210      52.487  29.545  42.816  0.00  0.00      A    H  
ATOM   3183  C   ASN A 210      52.604  31.688  47.270  0.00  0.00      A    C  
ATOM   3184  O   ASN A 210      51.710  30.864  47.456  0.00  0.00      A    O  
ATOM   3185  N   ALA A 211      53.210  32.298  48.298  0.00  0.00      A    N  
ATOM   3186  H   ALA A 211      53.929  32.981  48.080  0.00  0.00      A    H  
ATOM   3187  CA  ALA A 211      52.754  32.175  49.690  0.00  0.00      A    C  
ATOM   3188  HA  ALA A 211      52.619  31.119  49.925  0.00  0.00      A    H  
ATOM   3189  CB  ALA A 211      53.794  32.754  50.656  0.00  0.00      A    C  
ATOM   3190  HB1 ALA A 211      53.386  32.773  51.668  0.00  0.00      A    H  
ATOM   3191  HB2 ALA A 211      54.675  32.127  50.662  0.00  0.00      A    H  
ATOM   3192  HB3 ALA A 211      54.063  33.772  50.374  0.00  0.00      A    H  
ATOM   3193  C   ALA A 211      51.404  32.863  49.921  0.00  0.00      A    C  
ATOM   3194  O   ALA A 211      50.508  32.256  50.504  0.00  0.00      A    O  
ATOM   3195  N   MET A 212      51.233  34.098  49.437  0.00  0.00      A    N  
ATOM   3196  H   MET A 212      52.023  34.552  48.987  0.00  0.00      A    H  
ATOM   3197  CA  MET A 212      49.969  34.837  49.554  0.00  0.00      A    C  
ATOM   3198  HA  MET A 212      49.751  34.995  50.611  0.00  0.00      A    H  
ATOM   3199  CB  MET A 212      50.133  36.210  48.887  0.00  0.00      A    C  
ATOM   3200  HB3 MET A 212      50.418  36.055  47.850  0.00  0.00      A    H  
ATOM   3201  HB2 MET A 212      50.935  36.758  49.382  0.00  0.00      A    H  
ATOM   3202  CG  MET A 212      48.855  37.059  48.934  0.00  0.00      A    C  
ATOM   3203  HG3 MET A 212      48.629  37.293  49.976  0.00  0.00      A    H  
ATOM   3204  HG2 MET A 212      48.021  36.486  48.531  0.00  0.00      A    H  
ATOM   3205  SD  MET A 212      48.941  38.613  48.003  0.00  0.00      A    S  
ATOM   3206  CE  MET A 212      49.245  37.977  46.334  0.00  0.00      A    C  
ATOM   3207  HE1 MET A 212      48.546  37.169  46.121  0.00  0.00      A    H  
ATOM   3208  HE2 MET A 212      49.115  38.775  45.607  0.00  0.00      A    H  
ATOM   3209  HE3 MET A 212      50.263  37.606  46.258  0.00  0.00      A    H  
ATOM   3210  C   MET A 212      48.792  34.048  48.954  0.00  0.00      A    C  
ATOM   3211  O   MET A 212      47.762  33.885  49.606  0.00  0.00      A    O  
ATOM   3212  N   ALA A 213      48.945  33.509  47.742  0.00  0.00      A    N  
ATOM   3213  H   ALA A 213      49.805  33.690  47.234  0.00  0.00      A    H  
ATOM   3214  CA  ALA A 213      47.915  32.696  47.096  0.00  0.00      A    C  
ATOM   3215  HA  ALA A 213      46.985  33.266  47.089  0.00  0.00      A    H  
ATOM   3216  CB  ALA A 213      48.339  32.456  45.646  0.00  0.00      A    C  
ATOM   3217  HB1 ALA A 213      47.577  31.866  45.136  0.00  0.00      A    H  
ATOM   3218  HB2 ALA A 213      48.445  33.413  45.135  0.00  0.00      A    H  
ATOM   3219  HB3 ALA A 213      49.291  31.925  45.618  0.00  0.00      A    H  
ATOM   3220  C   ALA A 213      47.633  31.374  47.838  0.00  0.00      A    C  
ATOM   3221  O   ALA A 213      46.472  30.986  47.973  0.00  0.00      A    O  
ATOM   3222  N   ALA A 214      48.665  30.703  48.368  0.00  0.00      A    N  
ATOM   3223  H   ALA A 214      49.607  31.049  48.220  0.00  0.00      A    H  
ATOM   3224  CA  ALA A 214      48.495  29.520  49.214  0.00  0.00      A    C  
ATOM   3225  HA  ALA A 214      47.901  28.790  48.664  0.00  0.00      A    H  
ATOM   3226  CB  ALA A 214      49.879  28.916  49.486  0.00  0.00      A    C  
ATOM   3227  HB1 ALA A 214      50.502  29.630  50.025  0.00  0.00      A    H  
ATOM   3228  HB2 ALA A 214      49.774  28.015  50.089  0.00  0.00      A    H  
ATOM   3229  HB3 ALA A 214      50.367  28.657  48.547  0.00  0.00      A    H  
ATOM   3230  C   ALA A 214      47.745  29.833  50.529  0.00  0.00      A    C  
ATOM   3231  O   ALA A 214      46.855  29.086  50.939  0.00  0.00      A    O  
ATOM   3232  N   GLY A 215      48.048  30.969  51.160  0.00  0.00      A    N  
ATOM   3233  H   GLY A 215      48.826  31.517  50.806  0.00  0.00      A    H  
ATOM   3234  CA  GLY A 215      47.407  31.411  52.397  0.00  0.00      A    C  
ATOM   3235  HA3 GLY A 215      47.987  32.244  52.781  0.00  0.00      A    H  
ATOM   3236  HA2 GLY A 215      47.428  30.605  53.129  0.00  0.00      A    H  
ATOM   3237  C   GLY A 215      45.957  31.868  52.210  0.00  0.00      A    C  
ATOM   3238  O   GLY A 215      45.091  31.517  53.016  0.00  0.00      A    O  
ATOM   3239  N   LEU A 216      45.659  32.590  51.125  0.00  0.00      A    N  
ATOM   3240  H   LEU A 216      46.420  32.901  50.526  0.00  0.00      A    H  
ATOM   3241  CA  LEU A 216      44.285  32.938  50.747  0.00  0.00      A    C  
ATOM   3242  HA  LEU A 216      43.780  33.349  51.620  0.00  0.00      A    H  
ATOM   3243  CB  LEU A 216      44.297  34.007  49.639  0.00  0.00      A    C  
ATOM   3244  HB3 LEU A 216      43.289  34.093  49.235  0.00  0.00      A    H  
ATOM   3245  HB2 LEU A 216      44.953  33.666  48.837  0.00  0.00      A    H  
ATOM   3246  CG  LEU A 216      44.748  35.412  50.097  0.00  0.00      A    C  
ATOM   3247  HG  LEU A 216      45.744  35.355  50.532  0.00  0.00      A    H  
ATOM   3248  CD1 LEU A 216      44.800  36.348  48.890  0.00  0.00      A    C  
ATOM   3249 1HD1 LEU A 216      43.803  36.481  48.471  0.00  0.00      A    H  
ATOM   3250 2HD1 LEU A 216      45.186  37.321  49.197  0.00  0.00      A    H  
ATOM   3251 3HD1 LEU A 216      45.466  35.939  48.132  0.00  0.00      A    H  
ATOM   3252  CD2 LEU A 216      43.798  36.037  51.124  0.00  0.00      A    C  
ATOM   3253 1HD2 LEU A 216      42.779  36.048  50.738  0.00  0.00      A    H  
ATOM   3254 2HD2 LEU A 216      43.832  35.479  52.059  0.00  0.00      A    H  
ATOM   3255 3HD2 LEU A 216      44.115  37.059  51.333  0.00  0.00      A    H  
ATOM   3256  C   LEU A 216      43.469  31.698  50.337  0.00  0.00      A    C  
ATOM   3257  O   LEU A 216      42.307  31.590  50.732  0.00  0.00      A    O  
ATOM   3258  N   ARG A 217      44.069  30.706  49.656  0.00  0.00      A    N  
ATOM   3259  H   ARG A 217      45.008  30.854  49.294  0.00  0.00      A    H  
ATOM   3260  CA  ARG A 217      43.414  29.401  49.444  0.00  0.00      A    C  
ATOM   3261  HA  ARG A 217      42.476  29.594  48.925  0.00  0.00      A    H  
ATOM   3262  CB  ARG A 217      44.275  28.464  48.577  0.00  0.00      A    C  
ATOM   3263  HB3 ARG A 217      45.219  28.270  49.084  0.00  0.00      A    H  
ATOM   3264  HB2 ARG A 217      44.499  28.955  47.628  0.00  0.00      A    H  
ATOM   3265  CG  ARG A 217      43.586  27.111  48.299  0.00  0.00      A    C  
ATOM   3266  HG3 ARG A 217      43.227  26.666  49.226  0.00  0.00      A    H  
ATOM   3267  HG2 ARG A 217      44.317  26.419  47.897  0.00  0.00      A    H  
ATOM   3268  CD  ARG A 217      42.423  27.235  47.306  0.00  0.00      A    C  
ATOM   3269  HD3 ARG A 217      42.817  27.551  46.339  0.00  0.00      A    H  
ATOM   3270  HD2 ARG A 217      41.731  28.008  47.640  0.00  0.00      A    H  
ATOM   3271  NE  ARG A 217      41.705  25.956  47.145  0.00  0.00      A    N  
ATOM   3272  HE  ARG A 217      42.039  25.311  46.435  0.00  0.00      A    H  
ATOM   3273  CZ  ARG A 217      40.587  25.599  47.750  0.00  0.00      A    C  
ATOM   3274  NH1 ARG A 217      40.037  26.319  48.684  0.00  0.00      A    N  
ATOM   3275 1HH1 ARG A 217      40.486  27.146  49.022  0.00  0.00      A    H  
ATOM   3276 2HH1 ARG A 217      39.147  26.019  49.085  0.00  0.00      A    H  
ATOM   3277  NH2 ARG A 217      40.009  24.488  47.417  0.00  0.00      A    N  
ATOM   3278 1HH2 ARG A 217      40.410  23.927  46.678  0.00  0.00      A    H  
ATOM   3279 2HH2 ARG A 217      39.076  24.275  47.760  0.00  0.00      A    H  
ATOM   3280  C   ARG A 217      43.052  28.733  50.769  0.00  0.00      A    C  
ATOM   3281  O   ARG A 217      41.925  28.259  50.892  0.00  0.00      A    O  
HETATM 3282  N   HID A 218      43.960  28.718  51.753  0.00  0.00      A    N  
HETATM 3283  H   HID A 218      44.887  29.081  51.558  0.00  0.00      A    H  
HETATM 3284  CA  HID A 218      43.676  28.194  53.097  0.00  0.00      A    C  
HETATM 3285  HA  HID A 218      43.365  27.154  52.991  0.00  0.00      A    H  
HETATM 3286  CB  HID A 218      44.949  28.201  53.964  0.00  0.00      A    C  
HETATM 3287  HB3 HID A 218      45.273  29.226  54.129  0.00  0.00      A    H  
HETATM 3288  HB2 HID A 218      45.742  27.691  53.415  0.00  0.00      A    H  
HETATM 3289  CG  HID A 218      44.799  27.518  55.309  0.00  0.00      A    C  
HETATM 3290  ND1 HID A 218      44.795  26.161  55.536  0.00  0.00      A    N  
HETATM 3291  HD1 HID A 218      44.858  25.418  54.838  0.00  0.00      A    H  
HETATM 3292  CE1 HID A 218      44.684  25.943  56.855  0.00  0.00      A    C  
HETATM 3293  HE1 HID A 218      44.650  24.961  57.313  0.00  0.00      A    H  
HETATM 3294  NE2 HID A 218      44.631  27.108  57.522  0.00  0.00      A    N  
HETATM 3295  CD2 HID A 218      44.695  28.113  56.541  0.00  0.00      A    C  
HETATM 3296  HD2 HID A 218      44.677  29.175  56.729  0.00  0.00      A    H  
HETATM 3297  C   HID A 218      42.512  28.947  53.764  0.00  0.00      A    C  
HETATM 3298  O   HID A 218      41.627  28.306  54.318  0.00  0.00      A    O  
ATOM   3299  N   ALA A 219      42.433  30.277  53.633  0.00  0.00      A    N  
ATOM   3300  H   ALA A 219      43.204  30.770  53.198  0.00  0.00      A    H  
ATOM   3301  CA  ALA A 219      41.320  31.079  54.157  0.00  0.00      A    C  
ATOM   3302  HA  ALA A 219      41.210  30.849  55.217  0.00  0.00      A    H  
ATOM   3303  CB  ALA A 219      41.689  32.562  54.018  0.00  0.00      A    C  
ATOM   3304  HB1 ALA A 219      42.644  32.754  54.509  0.00  0.00      A    H  
ATOM   3305  HB2 ALA A 219      41.763  32.840  52.967  0.00  0.00      A    H  
ATOM   3306  HB3 ALA A 219      40.925  33.179  54.489  0.00  0.00      A    H  
ATOM   3307  C   ALA A 219      39.957  30.768  53.504  0.00  0.00      A    C  
ATOM   3308  O   ALA A 219      38.927  30.866  54.179  0.00  0.00      A    O  
ATOM   3309  N   LEU A 220      39.939  30.365  52.227  0.00  0.00      A    N  
ATOM   3310  H   LEU A 220      40.815  30.403  51.716  0.00  0.00      A    H  
ATOM   3311  CA  LEU A 220      38.748  29.855  51.531  0.00  0.00      A    C  
ATOM   3312  HA  LEU A 220      37.885  30.465  51.794  0.00  0.00      A    H  
ATOM   3313  CB  LEU A 220      38.981  29.911  50.008  0.00  0.00      A    C  
ATOM   3314  HB3 LEU A 220      38.170  29.375  49.509  0.00  0.00      A    H  
ATOM   3315  HB2 LEU A 220      39.909  29.387  49.776  0.00  0.00      A    H  
ATOM   3316  CG  LEU A 220      39.056  31.331  49.416  0.00  0.00      A    C  
ATOM   3317  HG  LEU A 220      39.810  31.911  49.947  0.00  0.00      A    H  
ATOM   3318  CD1 LEU A 220      39.467  31.242  47.940  0.00  0.00      A    C  
ATOM   3319 1HD1 LEU A 220      39.488  32.240  47.506  0.00  0.00      A    H  
ATOM   3320 2HD1 LEU A 220      40.461  30.801  47.856  0.00  0.00      A    H  
ATOM   3321 3HD1 LEU A 220      38.753  30.631  47.385  0.00  0.00      A    H  
ATOM   3322  CD2 LEU A 220      37.714  32.065  49.524  0.00  0.00      A    C  
ATOM   3323 1HD2 LEU A 220      36.947  31.534  48.960  0.00  0.00      A    H  
ATOM   3324 2HD2 LEU A 220      37.404  32.159  50.563  0.00  0.00      A    H  
ATOM   3325 3HD2 LEU A 220      37.830  33.065  49.117  0.00  0.00      A    H  
ATOM   3326  C   LEU A 220      38.400  28.421  51.951  0.00  0.00      A    C  
ATOM   3327  O   LEU A 220      37.224  28.119  52.155  0.00  0.00      A    O  
ATOM   3328  N   LEU A 221      39.413  27.561  52.103  0.00  0.00      A    N  
ATOM   3329  H   LEU A 221      40.345  27.907  51.904  0.00  0.00      A    H  
ATOM   3330  CA  LEU A 221      39.293  26.139  52.447  0.00  0.00      A    C  
ATOM   3331  HA  LEU A 221      38.535  25.690  51.807  0.00  0.00      A    H  
ATOM   3332  CB  LEU A 221      40.663  25.492  52.156  0.00  0.00      A    C  
ATOM   3333  HB3 LEU A 221      41.397  25.917  52.841  0.00  0.00      A    H  
ATOM   3334  HB2 LEU A 221      40.963  25.758  51.143  0.00  0.00      A    H  
ATOM   3335  CG  LEU A 221      40.728  23.959  52.271  0.00  0.00      A    C  
ATOM   3336  HG  LEU A 221      40.497  23.671  53.296  0.00  0.00      A    H  
ATOM   3337  CD1 LEU A 221      39.749  23.263  51.317  0.00  0.00      A    C  
ATOM   3338 1HD1 LEU A 221      39.921  23.590  50.291  0.00  0.00      A    H  
ATOM   3339 2HD1 LEU A 221      39.895  22.187  51.376  0.00  0.00      A    H  
ATOM   3340 3HD1 LEU A 221      38.720  23.483  51.600  0.00  0.00      A    H  
ATOM   3341  CD2 LEU A 221      42.159  23.501  51.952  0.00  0.00      A    C  
ATOM   3342 1HD2 LEU A 221      42.861  23.991  52.625  0.00  0.00      A    H  
ATOM   3343 2HD2 LEU A 221      42.242  22.422  52.086  0.00  0.00      A    H  
ATOM   3344 3HD2 LEU A 221      42.417  23.754  50.923  0.00  0.00      A    H  
ATOM   3345  C   LEU A 221      38.836  25.932  53.898  0.00  0.00      A    C  
ATOM   3346  O   LEU A 221      37.980  25.092  54.164  0.00  0.00      A    O  
ATOM   3347  N   GLU A 222      39.341  26.758  54.812  0.00  0.00      A    N  
ATOM   3348  H   GLU A 222      40.097  27.365  54.507  0.00  0.00      A    H  
ATOM   3349  CA  GLU A 222      38.915  26.905  56.207  0.00  0.00      A    C  
ATOM   3350  HA  GLU A 222      39.096  25.971  56.743  0.00  0.00      A    H  
ATOM   3351  CB  GLU A 222      39.800  28.016  56.800  0.00  0.00      A    C  
ATOM   3352  HB3 GLU A 222      39.634  28.931  56.228  0.00  0.00      A    H  
ATOM   3353  HB2 GLU A 222      40.845  27.725  56.685  0.00  0.00      A    H  
ATOM   3354  CG  GLU A 222      39.572  28.329  58.276  0.00  0.00      A    C  
ATOM   3355  HG3 GLU A 222      39.911  27.491  58.885  0.00  0.00      A    H  
ATOM   3356  HG2 GLU A 222      38.513  28.489  58.465  0.00  0.00      A    H  
ATOM   3357  CD  GLU A 222      40.334  29.592  58.662  0.00  0.00      A    C  
ATOM   3358  OE1 GLU A 222      39.689  30.584  59.069  0.00  0.00      A    O  
ATOM   3359  OE2 GLU A 222      41.585  29.605  58.620  0.00  0.00      A    O  
ATOM   3360  C   GLU A 222      37.422  27.271  56.323  0.00  0.00      A    C  
ATOM   3361  O   GLU A 222      36.730  26.817  57.240  0.00  0.00      A    O  
ATOM   3362  N   ARG A 223      36.921  28.076  55.380  0.00  0.00      A    N  
ATOM   3363  H   ARG A 223      37.562  28.417  54.676  0.00  0.00      A    H  
ATOM   3364  CA  ARG A 223      35.513  28.486  55.244  0.00  0.00      A    C  
ATOM   3365  HA  ARG A 223      35.015  28.399  56.210  0.00  0.00      A    H  
ATOM   3366  CB  ARG A 223      35.482  29.964  54.816  0.00  0.00      A    C  
ATOM   3367  HB3 ARG A 223      34.451  30.262  54.618  0.00  0.00      A    H  
ATOM   3368  HB2 ARG A 223      36.066  30.089  53.904  0.00  0.00      A    H  
ATOM   3369  CG  ARG A 223      36.048  30.885  55.905  0.00  0.00      A    C  
ATOM   3370  HG3 ARG A 223      37.057  30.573  56.171  0.00  0.00      A    H  
ATOM   3371  HG2 ARG A 223      35.421  30.810  56.792  0.00  0.00      A    H  
ATOM   3372  CD  ARG A 223      36.088  32.343  55.436  0.00  0.00      A    C  
ATOM   3373  HD3 ARG A 223      35.084  32.647  55.138  0.00  0.00      A    H  
ATOM   3374  HD2 ARG A 223      36.748  32.435  54.573  0.00  0.00      A    H  
ATOM   3375  NE  ARG A 223      36.539  33.232  56.514  0.00  0.00      A    N  
ATOM   3376  HE  ARG A 223      35.810  33.676  57.056  0.00  0.00      A    H  
ATOM   3377  CZ  ARG A 223      37.777  33.385  56.963  0.00  0.00      A    C  
ATOM   3378  NH1 ARG A 223      38.809  32.766  56.433  0.00  0.00      A    N  
ATOM   3379 1HH1 ARG A 223      38.678  32.106  55.678  0.00  0.00      A    H  
ATOM   3380 2HH1 ARG A 223      39.704  32.839  56.906  0.00  0.00      A    H  
ATOM   3381  NH2 ARG A 223      37.982  34.171  57.992  0.00  0.00      A    N  
ATOM   3382 1HH2 ARG A 223      37.208  34.674  58.416  0.00  0.00      A    H  
ATOM   3383 2HH2 ARG A 223      38.903  34.304  58.394  0.00  0.00      A    H  
ATOM   3384  C   ARG A 223      34.732  27.596  54.254  0.00  0.00      A    C  
ATOM   3385  O   ARG A 223      33.575  27.872  53.938  0.00  0.00      A    O  
ATOM   3386  N   LYS A 224      35.376  26.552  53.718  0.00  0.00      A    N  
ATOM   3387  H   LYS A 224      36.322  26.385  54.034  0.00  0.00      A    H  
ATOM   3388  CA  LYS A 224      34.814  25.542  52.809  0.00  0.00      A    C  
ATOM   3389  HA  LYS A 224      35.647  24.917  52.485  0.00  0.00      A    H  
ATOM   3390  CB  LYS A 224      33.853  24.633  53.613  0.00  0.00      A    C  
ATOM   3391  HB3 LYS A 224      33.366  23.932  52.940  0.00  0.00      A    H  
ATOM   3392  HB2 LYS A 224      33.076  25.235  54.082  0.00  0.00      A    H  
ATOM   3393  CG  LYS A 224      34.616  23.841  54.696  0.00  0.00      A    C  
ATOM   3394  HG3 LYS A 224      35.100  24.541  55.378  0.00  0.00      A    H  
ATOM   3395  HG2 LYS A 224      35.397  23.244  54.221  0.00  0.00      A    H  
ATOM   3396  CD  LYS A 224      33.734  22.914  55.545  0.00  0.00      A    C  
ATOM   3397  HD3 LYS A 224      32.894  23.481  55.953  0.00  0.00      A    H  
ATOM   3398  HD2 LYS A 224      34.335  22.552  56.380  0.00  0.00      A    H  
ATOM   3399  CE  LYS A 224      33.214  21.711  54.749  0.00  0.00      A    C  
ATOM   3400  HE3 LYS A 224      34.051  21.245  54.220  0.00  0.00      A    H  
ATOM   3401  HE2 LYS A 224      32.495  22.061  54.004  0.00  0.00      A    H  
ATOM   3402  NZ  LYS A 224      32.579  20.710  55.639  0.00  0.00      A    N1+
ATOM   3403  HZ1 LYS A 224      32.130  19.966  55.112  0.00  0.00      A    H  
ATOM   3404  HZ2 LYS A 224      33.259  20.271  56.253  0.00  0.00      A    H  
ATOM   3405  HZ3 LYS A 224      31.885  21.136  56.249  0.00  0.00      A    H  
ATOM   3406  C   LYS A 224      34.227  26.131  51.497  0.00  0.00      A    C  
ATOM   3407  O   LYS A 224      33.297  25.565  50.915  0.00  0.00      A    O  
ATOM   3408  N   VAL A 225      34.724  27.288  51.044  0.00  0.00      A    N  
ATOM   3409  H   VAL A 225      35.585  27.611  51.482  0.00  0.00      A    H  
ATOM   3410  CA  VAL A 225      34.129  28.106  49.962  0.00  0.00      A    C  
ATOM   3411  HA  VAL A 225      33.052  28.114  50.123  0.00  0.00      A    H  
ATOM   3412  CB  VAL A 225      34.620  29.576  50.020  0.00  0.00      A    C  
ATOM   3413  HB  VAL A 225      35.711  29.584  49.991  0.00  0.00      A    H  
ATOM   3414  CG1 VAL A 225      34.094  30.435  48.855  0.00  0.00      A    C  
ATOM   3415 1HG1 VAL A 225      34.502  30.086  47.907  0.00  0.00      A    H  
ATOM   3416 2HG1 VAL A 225      33.005  30.390  48.818  0.00  0.00      A    H  
ATOM   3417 3HG1 VAL A 225      34.400  31.473  48.990  0.00  0.00      A    H  
ATOM   3418  CG2 VAL A 225      34.182  30.244  51.331  0.00  0.00      A    C  
ATOM   3419 1HG2 VAL A 225      33.095  30.252  51.399  0.00  0.00      A    H  
ATOM   3420 2HG2 VAL A 225      34.588  29.698  52.177  0.00  0.00      A    H  
ATOM   3421 3HG2 VAL A 225      34.555  31.268  51.374  0.00  0.00      A    H  
ATOM   3422  C   VAL A 225      34.457  27.514  48.579  0.00  0.00      A    C  
ATOM   3423  O   VAL A 225      35.640  27.320  48.299  0.00  0.00      A    O  
ATOM   3424  N   PRO A 226      33.460  27.261  47.703  0.00  0.00      A    N  
ATOM   3425  CD  PRO A 226      32.031  27.435  47.923  0.00  0.00      A    C  
ATOM   3426  HD3 PRO A 226      31.693  26.705  48.656  0.00  0.00      A    H  
ATOM   3427  HD2 PRO A 226      31.798  28.444  48.261  0.00  0.00      A    H  
ATOM   3428  CG  PRO A 226      31.355  27.155  46.581  0.00  0.00      A    C  
ATOM   3429  HG3 PRO A 226      30.359  26.730  46.710  0.00  0.00      A    H  
ATOM   3430  HG2 PRO A 226      31.306  28.070  45.994  0.00  0.00      A    H  
ATOM   3431  CB  PRO A 226      32.312  26.171  45.915  0.00  0.00      A    C  
ATOM   3432  HB3 PRO A 226      32.109  25.164  46.282  0.00  0.00      A    H  
ATOM   3433  HB2 PRO A 226      32.238  26.196  44.827  0.00  0.00      A    H  
ATOM   3434  CA  PRO A 226      33.687  26.622  46.415  0.00  0.00      A    C  
ATOM   3435  HA  PRO A 226      34.300  25.733  46.571  0.00  0.00      A    H  
ATOM   3436  C   PRO A 226      34.413  27.538  45.423  0.00  0.00      A    C  
ATOM   3437  O   PRO A 226      34.206  28.756  45.373  0.00  0.00      A    O  
ATOM   3438  N   LEU A 227      35.264  26.897  44.620  0.00  0.00      A    N  
ATOM   3439  H   LEU A 227      35.287  25.884  44.693  0.00  0.00      A    H  
ATOM   3440  CA  LEU A 227      36.239  27.500  43.716  0.00  0.00      A    C  
ATOM   3441  HA  LEU A 227      35.877  28.470  43.385  0.00  0.00      A    H  
ATOM   3442  CB  LEU A 227      37.554  27.711  44.502  0.00  0.00      A    C  
ATOM   3443  HB3 LEU A 227      37.763  26.806  45.073  0.00  0.00      A    H  
ATOM   3444  HB2 LEU A 227      37.386  28.511  45.226  0.00  0.00      A    H  
ATOM   3445  CG  LEU A 227      38.816  28.045  43.677  0.00  0.00      A    C  
ATOM   3446  HG  LEU A 227      39.039  27.213  43.009  0.00  0.00      A    H  
ATOM   3447  CD1 LEU A 227      38.669  29.316  42.830  0.00  0.00      A    C  
ATOM   3448 1HD1 LEU A 227      39.575  29.473  42.244  0.00  0.00      A    H  
ATOM   3449 2HD1 LEU A 227      37.826  29.223  42.145  0.00  0.00      A    H  
ATOM   3450 3HD1 LEU A 227      38.519  30.174  43.483  0.00  0.00      A    H  
ATOM   3451  CD2 LEU A 227      40.004  28.203  44.636  0.00  0.00      A    C  
ATOM   3452 1HD2 LEU A 227      40.150  27.276  45.187  0.00  0.00      A    H  
ATOM   3453 2HD2 LEU A 227      40.910  28.420  44.074  0.00  0.00      A    H  
ATOM   3454 3HD2 LEU A 227      39.817  29.016  45.340  0.00  0.00      A    H  
ATOM   3455  C   LEU A 227      36.369  26.590  42.490  0.00  0.00      A    C  
ATOM   3456  O   LEU A 227      37.093  25.591  42.517  0.00  0.00      A    O  
ATOM   3457  N   TRP A 228      35.632  26.912  41.426  0.00  0.00      A    N  
ATOM   3458  H   TRP A 228      35.043  27.735  41.477  0.00  0.00      A    H  
ATOM   3459  CA  TRP A 228      35.584  26.121  40.196  0.00  0.00      A    C  
ATOM   3460  HA  TRP A 228      35.741  25.068  40.431  0.00  0.00      A    H  
ATOM   3461  CB  TRP A 228      34.197  26.241  39.546  0.00  0.00      A    C  
ATOM   3462  HB3 TRP A 228      34.215  25.670  38.618  0.00  0.00      A    H  
ATOM   3463  HB2 TRP A 228      34.033  27.285  39.274  0.00  0.00      A    H  
ATOM   3464  CG  TRP A 228      32.993  25.781  40.317  0.00  0.00      A    C  
ATOM   3465  CD1 TRP A 228      32.972  25.152  41.516  0.00  0.00      A    C  
ATOM   3466  HD1 TRP A 228      33.845  24.888  42.100  0.00  0.00      A    H  
ATOM   3467  NE1 TRP A 228      31.664  24.931  41.905  0.00  0.00      A    N  
ATOM   3468  HE1 TRP A 228      31.401  24.513  42.795  0.00  0.00      A    H  
ATOM   3469  CE2 TRP A 228      30.772  25.392  40.965  0.00  0.00      A    C  
ATOM   3470  CZ2 TRP A 228      29.372  25.414  40.902  0.00  0.00      A    C  
ATOM   3471  HZ2 TRP A 228      28.791  25.010  41.717  0.00  0.00      A    H  
ATOM   3472  CH2 TRP A 228      28.743  25.982  39.781  0.00  0.00      A    C  
ATOM   3473  HH2 TRP A 228      27.662  26.020  39.727  0.00  0.00      A    H  
ATOM   3474  CZ3 TRP A 228      29.525  26.517  38.741  0.00  0.00      A    C  
ATOM   3475  HZ3 TRP A 228      29.047  26.976  37.888  0.00  0.00      A    H  
ATOM   3476  CE3 TRP A 228      30.930  26.490  38.816  0.00  0.00      A    C  
ATOM   3477  HE3 TRP A 228      31.516  26.923  38.021  0.00  0.00      A    H  
ATOM   3478  CD2 TRP A 228      31.591  25.932  39.931  0.00  0.00      A    C  
ATOM   3479  C   TRP A 228      36.686  26.573  39.226  0.00  0.00      A    C  
ATOM   3480  O   TRP A 228      36.582  27.633  38.608  0.00  0.00      A    O  
ATOM   3481  N   LEU A 229      37.735  25.759  39.083  0.00  0.00      A    N  
ATOM   3482  H   LEU A 229      37.763  24.914  39.639  0.00  0.00      A    H  
ATOM   3483  CA  LEU A 229      38.813  25.966  38.109  0.00  0.00      A    C  
ATOM   3484  HA  LEU A 229      39.027  27.034  38.024  0.00  0.00      A    H  
ATOM   3485  CB  LEU A 229      40.093  25.248  38.582  0.00  0.00      A    C  
ATOM   3486  HB3 LEU A 229      40.901  25.506  37.896  0.00  0.00      A    H  
ATOM   3487  HB2 LEU A 229      39.929  24.171  38.513  0.00  0.00      A    H  
ATOM   3488  CG  LEU A 229      40.550  25.572  40.019  0.00  0.00      A    C  
ATOM   3489  HG  LEU A 229      39.848  25.129  40.722  0.00  0.00      A    H  
ATOM   3490  CD1 LEU A 229      41.928  24.952  40.271  0.00  0.00      A    C  
ATOM   3491 1HD1 LEU A 229      42.221  25.117  41.306  0.00  0.00      A    H  
ATOM   3492 2HD1 LEU A 229      41.901  23.880  40.078  0.00  0.00      A    H  
ATOM   3493 3HD1 LEU A 229      42.661  25.413  39.616  0.00  0.00      A    H  
ATOM   3494  CD2 LEU A 229      40.612  27.073  40.316  0.00  0.00      A    C  
ATOM   3495 1HD2 LEU A 229      40.921  27.208  41.348  0.00  0.00      A    H  
ATOM   3496 2HD2 LEU A 229      41.317  27.565  39.646  0.00  0.00      A    H  
ATOM   3497 3HD2 LEU A 229      39.626  27.521  40.213  0.00  0.00      A    H  
ATOM   3498  C   LEU A 229      38.381  25.501  36.713  0.00  0.00      A    C  
ATOM   3499  O   LEU A 229      37.339  24.857  36.557  0.00  0.00      A    O  
ATOM   3500  N   ASN A 230      39.164  25.840  35.689  0.00  0.00      A    N  
ATOM   3501  H   ASN A 230      39.990  26.395  35.898  0.00  0.00      A    H  
ATOM   3502  CA  ASN A 230      38.888  25.559  34.276  0.00  0.00      A    C  
ATOM   3503  HA  ASN A 230      39.547  26.213  33.707  0.00  0.00      A    H  
ATOM   3504  CB  ASN A 230      39.286  24.107  33.945  0.00  0.00      A    C  
ATOM   3505  HB3 ASN A 230      38.595  23.420  34.434  0.00  0.00      A    H  
ATOM   3506  HB2 ASN A 230      40.286  23.919  34.334  0.00  0.00      A    H  
ATOM   3507  CG  ASN A 230      39.306  23.820  32.444  0.00  0.00      A    C  
ATOM   3508  OD1 ASN A 230      39.367  24.723  31.618  0.00  0.00      A    O  
ATOM   3509  ND2 ASN A 230      39.248  22.562  32.049  0.00  0.00      A    N  
ATOM   3510 1HD2 ASN A 230      39.235  21.813  32.730  0.00  0.00      A    H  
ATOM   3511 2HD2 ASN A 230      39.235  22.368  31.058  0.00  0.00      A    H  
ATOM   3512  C   ASN A 230      37.442  25.929  33.864  0.00  0.00      A    C  
ATOM   3513  O   ASN A 230      36.780  25.197  33.128  0.00  0.00      A    O  
ATOM   3514  N   THR A 231      36.920  27.045  34.388  0.00  0.00      A    N  
ATOM   3515  H   THR A 231      37.513  27.579  35.018  0.00  0.00      A    H  
ATOM   3516  CA  THR A 231      35.534  27.514  34.232  0.00  0.00      A    C  
ATOM   3517  HA  THR A 231      34.956  26.826  33.615  0.00  0.00      A    H  
ATOM   3518  CB  THR A 231      34.864  27.556  35.612  0.00  0.00      A    C  
ATOM   3519  HB  THR A 231      35.450  28.183  36.287  0.00  0.00      A    H  
ATOM   3520  CG2 THR A 231      33.422  28.064  35.588  0.00  0.00      A    C  
ATOM   3521 1HG2 THR A 231      33.392  29.104  35.264  0.00  0.00      A    H  
ATOM   3522 2HG2 THR A 231      32.821  27.463  34.910  0.00  0.00      A    H  
ATOM   3523 3HG2 THR A 231      33.005  28.007  36.592  0.00  0.00      A    H  
ATOM   3524  OG1 THR A 231      34.828  26.234  36.104  0.00  0.00      A    O  
ATOM   3525  HG1 THR A 231      35.740  25.930  36.217  0.00  0.00      A    H  
ATOM   3526  C   THR A 231      35.543  28.887  33.547  0.00  0.00      A    C  
ATOM   3527  O   THR A 231      35.656  29.902  34.237  0.00  0.00      A    O  
ATOM   3528  N   PRO A 232      35.498  28.947  32.200  0.00  0.00      A    N  
ATOM   3529  CD  PRO A 232      35.741  27.841  31.278  0.00  0.00      A    C  
ATOM   3530  HD3 PRO A 232      36.560  27.211  31.618  0.00  0.00      A    H  
ATOM   3531  HD2 PRO A 232      34.840  27.248  31.152  0.00  0.00      A    H  
ATOM   3532  CG  PRO A 232      36.121  28.467  29.942  0.00  0.00      A    C  
ATOM   3533  HG3 PRO A 232      37.201  28.603  29.892  0.00  0.00      A    H  
ATOM   3534  HG2 PRO A 232      35.772  27.862  29.105  0.00  0.00      A    H  
ATOM   3535  CB  PRO A 232      35.425  29.821  29.979  0.00  0.00      A    C  
ATOM   3536  HB3 PRO A 232      35.950  30.563  29.377  0.00  0.00      A    H  
ATOM   3537  HB2 PRO A 232      34.404  29.693  29.618  0.00  0.00      A    H  
ATOM   3538  CA  PRO A 232      35.414  30.201  31.463  0.00  0.00      A    C  
ATOM   3539  HA  PRO A 232      36.295  30.794  31.693  0.00  0.00      A    H  
ATOM   3540  C   PRO A 232      34.168  31.019  31.799  0.00  0.00      A    C  
ATOM   3541  O   PRO A 232      33.054  30.504  31.774  0.00  0.00      A    O  
ATOM   3542  N   PHE A 233      34.348  32.322  32.020  0.00  0.00      A    N  
ATOM   3543  H   PHE A 233      35.289  32.683  32.110  0.00  0.00      A    H  
ATOM   3544  CA  PHE A 233      33.256  33.292  31.999  0.00  0.00      A    C  
ATOM   3545  HA  PHE A 233      32.469  32.956  32.673  0.00  0.00      A    H  
ATOM   3546  CB  PHE A 233      33.810  34.627  32.508  0.00  0.00      A    C  
ATOM   3547  HB3 PHE A 233      34.701  34.877  31.932  0.00  0.00      A    H  
ATOM   3548  HB2 PHE A 233      34.117  34.508  33.548  0.00  0.00      A    H  
ATOM   3549  CG  PHE A 233      32.860  35.797  32.405  0.00  0.00      A    C  
ATOM   3550  CD1 PHE A 233      32.845  36.575  31.233  0.00  0.00      A    C  
ATOM   3551  HD1 PHE A 233      33.496  36.328  30.405  0.00  0.00      A    H  
ATOM   3552  CE1 PHE A 233      31.983  37.675  31.133  0.00  0.00      A    C  
ATOM   3553  HE1 PHE A 233      31.976  38.251  30.222  0.00  0.00      A    H  
ATOM   3554  CZ  PHE A 233      31.147  38.017  32.211  0.00  0.00      A    C  
ATOM   3555  HZ  PHE A 233      30.497  38.876  32.140  0.00  0.00      A    H  
ATOM   3556  CE2 PHE A 233      31.158  37.236  33.381  0.00  0.00      A    C  
ATOM   3557  HE2 PHE A 233      30.521  37.492  34.213  0.00  0.00      A    H  
ATOM   3558  CD2 PHE A 233      32.010  36.123  33.477  0.00  0.00      A    C  
ATOM   3559  HD2 PHE A 233      32.025  35.530  34.380  0.00  0.00      A    H  
ATOM   3560  C   PHE A 233      32.666  33.420  30.582  0.00  0.00      A    C  
ATOM   3561  O   PHE A 233      33.406  33.360  29.597  0.00  0.00      A    O  
ATOM   3562  N   GLU A 234      31.351  33.634  30.473  0.00  0.00      A    N  
ATOM   3563  H   GLU A 234      30.797  33.635  31.321  0.00  0.00      A    H  
ATOM   3564  CA  GLU A 234      30.659  33.894  29.202  0.00  0.00      A    C  
ATOM   3565  HA  GLU A 234      31.358  33.788  28.373  0.00  0.00      A    H  
ATOM   3566  CB  GLU A 234      29.544  32.857  28.989  0.00  0.00      A    C  
ATOM   3567  HB3 GLU A 234      28.875  33.202  28.199  0.00  0.00      A    H  
ATOM   3568  HB2 GLU A 234      28.961  32.783  29.896  0.00  0.00      A    H  
ATOM   3569  CG  GLU A 234      30.055  31.454  28.633  0.00  0.00      A    C  
ATOM   3570  HG3 GLU A 234      29.290  30.725  28.902  0.00  0.00      A    H  
ATOM   3571  HG2 GLU A 234      30.959  31.217  29.196  0.00  0.00      A    H  
ATOM   3572  CD  GLU A 234      30.313  31.342  27.138  0.00  0.00      A    C  
ATOM   3573  OE1 GLU A 234      31.462  31.541  26.686  0.00  0.00      A    O  
ATOM   3574  OE2 GLU A 234      29.341  31.121  26.380  0.00  0.00      A    O  
ATOM   3575  C   GLU A 234      30.104  35.330  29.137  0.00  0.00      A    C  
ATOM   3576  O   GLU A 234      30.509  36.085  28.252  0.00  0.00      A    O  
ATOM   3577  N   SER A 235      29.216  35.739  30.053  0.00  0.00      A    N  
ATOM   3578  H   SER A 235      28.959  35.108  30.800  0.00  0.00      A    H  
ATOM   3579  CA  SER A 235      28.545  37.060  30.046  0.00  0.00      A    C  
ATOM   3580  HA  SER A 235      29.308  37.827  29.920  0.00  0.00      A    H  
ATOM   3581  CB  SER A 235      27.580  37.179  28.851  0.00  0.00      A    C  
ATOM   3582  HB3 SER A 235      28.096  36.916  27.927  0.00  0.00      A    H  
ATOM   3583  HB2 SER A 235      27.246  38.214  28.765  0.00  0.00      A    H  
ATOM   3584  OG  SER A 235      26.442  36.349  29.012  0.00  0.00      A    O  
ATOM   3585  HG  SER A 235      26.515  35.606  28.367  0.00  0.00      A    H  
ATOM   3586  C   SER A 235      27.794  37.374  31.361  0.00  0.00      A    C  
ATOM   3587  O   SER A 235      27.675  36.511  32.236  0.00  0.00      A    O  
ATOM   3588  N   LEU A 236      27.265  38.599  31.510  0.00  0.00      A    N  
ATOM   3589  H   LEU A 236      27.383  39.274  30.760  0.00  0.00      A    H  
ATOM   3590  CA  LEU A 236      26.443  39.037  32.653  0.00  0.00      A    C  
ATOM   3591  HA  LEU A 236      26.688  38.434  33.527  0.00  0.00      A    H  
ATOM   3592  CB  LEU A 236      26.759  40.517  32.978  0.00  0.00      A    C  
ATOM   3593  HB3 LEU A 236      26.186  40.805  33.862  0.00  0.00      A    H  
ATOM   3594  HB2 LEU A 236      26.405  41.134  32.150  0.00  0.00      A    H  
ATOM   3595  CG  LEU A 236      28.247  40.852  33.231  0.00  0.00      A    C  
ATOM   3596  HG  LEU A 236      28.826  40.608  32.341  0.00  0.00      A    H  
ATOM   3597  CD1 LEU A 236      28.413  42.352  33.492  0.00  0.00      A    C  
ATOM   3598 1HD1 LEU A 236      29.465  42.587  33.658  0.00  0.00      A    H  
ATOM   3599 2HD1 LEU A 236      28.067  42.905  32.621  0.00  0.00      A    H  
ATOM   3600 3HD1 LEU A 236      27.836  42.650  34.368  0.00  0.00      A    H  
ATOM   3601  CD2 LEU A 236      28.824  40.071  34.417  0.00  0.00      A    C  
ATOM   3602 1HD2 LEU A 236      28.817  39.009  34.187  0.00  0.00      A    H  
ATOM   3603 2HD2 LEU A 236      29.856  40.376  34.597  0.00  0.00      A    H  
ATOM   3604 3HD2 LEU A 236      28.233  40.257  35.315  0.00  0.00      A    H  
ATOM   3605  C   LEU A 236      24.934  38.862  32.381  0.00  0.00      A    C  
ATOM   3606  O   LEU A 236      24.501  38.832  31.226  0.00  0.00      A    O  
ATOM   3607  N   ILE A 237      24.125  38.806  33.444  0.00  0.00      A    N  
ATOM   3608  H   ILE A 237      24.550  38.836  34.368  0.00  0.00      A    H  
ATOM   3609  CA  ILE A 237      22.648  38.847  33.410  0.00  0.00      A    C  
ATOM   3610  HA  ILE A 237      22.294  38.829  32.380  0.00  0.00      A    H  
ATOM   3611  CB  ILE A 237      22.045  37.633  34.166  0.00  0.00      A    C  
ATOM   3612  HB  ILE A 237      22.316  37.725  35.219  0.00  0.00      A    H  
ATOM   3613  CG2 ILE A 237      20.505  37.655  34.092  0.00  0.00      A    C  
ATOM   3614 1HG2 ILE A 237      20.170  37.702  33.056  0.00  0.00      A    H  
ATOM   3615 2HG2 ILE A 237      20.097  36.758  34.560  0.00  0.00      A    H  
ATOM   3616 3HG2 ILE A 237      20.111  38.521  34.622  0.00  0.00      A    H  
ATOM   3617  CG1 ILE A 237      22.582  36.264  33.688  0.00  0.00      A    C  
ATOM   3618 3HG1 ILE A 237      22.166  35.488  34.331  0.00  0.00      A    H  
ATOM   3619 2HG1 ILE A 237      23.663  36.232  33.816  0.00  0.00      A    H  
ATOM   3620  CD1 ILE A 237      22.257  35.911  32.232  0.00  0.00      A    C  
ATOM   3621 1HD1 ILE A 237      22.675  34.935  32.001  0.00  0.00      A    H  
ATOM   3622 2HD1 ILE A 237      21.180  35.857  32.085  0.00  0.00      A    H  
ATOM   3623 3HD1 ILE A 237      22.684  36.650  31.556  0.00  0.00      A    H  
ATOM   3624  C   ILE A 237      22.172  40.149  34.070  0.00  0.00      A    C  
ATOM   3625  O   ILE A 237      22.592  40.434  35.195  0.00  0.00      A    O  
ATOM   3626  N   THR A 238      21.298  40.919  33.403  0.00  0.00      A    N  
ATOM   3627  H   THR A 238      21.003  40.622  32.480  0.00  0.00      A    H  
ATOM   3628  CA  THR A 238      20.736  42.178  33.932  0.00  0.00      A    C  
ATOM   3629  HA  THR A 238      21.134  42.330  34.933  0.00  0.00      A    H  
ATOM   3630  CB  THR A 238      21.137  43.399  33.096  0.00  0.00      A    C  
ATOM   3631  HB  THR A 238      20.661  44.279  33.529  0.00  0.00      A    H  
ATOM   3632  CG2 THR A 238      22.643  43.648  33.091  0.00  0.00      A    C  
ATOM   3633 1HG2 THR A 238      22.971  43.851  34.109  0.00  0.00      A    H  
ATOM   3634 2HG2 THR A 238      23.178  42.780  32.707  0.00  0.00      A    H  
ATOM   3635 3HG2 THR A 238      22.865  44.515  32.469  0.00  0.00      A    H  
ATOM   3636  OG1 THR A 238      20.681  43.267  31.774  0.00  0.00      A    O  
ATOM   3637  HG1 THR A 238      21.400  42.889  31.235  0.00  0.00      A    H  
ATOM   3638  C   THR A 238      19.217  42.144  34.070  0.00  0.00      A    C  
ATOM   3639  O   THR A 238      18.521  41.495  33.286  0.00  0.00      A    O  
ATOM   3640  N   GLU A 239      18.703  42.909  35.033  0.00  0.00      A    N  
ATOM   3641  H   GLU A 239      19.352  43.412  35.632  0.00  0.00      A    H  
ATOM   3642  CA  GLU A 239      17.280  43.072  35.346  0.00  0.00      A    C  
ATOM   3643  HA  GLU A 239      16.683  42.769  34.489  0.00  0.00      A    H  
ATOM   3644  CB  GLU A 239      16.924  42.143  36.515  0.00  0.00      A    C  
ATOM   3645  HB3 GLU A 239      17.424  42.487  37.421  0.00  0.00      A    H  
ATOM   3646  HB2 GLU A 239      17.294  41.146  36.273  0.00  0.00      A    H  
ATOM   3647  CG  GLU A 239      15.417  42.048  36.779  0.00  0.00      A    C  
ATOM   3648  HG3 GLU A 239      14.881  41.995  35.830  0.00  0.00      A    H  
ATOM   3649  HG2 GLU A 239      15.079  42.932  37.321  0.00  0.00      A    H  
ATOM   3650  CD  GLU A 239      15.096  40.798  37.586  0.00  0.00      A    C  
ATOM   3651  OE1 GLU A 239      14.935  39.720  36.968  0.00  0.00      A    O  
ATOM   3652  OE2 GLU A 239      15.017  40.873  38.833  0.00  0.00      A    O  
ATOM   3653  C   GLU A 239      16.951  44.539  35.668  0.00  0.00      A    C  
ATOM   3654  O   GLU A 239      17.826  45.298  36.087  0.00  0.00      A    O  
ATOM   3655  N   GLY A 240      15.689  44.943  35.480  0.00  0.00      A    N  
ATOM   3656  H   GLY A 240      15.024  44.287  35.091  0.00  0.00      A    H  
ATOM   3657  CA  GLY A 240      15.186  46.278  35.816  0.00  0.00      A    C  
ATOM   3658  HA3 GLY A 240      15.875  46.778  36.494  0.00  0.00      A    H  
ATOM   3659  HA2 GLY A 240      14.220  46.175  36.309  0.00  0.00      A    H  
ATOM   3660  C   GLY A 240      14.961  47.174  34.600  0.00  0.00      A    C  
ATOM   3661  O   GLY A 240      14.825  46.692  33.477  0.00  0.00      A    O  
ATOM   3662  N   ALA A 241      14.868  48.482  34.839  0.00  0.00      A    N  
ATOM   3663  H   ALA A 241      15.034  48.792  35.790  0.00  0.00      A    H  
ATOM   3664  CA  ALA A 241      14.490  49.500  33.859  0.00  0.00      A    C  
ATOM   3665  HA  ALA A 241      13.726  49.083  33.200  0.00  0.00      A    H  
ATOM   3666  CB  ALA A 241      13.852  50.674  34.618  0.00  0.00      A    C  
ATOM   3667  HB1 ALA A 241      12.936  50.340  35.103  0.00  0.00      A    H  
ATOM   3668  HB2 ALA A 241      14.528  51.043  35.389  0.00  0.00      A    H  
ATOM   3669  HB3 ALA A 241      13.602  51.481  33.927  0.00  0.00      A    H  
ATOM   3670  C   ALA A 241      15.672  49.875  32.947  0.00  0.00      A    C  
ATOM   3671  O   ALA A 241      15.981  49.123  32.025  0.00  0.00      A    O  
ATOM   3672  N   GLU A 242      16.322  51.019  33.165  0.00  0.00      A    N  
ATOM   3673  H   GLU A 242      16.002  51.620  33.921  0.00  0.00      A    H  
ATOM   3674  CA  GLU A 242      17.471  51.475  32.365  0.00  0.00      A    C  
ATOM   3675  HA  GLU A 242      17.666  50.761  31.564  0.00  0.00      A    H  
ATOM   3676  CB  GLU A 242      17.146  52.826  31.703  0.00  0.00      A    C  
ATOM   3677  HB3 GLU A 242      17.958  53.080  31.022  0.00  0.00      A    H  
ATOM   3678  HB2 GLU A 242      17.071  53.603  32.464  0.00  0.00      A    H  
ATOM   3679  CG  GLU A 242      15.830  52.760  30.909  0.00  0.00      A    C  
ATOM   3680  HG3 GLU A 242      14.988  52.706  31.600  0.00  0.00      A    H  
ATOM   3681  HG2 GLU A 242      15.828  51.854  30.300  0.00  0.00      A    H  
ATOM   3682  CD  GLU A 242      15.614  53.962  29.997  0.00  0.00      A    C  
ATOM   3683  OE1 GLU A 242      15.817  55.120  30.433  0.00  0.00      A    O  
ATOM   3684  OE2 GLU A 242      15.161  53.751  28.843  0.00  0.00      A    O  
ATOM   3685  C   GLU A 242      18.743  51.552  33.225  0.00  0.00      A    C  
ATOM   3686  O   GLU A 242      19.824  51.151  32.785  0.00  0.00      A    O  
ATOM   3687  N   ASN A 243      18.590  51.948  34.491  0.00  0.00      A    N  
ATOM   3688  H   ASN A 243      17.672  52.296  34.748  0.00  0.00      A    H  
ATOM   3689  CA  ASN A 243      19.546  51.827  35.596  0.00  0.00      A    C  
ATOM   3690  HA  ASN A 243      20.540  52.080  35.228  0.00  0.00      A    H  
ATOM   3691  CB  ASN A 243      19.124  52.873  36.648  0.00  0.00      A    C  
ATOM   3692  HB3 ASN A 243      18.155  52.591  37.060  0.00  0.00      A    H  
ATOM   3693  HB2 ASN A 243      19.002  53.836  36.150  0.00  0.00      A    H  
ATOM   3694  CG  ASN A 243      20.092  53.082  37.808  0.00  0.00      A    C  
ATOM   3695  OD1 ASN A 243      21.114  52.420  37.952  0.00  0.00      A    O  
ATOM   3696  ND2 ASN A 243      19.789  54.041  38.660  0.00  0.00      A    N  
ATOM   3697 1HD2 ASN A 243      18.978  54.620  38.490  0.00  0.00      A    H  
ATOM   3698 2HD2 ASN A 243      20.406  54.252  39.435  0.00  0.00      A    H  
ATOM   3699  C   ASN A 243      19.596  50.375  36.136  0.00  0.00      A    C  
ATOM   3700  O   ASN A 243      19.494  50.126  37.338  0.00  0.00      A    O  
ATOM   3701  N   LYS A 244      19.689  49.391  35.235  0.00  0.00      A    N  
ATOM   3702  H   LYS A 244      19.780  49.664  34.265  0.00  0.00      A    H  
ATOM   3703  CA  LYS A 244      19.560  47.957  35.535  0.00  0.00      A    C  
ATOM   3704  HA  LYS A 244      18.554  47.782  35.926  0.00  0.00      A    H  
ATOM   3705  CB  LYS A 244      19.724  47.142  34.241  0.00  0.00      A    C  
ATOM   3706  HB3 LYS A 244      19.737  46.085  34.509  0.00  0.00      A    H  
ATOM   3707  HB2 LYS A 244      20.675  47.380  33.762  0.00  0.00      A    H  
ATOM   3708  CG  LYS A 244      18.575  47.379  33.255  0.00  0.00      A    C  
ATOM   3709  HG3 LYS A 244      18.708  48.342  32.761  0.00  0.00      A    H  
ATOM   3710  HG2 LYS A 244      17.633  47.390  33.803  0.00  0.00      A    H  
ATOM   3711  CD  LYS A 244      18.515  46.262  32.208  0.00  0.00      A    C  
ATOM   3712  HD3 LYS A 244      18.380  45.304  32.715  0.00  0.00      A    H  
ATOM   3713  HD2 LYS A 244      19.442  46.236  31.633  0.00  0.00      A    H  
ATOM   3714  CE  LYS A 244      17.328  46.516  31.278  0.00  0.00      A    C  
ATOM   3715  HE3 LYS A 244      17.525  47.405  30.674  0.00  0.00      A    H  
ATOM   3716  HE2 LYS A 244      16.448  46.720  31.891  0.00  0.00      A    H  
ATOM   3717  NZ  LYS A 244      17.052  45.353  30.413  0.00  0.00      A    N1+
ATOM   3718  HZ1 LYS A 244      16.917  44.520  30.978  0.00  0.00      A    H  
ATOM   3719  HZ2 LYS A 244      16.200  45.487  29.879  0.00  0.00      A    H  
ATOM   3720  HZ3 LYS A 244      17.811  45.155  29.770  0.00  0.00      A    H  
ATOM   3721  C   LYS A 244      20.534  47.432  36.606  0.00  0.00      A    C  
ATOM   3722  O   LYS A 244      21.689  47.864  36.686  0.00  0.00      A    O  
ATOM   3723  N   ARG A 245      20.079  46.450  37.380  0.00  0.00      A    N  
ATOM   3724  H   ARG A 245      19.125  46.143  37.207  0.00  0.00      A    H  
ATOM   3725  CA  ARG A 245      20.865  45.650  38.321  0.00  0.00      A    C  
ATOM   3726  HA  ARG A 245      21.654  46.264  38.750  0.00  0.00      A    H  
ATOM   3727  CB  ARG A 245      19.909  45.193  39.433  0.00  0.00      A    C  
ATOM   3728  HB3 ARG A 245      19.091  44.632  38.977  0.00  0.00      A    H  
ATOM   3729  HB2 ARG A 245      19.491  46.082  39.905  0.00  0.00      A    H  
ATOM   3730  CG  ARG A 245      20.539  44.320  40.524  0.00  0.00      A    C  
ATOM   3731  HG3 ARG A 245      21.378  44.842  40.984  0.00  0.00      A    H  
ATOM   3732  HG2 ARG A 245      20.886  43.382  40.093  0.00  0.00      A    H  
ATOM   3733  CD  ARG A 245      19.474  44.017  41.581  0.00  0.00      A    C  
ATOM   3734  HD3 ARG A 245      18.637  43.508  41.101  0.00  0.00      A    H  
ATOM   3735  HD2 ARG A 245      19.101  44.957  41.988  0.00  0.00      A    H  
ATOM   3736  NE  ARG A 245      19.995  43.152  42.651  0.00  0.00      A    N  
ATOM   3737  HE  ARG A 245      20.368  42.247  42.375  0.00  0.00      A    H  
ATOM   3738  CZ  ARG A 245      19.893  43.350  43.957  0.00  0.00      A    C  
ATOM   3739  NH1 ARG A 245      19.467  44.476  44.487  0.00  0.00      A    N  
ATOM   3740 1HH1 ARG A 245      19.312  45.292  43.906  0.00  0.00      A    H  
ATOM   3741 2HH1 ARG A 245      19.411  44.568  45.497  0.00  0.00      A    H  
ATOM   3742  NH2 ARG A 245      20.221  42.371  44.764  0.00  0.00      A    N  
ATOM   3743 1HH2 ARG A 245      20.523  41.486  44.368  0.00  0.00      A    H  
ATOM   3744 2HH2 ARG A 245      20.081  42.478  45.762  0.00  0.00      A    H  
ATOM   3745  C   ARG A 245      21.482  44.451  37.596  0.00  0.00      A    C  
ATOM   3746  O   ARG A 245      20.810  43.836  36.770  0.00  0.00      A    O  
ATOM   3747  N   VAL A 246      22.718  44.084  37.925  0.00  0.00      A    N  
ATOM   3748  H   VAL A 246      23.211  44.663  38.609  0.00  0.00      A    H  
ATOM   3749  CA  VAL A 246      23.299  42.783  37.544  0.00  0.00      A    C  
ATOM   3750  HA  VAL A 246      22.914  42.512  36.562  0.00  0.00      A    H  
ATOM   3751  CB  VAL A 246      24.841  42.831  37.443  0.00  0.00      A    C  
ATOM   3752  HB  VAL A 246      25.249  43.213  38.380  0.00  0.00      A    H  
ATOM   3753  CG1 VAL A 246      25.452  41.446  37.168  0.00  0.00      A    C  
ATOM   3754 1HG1 VAL A 246      26.537  41.525  37.092  0.00  0.00      A    H  
ATOM   3755 2HG1 VAL A 246      25.218  40.761  37.981  0.00  0.00      A    H  
ATOM   3756 3HG1 VAL A 246      25.062  41.038  36.235  0.00  0.00      A    H  
ATOM   3757  CG2 VAL A 246      25.263  43.772  36.303  0.00  0.00      A    C  
ATOM   3758 1HG2 VAL A 246      24.838  43.425  35.362  0.00  0.00      A    H  
ATOM   3759 2HG2 VAL A 246      24.924  44.789  36.501  0.00  0.00      A    H  
ATOM   3760 3HG2 VAL A 246      26.347  43.777  36.207  0.00  0.00      A    H  
ATOM   3761  C   VAL A 246      22.844  41.733  38.562  0.00  0.00      A    C  
ATOM   3762  O   VAL A 246      23.097  41.895  39.757  0.00  0.00      A    O  
ATOM   3763  N   THR A 247      22.165  40.678  38.094  0.00  0.00      A    N  
ATOM   3764  H   THR A 247      22.011  40.616  37.088  0.00  0.00      A    H  
ATOM   3765  CA  THR A 247      21.553  39.634  38.943  0.00  0.00      A    C  
ATOM   3766  HA  THR A 247      21.635  39.925  39.990  0.00  0.00      A    H  
ATOM   3767  CB  THR A 247      20.058  39.481  38.630  0.00  0.00      A    C  
ATOM   3768  HB  THR A 247      19.651  38.702  39.271  0.00  0.00      A    H  
ATOM   3769  CG2 THR A 247      19.279  40.768  38.898  0.00  0.00      A    C  
ATOM   3770 1HG2 THR A 247      19.463  41.101  39.919  0.00  0.00      A    H  
ATOM   3771 2HG2 THR A 247      19.581  41.549  38.201  0.00  0.00      A    H  
ATOM   3772 3HG2 THR A 247      18.212  40.572  38.785  0.00  0.00      A    H  
ATOM   3773  OG1 THR A 247      19.876  39.102  37.285  0.00  0.00      A    O  
ATOM   3774  HG1 THR A 247      18.915  38.978  37.144  0.00  0.00      A    H  
ATOM   3775  C   THR A 247      22.243  38.277  38.844  0.00  0.00      A    C  
ATOM   3776  O   THR A 247      21.826  37.328  39.510  0.00  0.00      A    O  
ATOM   3777  N   GLY A 248      23.277  38.142  38.012  0.00  0.00      A    N  
ATOM   3778  H   GLY A 248      23.557  38.942  37.459  0.00  0.00      A    H  
ATOM   3779  CA  GLY A 248      23.981  36.878  37.789  0.00  0.00      A    C  
ATOM   3780  HA3 GLY A 248      23.251  36.081  37.643  0.00  0.00      A    H  
ATOM   3781  HA2 GLY A 248      24.561  36.621  38.675  0.00  0.00      A    H  
ATOM   3782  C   GLY A 248      24.920  36.904  36.592  0.00  0.00      A    C  
ATOM   3783  O   GLY A 248      25.127  37.947  35.968  0.00  0.00      A    O  
ATOM   3784  N   ILE A 249      25.478  35.742  36.255  0.00  0.00      A    N  
ATOM   3785  H   ILE A 249      25.202  34.915  36.784  0.00  0.00      A    H  
ATOM   3786  CA  ILE A 249      26.386  35.553  35.110  0.00  0.00      A    C  
ATOM   3787  HA  ILE A 249      26.226  36.366  34.402  0.00  0.00      A    H  
ATOM   3788  CB  ILE A 249      27.878  35.594  35.540  0.00  0.00      A    C  
ATOM   3789  HB  ILE A 249      28.478  35.568  34.629  0.00  0.00      A    H  
ATOM   3790  CG2 ILE A 249      28.208  36.912  36.261  0.00  0.00      A    C  
ATOM   3791 1HG2 ILE A 249      27.761  37.748  35.730  0.00  0.00      A    H  
ATOM   3792 2HG2 ILE A 249      27.819  36.892  37.279  0.00  0.00      A    H  
ATOM   3793 3HG2 ILE A 249      29.287  37.066  36.298  0.00  0.00      A    H  
ATOM   3794  CG1 ILE A 249      28.295  34.381  36.401  0.00  0.00      A    C  
ATOM   3795 3HG1 ILE A 249      28.017  33.458  35.895  0.00  0.00      A    H  
ATOM   3796 2HG1 ILE A 249      27.768  34.413  37.355  0.00  0.00      A    H  
ATOM   3797  CD1 ILE A 249      29.807  34.322  36.656  0.00  0.00      A    C  
ATOM   3798 1HD1 ILE A 249      30.122  35.165  37.269  0.00  0.00      A    H  
ATOM   3799 2HD1 ILE A 249      30.050  33.400  37.184  0.00  0.00      A    H  
ATOM   3800 3HD1 ILE A 249      30.345  34.340  35.709  0.00  0.00      A    H  
ATOM   3801  C   ILE A 249      26.075  34.259  34.355  0.00  0.00      A    C  
ATOM   3802  O   ILE A 249      25.483  33.338  34.909  0.00  0.00      A    O  
ATOM   3803  N   VAL A 250      26.539  34.169  33.114  0.00  0.00      A    N  
ATOM   3804  H   VAL A 250      27.004  34.995  32.738  0.00  0.00      A    H  
ATOM   3805  CA  VAL A 250      26.710  32.914  32.372  0.00  0.00      A    C  
ATOM   3806  HA  VAL A 250      26.118  32.136  32.850  0.00  0.00      A    H  
ATOM   3807  CB  VAL A 250      26.244  33.032  30.899  0.00  0.00      A    C  
ATOM   3808  HB  VAL A 250      26.937  33.684  30.365  0.00  0.00      A    H  
ATOM   3809  CG1 VAL A 250      26.218  31.655  30.210  0.00  0.00      A    C  
ATOM   3810 1HG1 VAL A 250      25.867  31.759  29.183  0.00  0.00      A    H  
ATOM   3811 2HG1 VAL A 250      27.214  31.218  30.183  0.00  0.00      A    H  
ATOM   3812 3HG1 VAL A 250      25.550  30.980  30.747  0.00  0.00      A    H  
ATOM   3813  CG2 VAL A 250      24.844  33.652  30.779  0.00  0.00      A    C  
ATOM   3814 1HG2 VAL A 250      24.859  34.681  31.139  0.00  0.00      A    H  
ATOM   3815 2HG2 VAL A 250      24.531  33.667  29.734  0.00  0.00      A    H  
ATOM   3816 3HG2 VAL A 250      24.128  33.070  31.360  0.00  0.00      A    H  
ATOM   3817  C   VAL A 250      28.193  32.529  32.443  0.00  0.00      A    C  
ATOM   3818  O   VAL A 250      29.065  33.393  32.320  0.00  0.00      A    O  
ATOM   3819  N   VAL A 251      28.467  31.236  32.612  0.00  0.00      A    N  
ATOM   3820  H   VAL A 251      27.670  30.606  32.740  0.00  0.00      A    H  
ATOM   3821  CA  VAL A 251      29.794  30.602  32.534  0.00  0.00      A    C  
ATOM   3822  HA  VAL A 251      30.489  31.305  32.074  0.00  0.00      A    H  
ATOM   3823  CB  VAL A 251      30.347  30.221  33.935  0.00  0.00      A    C  
ATOM   3824  HB  VAL A 251      31.336  29.783  33.805  0.00  0.00      A    H  
ATOM   3825  CG1 VAL A 251      30.525  31.458  34.825  0.00  0.00      A    C  
ATOM   3826 1HG1 VAL A 251      31.144  32.198  34.319  0.00  0.00      A    H  
ATOM   3827 2HG1 VAL A 251      29.555  31.896  35.053  0.00  0.00      A    H  
ATOM   3828 3HG1 VAL A 251      31.011  31.173  35.758  0.00  0.00      A    H  
ATOM   3829  CG2 VAL A 251      29.485  29.184  34.679  0.00  0.00      A    C  
ATOM   3830 1HG2 VAL A 251      29.962  28.920  35.623  0.00  0.00      A    H  
ATOM   3831 2HG2 VAL A 251      28.494  29.588  34.887  0.00  0.00      A    H  
ATOM   3832 3HG2 VAL A 251      29.388  28.276  34.084  0.00  0.00      A    H  
ATOM   3833  C   VAL A 251      29.736  29.352  31.640  0.00  0.00      A    C  
ATOM   3834  O   VAL A 251      28.668  28.953  31.176  0.00  0.00      A    O  
ATOM   3835  N   LYS A 252      30.883  28.709  31.425  0.00  0.00      A    N  
ATOM   3836  H   LYS A 252      31.733  29.130  31.795  0.00  0.00      A    H  
ATOM   3837  CA  LYS A 252      31.028  27.400  30.784  0.00  0.00      A    C  
ATOM   3838  HA  LYS A 252      30.048  26.948  30.658  0.00  0.00      A    H  
ATOM   3839  CB  LYS A 252      31.673  27.617  29.404  0.00  0.00      A    C  
ATOM   3840  HB3 LYS A 252      32.747  27.762  29.537  0.00  0.00      A    H  
ATOM   3841  HB2 LYS A 252      31.261  28.521  28.951  0.00  0.00      A    H  
ATOM   3842  CG  LYS A 252      31.414  26.444  28.448  0.00  0.00      A    C  
ATOM   3843  HG3 LYS A 252      30.374  26.468  28.119  0.00  0.00      A    H  
ATOM   3844  HG2 LYS A 252      31.588  25.504  28.968  0.00  0.00      A    H  
ATOM   3845  CD  LYS A 252      32.334  26.477  27.226  0.00  0.00      A    C  
ATOM   3846  HD3 LYS A 252      32.152  25.581  26.631  0.00  0.00      A    H  
ATOM   3847  HD2 LYS A 252      33.365  26.459  27.577  0.00  0.00      A    H  
ATOM   3848  CE  LYS A 252      32.132  27.716  26.349  0.00  0.00      A    C  
ATOM   3849  HE3 LYS A 252      32.308  28.617  26.943  0.00  0.00      A    H  
ATOM   3850  HE2 LYS A 252      31.100  27.738  25.988  0.00  0.00      A    H  
ATOM   3851  NZ  LYS A 252      33.061  27.703  25.198  0.00  0.00      A    N1+
ATOM   3852  HZ1 LYS A 252      32.931  28.532  24.626  0.00  0.00      A    H  
ATOM   3853  HZ2 LYS A 252      34.031  27.689  25.504  0.00  0.00      A    H  
ATOM   3854  HZ3 LYS A 252      32.911  26.888  24.611  0.00  0.00      A    H  
ATOM   3855  C   LYS A 252      31.860  26.462  31.681  0.00  0.00      A    C  
ATOM   3856  O   LYS A 252      32.800  26.915  32.334  0.00  0.00      A    O  
ATOM   3857  N   ARG A 253      31.524  25.169  31.729  0.00  0.00      A    N  
ATOM   3858  H   ARG A 253      30.738  24.863  31.163  0.00  0.00      A    H  
ATOM   3859  CA  ARG A 253      32.199  24.150  32.549  0.00  0.00      A    C  
ATOM   3860  HA  ARG A 253      33.275  24.274  32.418  0.00  0.00      A    H  
ATOM   3861  CB  ARG A 253      31.863  24.369  34.036  0.00  0.00      A    C  
ATOM   3862  HB3 ARG A 253      30.811  24.136  34.205  0.00  0.00      A    H  
ATOM   3863  HB2 ARG A 253      32.012  25.418  34.288  0.00  0.00      A    H  
ATOM   3864  CG  ARG A 253      32.739  23.536  34.983  0.00  0.00      A    C  
ATOM   3865  HG3 ARG A 253      33.791  23.750  34.787  0.00  0.00      A    H  
ATOM   3866  HG2 ARG A 253      32.553  22.474  34.823  0.00  0.00      A    H  
ATOM   3867  CD  ARG A 253      32.414  23.886  36.439  0.00  0.00      A    C  
ATOM   3868  HD3 ARG A 253      31.360  23.686  36.614  0.00  0.00      A    H  
ATOM   3869  HD2 ARG A 253      32.591  24.951  36.602  0.00  0.00      A    H  
ATOM   3870  NE  ARG A 253      33.249  23.116  37.371  0.00  0.00      A    N  
ATOM   3871  HE  ARG A 253      34.231  23.034  37.128  0.00  0.00      A    H  
ATOM   3872  CZ  ARG A 253      32.869  22.542  38.505  0.00  0.00      A    C  
ATOM   3873  NH1 ARG A 253      31.626  22.523  38.926  0.00  0.00      A    N  
ATOM   3874 1HH1 ARG A 253      30.868  22.922  38.388  0.00  0.00      A    H  
ATOM   3875 2HH1 ARG A 253      31.433  22.068  39.813  0.00  0.00      A    H  
ATOM   3876  NH2 ARG A 253      33.747  21.949  39.277  0.00  0.00      A    N  
ATOM   3877 1HH2 ARG A 253      34.728  21.909  39.032  0.00  0.00      A    H  
ATOM   3878 2HH2 ARG A 253      33.411  21.542  40.146  0.00  0.00      A    H  
ATOM   3879  C   ARG A 253      31.815  22.740  32.086  0.00  0.00      A    C  
ATOM   3880  O   ARG A 253      30.665  22.488  31.722  0.00  0.00      A    O  
ATOM   3881  N   ASN A 254      32.776  21.815  32.088  0.00  0.00      A    N  
ATOM   3882  H   ASN A 254      33.711  22.102  32.348  0.00  0.00      A    H  
ATOM   3883  CA  ASN A 254      32.613  20.408  31.689  0.00  0.00      A    C  
ATOM   3884  HA  ASN A 254      33.606  19.963  31.751  0.00  0.00      A    H  
ATOM   3885  CB  ASN A 254      31.727  19.673  32.713  0.00  0.00      A    C  
ATOM   3886  HB3 ASN A 254      30.676  19.895  32.526  0.00  0.00      A    H  
ATOM   3887  HB2 ASN A 254      31.973  20.014  33.719  0.00  0.00      A    H  
ATOM   3888  CG  ASN A 254      31.966  18.169  32.671  0.00  0.00      A    C  
ATOM   3889  OD1 ASN A 254      33.047  17.695  32.995  0.00  0.00      A    O  
ATOM   3890  ND2 ASN A 254      30.992  17.386  32.253  0.00  0.00      A    N  
ATOM   3891 1HD2 ASN A 254      30.123  17.787  31.932  0.00  0.00      A    H  
ATOM   3892 2HD2 ASN A 254      31.169  16.393  32.215  0.00  0.00      A    H  
ATOM   3893  C   ASN A 254      32.162  20.230  30.217  0.00  0.00      A    C  
ATOM   3894  O   ASN A 254      31.557  19.222  29.852  0.00  0.00      A    O  
ATOM   3895  N   GLY A 255      32.419  21.230  29.364  0.00  0.00      A    N  
ATOM   3896  H   GLY A 255      32.928  22.038  29.711  0.00  0.00      A    H  
ATOM   3897  CA  GLY A 255      32.106  21.219  27.933  0.00  0.00      A    C  
ATOM   3898  HA3 GLY A 255      32.145  20.196  27.557  0.00  0.00      A    H  
ATOM   3899  HA2 GLY A 255      32.852  21.823  27.419  0.00  0.00      A    H  
ATOM   3900  C   GLY A 255      30.740  21.803  27.569  0.00  0.00      A    C  
ATOM   3901  O   GLY A 255      30.320  21.614  26.430  0.00  0.00      A    O  
ATOM   3902  N   GLN A 256      30.039  22.472  28.494  0.00  0.00      A    N  
ATOM   3903  H   GLN A 256      30.452  22.599  29.410  0.00  0.00      A    H  
ATOM   3904  CA  GLN A 256      28.708  23.068  28.292  0.00  0.00      A    C  
ATOM   3905  HA  GLN A 256      28.562  23.298  27.236  0.00  0.00      A    H  
ATOM   3906  CB  GLN A 256      27.617  22.088  28.767  0.00  0.00      A    C  
ATOM   3907  HB3 GLN A 256      26.669  22.619  28.810  0.00  0.00      A    H  
ATOM   3908  HB2 GLN A 256      27.862  21.769  29.781  0.00  0.00      A    H  
ATOM   3909  CG  GLN A 256      27.397  20.832  27.913  0.00  0.00      A    C  
ATOM   3910  HG3 GLN A 256      26.688  20.192  28.433  0.00  0.00      A    H  
ATOM   3911  HG2 GLN A 256      28.332  20.282  27.823  0.00  0.00      A    H  
ATOM   3912  CD  GLN A 256      26.845  21.130  26.520  0.00  0.00      A    C  
ATOM   3913  OE1 GLN A 256      25.655  21.335  26.311  0.00  0.00      A    O  
ATOM   3914  NE2 GLN A 256      27.694  21.190  25.522  0.00  0.00      A    N  
ATOM   3915 1HE2 GLN A 256      27.375  21.432  24.594  0.00  0.00      A    H  
ATOM   3916 2HE2 GLN A 256      28.687  21.116  25.702  0.00  0.00      A    H  
ATOM   3917  C   GLN A 256      28.555  24.382  29.083  0.00  0.00      A    C  
ATOM   3918  O   GLN A 256      29.276  24.613  30.055  0.00  0.00      A    O  
ATOM   3919  N   THR A 257      27.594  25.235  28.699  0.00  0.00      A    N  
ATOM   3920  H   THR A 257      27.051  25.013  27.871  0.00  0.00      A    H  
ATOM   3921  CA  THR A 257      27.246  26.475  29.423  0.00  0.00      A    C  
ATOM   3922  HA  THR A 257      28.169  26.922  29.775  0.00  0.00      A    H  
ATOM   3923  CB  THR A 257      26.579  27.510  28.512  0.00  0.00      A    C  
ATOM   3924  HB  THR A 257      26.313  28.388  29.105  0.00  0.00      A    H  
ATOM   3925  CG2 THR A 257      27.496  27.965  27.380  0.00  0.00      A    C  
ATOM   3926 1HG2 THR A 257      27.707  27.138  26.701  0.00  0.00      A    H  
ATOM   3927 2HG2 THR A 257      27.008  28.766  26.827  0.00  0.00      A    H  
ATOM   3928 3HG2 THR A 257      28.431  28.345  27.792  0.00  0.00      A    H  
ATOM   3929  OG1 THR A 257      25.410  26.953  27.966  0.00  0.00      A    O  
ATOM   3930  HG1 THR A 257      24.728  27.661  27.967  0.00  0.00      A    H  
ATOM   3931  C   THR A 257      26.379  26.240  30.662  0.00  0.00      A    C  
ATOM   3932  O   THR A 257      25.709  25.213  30.800  0.00  0.00      A    O  
ATOM   3933  N   LEU A 258      26.365  27.230  31.556  0.00  0.00      A    N  
ATOM   3934  H   LEU A 258      26.958  28.031  31.368  0.00  0.00      A    H  
ATOM   3935  CA  LEU A 258      25.655  27.249  32.838  0.00  0.00      A    C  
ATOM   3936  HA  LEU A 258      24.674  26.792  32.717  0.00  0.00      A    H  
ATOM   3937  CB  LEU A 258      26.480  26.427  33.852  0.00  0.00      A    C  
ATOM   3938  HB3 LEU A 258      27.498  26.820  33.853  0.00  0.00      A    H  
ATOM   3939  HB2 LEU A 258      26.530  25.393  33.506  0.00  0.00      A    H  
ATOM   3940  CG  LEU A 258      25.967  26.433  35.306  0.00  0.00      A    C  
ATOM   3941  HG  LEU A 258      25.935  27.459  35.675  0.00  0.00      A    H  
ATOM   3942  CD1 LEU A 258      24.568  25.816  35.432  0.00  0.00      A    C  
ATOM   3943 1HD1 LEU A 258      24.569  24.794  35.050  0.00  0.00      A    H  
ATOM   3944 2HD1 LEU A 258      24.262  25.807  36.479  0.00  0.00      A    H  
ATOM   3945 3HD1 LEU A 258      23.848  26.408  34.872  0.00  0.00      A    H  
ATOM   3946  CD2 LEU A 258      26.954  25.650  36.180  0.00  0.00      A    C  
ATOM   3947 1HD2 LEU A 258      26.656  25.725  37.226  0.00  0.00      A    H  
ATOM   3948 2HD2 LEU A 258      26.972  24.601  35.882  0.00  0.00      A    H  
ATOM   3949 3HD2 LEU A 258      27.955  26.066  36.070  0.00  0.00      A    H  
ATOM   3950  C   LEU A 258      25.462  28.704  33.297  0.00  0.00      A    C  
ATOM   3951  O   LEU A 258      26.384  29.509  33.184  0.00  0.00      A    O  
ATOM   3952  N   GLN A 259      24.287  29.042  33.827  0.00  0.00      A    N  
ATOM   3953  H   GLN A 259      23.547  28.349  33.847  0.00  0.00      A    H  
ATOM   3954  CA  GLN A 259      23.992  30.348  34.422  0.00  0.00      A    C  
ATOM   3955  HA  GLN A 259      24.760  31.062  34.126  0.00  0.00      A    H  
ATOM   3956  CB  GLN A 259      22.642  30.846  33.883  0.00  0.00      A    C  
ATOM   3957  HB3 GLN A 259      21.833  30.258  34.319  0.00  0.00      A    H  
ATOM   3958  HB2 GLN A 259      22.633  30.703  32.804  0.00  0.00      A    H  
ATOM   3959  CG  GLN A 259      22.399  32.338  34.152  0.00  0.00      A    C  
ATOM   3960  HG3 GLN A 259      23.191  32.924  33.690  0.00  0.00      A    H  
ATOM   3961  HG2 GLN A 259      22.416  32.524  35.226  0.00  0.00      A    H  
ATOM   3962  CD  GLN A 259      21.065  32.811  33.581  0.00  0.00      A    C  
ATOM   3963  OE1 GLN A 259      20.820  32.798  32.380  0.00  0.00      A    O  
ATOM   3964  NE2 GLN A 259      20.147  33.260  34.404  0.00  0.00      A    N  
ATOM   3965 1HE2 GLN A 259      19.295  33.619  34.002  0.00  0.00      A    H  
ATOM   3966 2HE2 GLN A 259      20.325  33.308  35.403  0.00  0.00      A    H  
ATOM   3967  C   GLN A 259      24.004  30.255  35.955  0.00  0.00      A    C  
ATOM   3968  O   GLN A 259      23.596  29.244  36.530  0.00  0.00      A    O  
ATOM   3969  N   LEU A 260      24.472  31.319  36.613  0.00  0.00      A    N  
ATOM   3970  H   LEU A 260      24.784  32.118  36.066  0.00  0.00      A    H  
ATOM   3971  CA  LEU A 260      24.634  31.422  38.062  0.00  0.00      A    C  
ATOM   3972  HA  LEU A 260      24.157  30.572  38.551  0.00  0.00      A    H  
ATOM   3973  CB  LEU A 260      26.142  31.433  38.391  0.00  0.00      A    C  
ATOM   3974  HB3 LEU A 260      26.265  31.583  39.465  0.00  0.00      A    H  
ATOM   3975  HB2 LEU A 260      26.591  32.290  37.886  0.00  0.00      A    H  
ATOM   3976  CG  LEU A 260      26.915  30.163  37.976  0.00  0.00      A    C  
ATOM   3977  HG  LEU A 260      26.725  29.942  36.926  0.00  0.00      A    H  
ATOM   3978  CD1 LEU A 260      28.421  30.415  38.127  0.00  0.00      A    C  
ATOM   3979 1HD1 LEU A 260      28.732  31.201  37.438  0.00  0.00      A    H  
ATOM   3980 2HD1 LEU A 260      28.652  30.729  39.143  0.00  0.00      A    H  
ATOM   3981 3HD1 LEU A 260      28.978  29.508  37.894  0.00  0.00      A    H  
ATOM   3982  CD2 LEU A 260      26.489  28.949  38.814  0.00  0.00      A    C  
ATOM   3983 1HD2 LEU A 260      27.047  28.072  38.494  0.00  0.00      A    H  
ATOM   3984 2HD2 LEU A 260      26.682  29.134  39.871  0.00  0.00      A    H  
ATOM   3985 3HD2 LEU A 260      25.430  28.744  38.668  0.00  0.00      A    H  
ATOM   3986  C   LEU A 260      23.971  32.709  38.568  0.00  0.00      A    C  
ATOM   3987  O   LEU A 260      24.304  33.800  38.093  0.00  0.00      A    O  
ATOM   3988  N   THR A 261      23.061  32.592  39.543  0.00  0.00      A    N  
ATOM   3989  H   THR A 261      22.856  31.666  39.893  0.00  0.00      A    H  
ATOM   3990  CA  THR A 261      22.382  33.739  40.175  0.00  0.00      A    C  
ATOM   3991  HA  THR A 261      22.198  34.500  39.416  0.00  0.00      A    H  
ATOM   3992  CB  THR A 261      21.039  33.328  40.786  0.00  0.00      A    C  
ATOM   3993  HB  THR A 261      21.216  32.640  41.613  0.00  0.00      A    H  
ATOM   3994  CG2 THR A 261      20.235  34.529  41.279  0.00  0.00      A    C  
ATOM   3995 1HG2 THR A 261      20.755  35.021  42.098  0.00  0.00      A    H  
ATOM   3996 2HG2 THR A 261      20.093  35.245  40.469  0.00  0.00      A    H  
ATOM   3997 3HG2 THR A 261      19.262  34.192  41.634  0.00  0.00      A    H  
ATOM   3998  OG1 THR A 261      20.245  32.692  39.814  0.00  0.00      A    O  
ATOM   3999  HG1 THR A 261      19.648  32.074  40.299  0.00  0.00      A    H  
ATOM   4000  C   THR A 261      23.273  34.339  41.256  0.00  0.00      A    C  
ATOM   4001  O   THR A 261      23.818  33.605  42.078  0.00  0.00      A    O  
ATOM   4002  N   ALA A 262      23.361  35.670  41.276  0.00  0.00      A    N  
ATOM   4003  H   ALA A 262      22.840  36.186  40.574  0.00  0.00      A    H  
ATOM   4004  CA  ALA A 262      24.089  36.470  42.258  0.00  0.00      A    C  
ATOM   4005  HA  ALA A 262      24.576  35.818  42.988  0.00  0.00      A    H  
ATOM   4006  CB  ALA A 262      25.164  37.263  41.505  0.00  0.00      A    C  
ATOM   4007  HB1 ALA A 262      25.784  37.799  42.220  0.00  0.00      A    H  
ATOM   4008  HB2 ALA A 262      25.789  36.592  40.921  0.00  0.00      A    H  
ATOM   4009  HB3 ALA A 262      24.695  37.980  40.829  0.00  0.00      A    H  
ATOM   4010  C   ALA A 262      23.113  37.394  43.010  0.00  0.00      A    C  
ATOM   4011  O   ALA A 262      22.926  38.561  42.654  0.00  0.00      A    O  
ATOM   4012  N   ARG A 263      22.463  36.872  44.055  0.00  0.00      A    N  
ATOM   4013  H   ARG A 263      22.690  35.917  44.318  0.00  0.00      A    H  
ATOM   4014  CA  ARG A 263      21.366  37.541  44.773  0.00  0.00      A    C  
ATOM   4015  HA  ARG A 263      20.626  37.842  44.034  0.00  0.00      A    H  
ATOM   4016  CB  ARG A 263      20.710  36.551  45.754  0.00  0.00      A    C  
ATOM   4017  HB3 ARG A 263      20.038  37.091  46.423  0.00  0.00      A    H  
ATOM   4018  HB2 ARG A 263      21.485  36.097  46.371  0.00  0.00      A    H  
ATOM   4019  CG  ARG A 263      19.902  35.437  45.071  0.00  0.00      A    C  
ATOM   4020  HG3 ARG A 263      19.557  34.745  45.835  0.00  0.00      A    H  
ATOM   4021  HG2 ARG A 263      20.537  34.881  44.382  0.00  0.00      A    H  
ATOM   4022  CD  ARG A 263      18.681  35.994  44.329  0.00  0.00      A    C  
ATOM   4023  HD3 ARG A 263      19.020  36.558  43.461  0.00  0.00      A    H  
ATOM   4024  HD2 ARG A 263      18.133  36.660  44.996  0.00  0.00      A    H  
ATOM   4025  NE  ARG A 263      17.782  34.922  43.884  0.00  0.00      A    N  
ATOM   4026  HE  ARG A 263      17.872  34.020  44.343  0.00  0.00      A    H  
ATOM   4027  CZ  ARG A 263      16.792  35.047  43.013  0.00  0.00      A    C  
ATOM   4028  NH1 ARG A 263      16.453  36.198  42.485  0.00  0.00      A    N  
ATOM   4029 1HH1 ARG A 263      16.957  37.047  42.682  0.00  0.00      A    H  
ATOM   4030 2HH1 ARG A 263      15.716  36.196  41.787  0.00  0.00      A    H  
ATOM   4031  NH2 ARG A 263      16.102  33.999  42.636  0.00  0.00      A    N  
ATOM   4032 1HH2 ARG A 263      16.344  33.069  42.959  0.00  0.00      A    H  
ATOM   4033 2HH2 ARG A 263      15.358  34.125  41.954  0.00  0.00      A    H  
ATOM   4034  C   ARG A 263      21.761  38.833  45.506  0.00  0.00      A    C  
ATOM   4035  O   ARG A 263      20.865  39.577  45.917  0.00  0.00      A    O  
ATOM   4036  N   ARG A 264      23.059  39.121  45.680  0.00  0.00      A    N  
ATOM   4037  H   ARG A 264      23.739  38.442  45.363  0.00  0.00      A    H  
ATOM   4038  CA  ARG A 264      23.551  40.353  46.317  0.00  0.00      A    C  
ATOM   4039  HA  ARG A 264      22.749  41.093  46.293  0.00  0.00      A    H  
ATOM   4040  CB  ARG A 264      23.881  40.101  47.803  0.00  0.00      A    C  
ATOM   4041  HB3 ARG A 264      24.138  41.059  48.255  0.00  0.00      A    H  
ATOM   4042  HB2 ARG A 264      24.742  39.434  47.874  0.00  0.00      A    H  
ATOM   4043  CG  ARG A 264      22.709  39.509  48.606  0.00  0.00      A    C  
ATOM   4044  HG3 ARG A 264      22.473  38.519  48.219  0.00  0.00      A    H  
ATOM   4045  HG2 ARG A 264      21.834  40.147  48.488  0.00  0.00      A    H  
ATOM   4046  CD  ARG A 264      23.011  39.361  50.101  0.00  0.00      A    C  
ATOM   4047  HD3 ARG A 264      23.962  38.847  50.235  0.00  0.00      A    H  
ATOM   4048  HD2 ARG A 264      22.225  38.750  50.548  0.00  0.00      A    H  
ATOM   4049  NE  ARG A 264      23.044  40.658  50.792  0.00  0.00      A    N  
ATOM   4050  HE  ARG A 264      22.980  41.506  50.237  0.00  0.00      A    H  
ATOM   4051  CZ  ARG A 264      23.102  40.839  52.102  0.00  0.00      A    C  
ATOM   4052  NH1 ARG A 264      23.185  39.848  52.961  0.00  0.00      A    N  
ATOM   4053 1HH1 ARG A 264      23.160  38.881  52.644  0.00  0.00      A    H  
ATOM   4054 2HH1 ARG A 264      23.290  40.039  53.952  0.00  0.00      A    H  
ATOM   4055  NH2 ARG A 264      23.072  42.069  52.546  0.00  0.00      A    N  
ATOM   4056 1HH2 ARG A 264      23.004  42.814  51.863  0.00  0.00      A    H  
ATOM   4057 2HH2 ARG A 264      23.033  42.271  53.536  0.00  0.00      A    H  
ATOM   4058  C   ARG A 264      24.737  41.007  45.578  0.00  0.00      A    C  
ATOM   4059  O   ARG A 264      24.850  42.232  45.645  0.00  0.00      A    O  
ATOM   4060  N   GLY A 265      25.584  40.271  44.838  0.00  0.00      A    N  
ATOM   4061  H   GLY A 265      25.530  39.259  44.878  0.00  0.00      A    H  
ATOM   4062  CA  GLY A 265      26.617  40.885  43.983  0.00  0.00      A    C  
ATOM   4063  HA3 GLY A 265      27.318  41.431  44.615  0.00  0.00      A    H  
ATOM   4064  HA2 GLY A 265      26.130  41.631  43.357  0.00  0.00      A    H  
ATOM   4065  C   GLY A 265      27.435  39.941  43.091  0.00  0.00      A    C  
ATOM   4066  O   GLY A 265      27.794  38.840  43.492  0.00  0.00      A    O  
ATOM   4067  N   VAL A 266      27.790  40.414  41.897  0.00  0.00      A    N  
ATOM   4068  H   VAL A 266      27.448  41.341  41.654  0.00  0.00      A    H  
ATOM   4069  CA  VAL A 266      28.833  39.853  41.022  0.00  0.00      A    C  
ATOM   4070  HA  VAL A 266      29.015  38.817  41.301  0.00  0.00      A    H  
ATOM   4071  CB  VAL A 266      28.422  39.891  39.529  0.00  0.00      A    C  
ATOM   4072  HB  VAL A 266      28.177  40.919  39.257  0.00  0.00      A    H  
ATOM   4073  CG1 VAL A 266      29.551  39.400  38.602  0.00  0.00      A    C  
ATOM   4074 1HG1 VAL A 266      29.847  38.386  38.874  0.00  0.00      A    H  
ATOM   4075 2HG1 VAL A 266      29.209  39.409  37.567  0.00  0.00      A    H  
ATOM   4076 3HG1 VAL A 266      30.417  40.058  38.671  0.00  0.00      A    H  
ATOM   4077  CG2 VAL A 266      27.177  39.023  39.283  0.00  0.00      A    C  
ATOM   4078 1HG2 VAL A 266      27.369  37.996  39.593  0.00  0.00      A    H  
ATOM   4079 2HG2 VAL A 266      26.330  39.421  39.840  0.00  0.00      A    H  
ATOM   4080 3HG2 VAL A 266      26.922  39.030  38.223  0.00  0.00      A    H  
ATOM   4081  C   VAL A 266      30.109  40.675  41.222  0.00  0.00      A    C  
ATOM   4082  O   VAL A 266      30.068  41.899  41.095  0.00  0.00      A    O  
ATOM   4083  N   VAL A 267      31.228  40.009  41.517  0.00  0.00      A    N  
ATOM   4084  H   VAL A 267      31.152  38.989  41.624  0.00  0.00      A    H  
ATOM   4085  CA  VAL A 267      32.543  40.640  41.731  0.00  0.00      A    C  
ATOM   4086  HA  VAL A 267      32.428  41.723  41.695  0.00  0.00      A    H  
ATOM   4087  CB  VAL A 267      33.132  40.277  43.117  0.00  0.00      A    C  
ATOM   4088  HB  VAL A 267      33.313  39.205  43.148  0.00  0.00      A    H  
ATOM   4089  CG1 VAL A 267      34.469  41.002  43.362  0.00  0.00      A    C  
ATOM   4090 1HG1 VAL A 267      34.848  40.753  44.354  0.00  0.00      A    H  
ATOM   4091 2HG1 VAL A 267      35.213  40.690  42.629  0.00  0.00      A    H  
ATOM   4092 3HG1 VAL A 267      34.329  42.082  43.294  0.00  0.00      A    H  
ATOM   4093  CG2 VAL A 267      32.168  40.629  44.266  0.00  0.00      A    C  
ATOM   4094 1HG2 VAL A 267      31.945  41.696  44.259  0.00  0.00      A    H  
ATOM   4095 2HG2 VAL A 267      31.238  40.068  44.170  0.00  0.00      A    H  
ATOM   4096 3HG2 VAL A 267      32.622  40.369  45.223  0.00  0.00      A    H  
ATOM   4097  C   VAL A 267      33.512  40.222  40.620  0.00  0.00      A    C  
ATOM   4098  O   VAL A 267      33.792  39.036  40.443  0.00  0.00      A    O  
ATOM   4099  N   LEU A 268      34.042  41.193  39.877  0.00  0.00      A    N  
ATOM   4100  H   LEU A 268      33.733  42.147  40.033  0.00  0.00      A    H  
ATOM   4101  CA  LEU A 268      35.025  40.974  38.818  0.00  0.00      A    C  
ATOM   4102  HA  LEU A 268      34.997  39.930  38.501  0.00  0.00      A    H  
ATOM   4103  CB  LEU A 268      34.685  41.848  37.595  0.00  0.00      A    C  
ATOM   4104  HB3 LEU A 268      35.409  41.615  36.814  0.00  0.00      A    H  
ATOM   4105  HB2 LEU A 268      34.808  42.898  37.863  0.00  0.00      A    H  
ATOM   4106  CG  LEU A 268      33.272  41.663  37.012  0.00  0.00      A    C  
ATOM   4107  HG  LEU A 268      32.528  41.969  37.747  0.00  0.00      A    H  
ATOM   4108  CD1 LEU A 268      33.110  42.547  35.774  0.00  0.00      A    C  
ATOM   4109 1HD1 LEU A 268      33.885  42.317  35.042  0.00  0.00      A    H  
ATOM   4110 2HD1 LEU A 268      32.131  42.388  35.324  0.00  0.00      A    H  
ATOM   4111 3HD1 LEU A 268      33.198  43.592  36.069  0.00  0.00      A    H  
ATOM   4112  CD2 LEU A 268      32.991  40.212  36.614  0.00  0.00      A    C  
ATOM   4113 1HD2 LEU A 268      32.988  39.580  37.502  0.00  0.00      A    H  
ATOM   4114 2HD2 LEU A 268      32.008  40.142  36.150  0.00  0.00      A    H  
ATOM   4115 3HD2 LEU A 268      33.751  39.861  35.916  0.00  0.00      A    H  
ATOM   4116  C   LEU A 268      36.441  41.257  39.339  0.00  0.00      A    C  
ATOM   4117  O   LEU A 268      36.820  42.408  39.547  0.00  0.00      A    O  
ATOM   4118  N   GLY A 269      37.224  40.198  39.541  0.00  0.00      A    N  
ATOM   4119  H   GLY A 269      36.831  39.272  39.391  0.00  0.00      A    H  
ATOM   4120  CA  GLY A 269      38.640  40.251  39.927  0.00  0.00      A    C  
ATOM   4121  HA3 GLY A 269      38.755  39.856  40.935  0.00  0.00      A    H  
ATOM   4122  HA2 GLY A 269      38.997  41.280  39.915  0.00  0.00      A    H  
ATOM   4123  C   GLY A 269      39.510  39.437  38.965  0.00  0.00      A    C  
ATOM   4124  O   GLY A 269      40.484  38.808  39.380  0.00  0.00      A    O  
ATOM   4125  N   ALA A 270      39.108  39.410  37.690  0.00  0.00      A    N  
ATOM   4126  H   ALA A 270      38.296  39.962  37.465  0.00  0.00      A    H  
ATOM   4127  CA  ALA A 270      39.634  38.553  36.626  0.00  0.00      A    C  
ATOM   4128  HA  ALA A 270      39.811  37.572  37.056  0.00  0.00      A    H  
ATOM   4129  CB  ALA A 270      38.528  38.413  35.571  0.00  0.00      A    C  
ATOM   4130  HB1 ALA A 270      37.620  38.033  36.038  0.00  0.00      A    H  
ATOM   4131  HB2 ALA A 270      38.322  39.381  35.115  0.00  0.00      A    H  
ATOM   4132  HB3 ALA A 270      38.840  37.716  34.794  0.00  0.00      A    H  
ATOM   4133  C   ALA A 270      40.970  39.030  36.007  0.00  0.00      A    C  
ATOM   4134  O   ALA A 270      41.344  38.593  34.914  0.00  0.00      A    O  
ATOM   4135  N   GLY A 271      41.676  39.962  36.655  0.00  0.00      A    N  
ATOM   4136  H   GLY A 271      41.342  40.303  37.549  0.00  0.00      A    H  
ATOM   4137  CA  GLY A 271      42.849  40.622  36.086  0.00  0.00      A    C  
ATOM   4138  HA3 GLY A 271      43.572  39.868  35.789  0.00  0.00      A    H  
ATOM   4139  HA2 GLY A 271      43.312  41.254  36.844  0.00  0.00      A    H  
ATOM   4140  C   GLY A 271      42.504  41.486  34.868  0.00  0.00      A    C  
ATOM   4141  O   GLY A 271      41.334  41.660  34.518  0.00  0.00      A    O  
ATOM   4142  N   GLY A 272      43.519  42.059  34.230  0.00  0.00      A    N  
ATOM   4143  H   GLY A 272      44.465  41.899  34.558  0.00  0.00      A    H  
ATOM   4144  CA  GLY A 272      43.330  43.058  33.176  0.00  0.00      A    C  
ATOM   4145  HA3 GLY A 272      44.228  43.658  33.110  0.00  0.00      A    H  
ATOM   4146  HA2 GLY A 272      42.506  43.720  33.438  0.00  0.00      A    H  
ATOM   4147  C   GLY A 272      43.073  42.510  31.776  0.00  0.00      A    C  
ATOM   4148  O   GLY A 272      42.595  41.388  31.603  0.00  0.00      A    O  
ATOM   4149  N   PHE A 273      43.393  43.329  30.771  0.00  0.00      A    N  
ATOM   4150  H   PHE A 273      43.791  44.229  31.017  0.00  0.00      A    H  
ATOM   4151  CA  PHE A 273      43.295  42.993  29.345  0.00  0.00      A    C  
ATOM   4152  HA  PHE A 273      42.870  41.996  29.264  0.00  0.00      A    H  
ATOM   4153  CB  PHE A 273      42.330  43.961  28.638  0.00  0.00      A    C  
ATOM   4154  HB3 PHE A 273      41.390  43.980  29.184  0.00  0.00      A    H  
ATOM   4155  HB2 PHE A 273      42.108  43.560  27.648  0.00  0.00      A    H  
ATOM   4156  CG  PHE A 273      42.817  45.392  28.479  0.00  0.00      A    C  
ATOM   4157  CD1 PHE A 273      43.463  45.796  27.294  0.00  0.00      A    C  
ATOM   4158  HD1 PHE A 273      43.650  45.079  26.509  0.00  0.00      A    H  
ATOM   4159  CE1 PHE A 273      43.860  47.135  27.126  0.00  0.00      A    C  
ATOM   4160  HE1 PHE A 273      44.343  47.451  26.215  0.00  0.00      A    H  
ATOM   4161  CZ  PHE A 273      43.634  48.070  28.149  0.00  0.00      A    C  
ATOM   4162  HZ  PHE A 273      43.943  49.097  28.018  0.00  0.00      A    H  
ATOM   4163  CE2 PHE A 273      43.010  47.666  29.341  0.00  0.00      A    C  
ATOM   4164  HE2 PHE A 273      42.849  48.381  30.136  0.00  0.00      A    H  
ATOM   4165  CD2 PHE A 273      42.592  46.334  29.501  0.00  0.00      A    C  
ATOM   4166  HD2 PHE A 273      42.103  46.035  30.417  0.00  0.00      A    H  
ATOM   4167  C   PHE A 273      44.655  42.913  28.632  0.00  0.00      A    C  
ATOM   4168  O   PHE A 273      44.695  42.687  27.422  0.00  0.00      A    O  
HETATM 4169  N   GLH A 274      45.767  43.057  29.359  0.00  0.00      A    N  
HETATM 4170  H   GLH A 274      45.645  43.240  30.352  0.00  0.00      A    H  
HETATM 4171  CA  GLH A 274      47.140  43.098  28.850  0.00  0.00      A    C  
HETATM 4172  HA  GLH A 274      47.213  44.009  28.256  0.00  0.00      A    H  
HETATM 4173  CB  GLH A 274      48.134  43.257  30.022  0.00  0.00      A    C  
HETATM 4174  HB3 GLH A 274      47.858  44.128  30.614  0.00  0.00      A    H  
HETATM 4175  HB2 GLH A 274      49.112  43.469  29.591  0.00  0.00      A    H  
HETATM 4176  CG  GLH A 274      48.303  42.054  30.974  0.00  0.00      A    C  
HETATM 4177  HG3 GLH A 274      49.222  42.208  31.533  0.00  0.00      A    H  
HETATM 4178  HG2 GLH A 274      48.417  41.138  30.398  0.00  0.00      A    H  
HETATM 4179  CD  GLH A 274      47.197  41.865  32.012  0.00  0.00      A    C  
HETATM 4180  OE1 GLH A 274      46.173  42.526  32.066  0.00  0.00      A    O  
HETATM 4181  OE2 GLH A 274      47.423  40.874  32.905  0.00  0.00      A    O  
HETATM 4182  HE2 GLH A 274      48.254  40.410  32.691  0.00  0.00      A    H  
HETATM 4183  C   GLH A 274      47.547  41.950  27.901  0.00  0.00      A    C  
HETATM 4184  O   GLH A 274      48.496  42.125  27.132  0.00  0.00      A    O  
ATOM   4185  N   ARG A 275      46.843  40.805  27.906  0.00  0.00      A    N  
ATOM   4186  H   ARG A 275      46.079  40.729  28.572  0.00  0.00      A    H  
ATOM   4187  CA  ARG A 275      47.093  39.661  27.005  0.00  0.00      A    C  
ATOM   4188  HA  ARG A 275      48.116  39.730  26.642  0.00  0.00      A    H  
ATOM   4189  CB  ARG A 275      46.946  38.342  27.790  0.00  0.00      A    C  
ATOM   4190  HB3 ARG A 275      46.898  37.501  27.096  0.00  0.00      A    H  
ATOM   4191  HB2 ARG A 275      46.008  38.346  28.339  0.00  0.00      A    H  
ATOM   4192  CG  ARG A 275      48.104  38.086  28.766  0.00  0.00      A    C  
ATOM   4193  HG3 ARG A 275      47.806  37.295  29.452  0.00  0.00      A    H  
ATOM   4194  HG2 ARG A 275      48.319  38.979  29.352  0.00  0.00      A    H  
ATOM   4195  CD  ARG A 275      49.357  37.645  28.000  0.00  0.00      A    C  
ATOM   4196  HD3 ARG A 275      49.714  38.469  27.381  0.00  0.00      A    H  
ATOM   4197  HD2 ARG A 275      49.095  36.810  27.347  0.00  0.00      A    H  
ATOM   4198  NE  ARG A 275      50.438  37.223  28.901  0.00  0.00      A    N  
ATOM   4199  HE  ARG A 275      50.317  37.338  29.901  0.00  0.00      A    H  
ATOM   4200  CZ  ARG A 275      51.600  36.739  28.516  0.00  0.00      A    C  
ATOM   4201  NH1 ARG A 275      51.926  36.502  27.283  0.00  0.00      A    N  
ATOM   4202 1HH1 ARG A 275      51.296  36.729  26.523  0.00  0.00      A    H  
ATOM   4203 2HH1 ARG A 275      52.878  36.209  27.106  0.00  0.00      A    H  
ATOM   4204  NH2 ARG A 275      52.505  36.463  29.391  0.00  0.00      A    N  
ATOM   4205 1HH2 ARG A 275      52.318  36.648  30.368  0.00  0.00      A    H  
ATOM   4206 2HH2 ARG A 275      53.414  36.181  29.047  0.00  0.00      A    H  
ATOM   4207  C   ARG A 275      46.235  39.630  25.730  0.00  0.00      A    C  
ATOM   4208  O   ARG A 275      46.500  38.794  24.870  0.00  0.00      A    O  
ATOM   4209  N   ASN A 276      45.232  40.497  25.577  0.00  0.00      A    N  
ATOM   4210  H   ASN A 276      45.104  41.214  26.282  0.00  0.00      A    H  
ATOM   4211  CA  ASN A 276      44.414  40.587  24.360  0.00  0.00      A    C  
ATOM   4212  HA  ASN A 276      44.421  39.626  23.845  0.00  0.00      A    H  
ATOM   4213  CB  ASN A 276      42.965  40.888  24.758  0.00  0.00      A    C  
ATOM   4214  HB3 ASN A 276      42.906  41.861  25.246  0.00  0.00      A    H  
ATOM   4215  HB2 ASN A 276      42.648  40.125  25.458  0.00  0.00      A    H  
ATOM   4216  CG  ASN A 276      42.011  40.873  23.577  0.00  0.00      A    C  
ATOM   4217  OD1 ASN A 276      41.828  41.861  22.881  0.00  0.00      A    O  
ATOM   4218  ND2 ASN A 276      41.343  39.770  23.335  0.00  0.00      A    N  
ATOM   4219 1HD2 ASN A 276      41.507  38.904  23.838  0.00  0.00      A    H  
ATOM   4220 2HD2 ASN A 276      40.756  39.734  22.510  0.00  0.00      A    H  
ATOM   4221  C   ASN A 276      45.007  41.641  23.414  0.00  0.00      A    C  
ATOM   4222  O   ASN A 276      44.878  42.841  23.663  0.00  0.00      A    O  
ATOM   4223  N   GLN A 277      45.715  41.204  22.369  0.00  0.00      A    N  
ATOM   4224  H   GLN A 277      45.676  40.216  22.130  0.00  0.00      A    H  
ATOM   4225  CA  GLN A 277      46.548  42.091  21.555  0.00  0.00      A    C  
ATOM   4226  HA  GLN A 277      47.266  42.577  22.217  0.00  0.00      A    H  
ATOM   4227  CB  GLN A 277      47.333  41.262  20.528  0.00  0.00      A    C  
ATOM   4228  HB3 GLN A 277      46.629  40.738  19.882  0.00  0.00      A    H  
ATOM   4229  HB2 GLN A 277      47.928  40.514  21.055  0.00  0.00      A    H  
ATOM   4230  CG  GLN A 277      48.273  42.115  19.652  0.00  0.00      A    C  
ATOM   4231  HG3 GLN A 277      47.686  42.829  19.074  0.00  0.00      A    H  
ATOM   4232  HG2 GLN A 277      48.771  41.467  18.935  0.00  0.00      A    H  
ATOM   4233  CD  GLN A 277      49.358  42.868  20.425  0.00  0.00      A    C  
ATOM   4234  OE1 GLN A 277      49.681  42.577  21.572  0.00  0.00      A    O  
ATOM   4235  NE2 GLN A 277      49.956  43.873  19.826  0.00  0.00      A    N  
ATOM   4236 1HE2 GLN A 277      50.745  44.309  20.285  0.00  0.00      A    H  
ATOM   4237 2HE2 GLN A 277      49.689  44.165  18.892  0.00  0.00      A    H  
ATOM   4238  C   GLN A 277      45.748  43.217  20.890  0.00  0.00      A    C  
ATOM   4239  O   GLN A 277      46.221  44.350  20.881  0.00  0.00      A    O  
ATOM   4240  N   GLN A 278      44.543  42.963  20.374  0.00  0.00      A    N  
ATOM   4241  H   GLN A 278      44.176  42.011  20.394  0.00  0.00      A    H  
ATOM   4242  CA  GLN A 278      43.748  44.013  19.734  0.00  0.00      A    C  
ATOM   4243  HA  GLN A 278      44.372  44.541  19.009  0.00  0.00      A    H  
ATOM   4244  CB  GLN A 278      42.555  43.403  18.993  0.00  0.00      A    C  
ATOM   4245  HB3 GLN A 278      41.906  44.218  18.675  0.00  0.00      A    H  
ATOM   4246  HB2 GLN A 278      41.991  42.753  19.664  0.00  0.00      A    H  
ATOM   4247  CG  GLN A 278      42.987  42.622  17.743  0.00  0.00      A    C  
ATOM   4248  HG3 GLN A 278      43.516  41.713  18.026  0.00  0.00      A    H  
ATOM   4249  HG2 GLN A 278      43.666  43.243  17.155  0.00  0.00      A    H  
ATOM   4250  CD  GLN A 278      41.796  42.252  16.863  0.00  0.00      A    C  
ATOM   4251  OE1 GLN A 278      40.647  42.170  17.297  0.00  0.00      A    O  
ATOM   4252  NE2 GLN A 278      42.009  42.019  15.591  0.00  0.00      A    N  
ATOM   4253 1HE2 GLN A 278      41.215  41.908  14.968  0.00  0.00      A    H  
ATOM   4254 2HE2 GLN A 278      42.955  42.035  15.218  0.00  0.00      A    H  
ATOM   4255  C   GLN A 278      43.282  45.070  20.741  0.00  0.00      A    C  
ATOM   4256  O   GLN A 278      43.439  46.262  20.480  0.00  0.00      A    O  
ATOM   4257  N   MET A 279      42.777  44.670  21.916  0.00  0.00      A    N  
ATOM   4258  H   MET A 279      42.664  43.679  22.103  0.00  0.00      A    H  
ATOM   4259  CA  MET A 279      42.399  45.641  22.949  0.00  0.00      A    C  
ATOM   4260  HA  MET A 279      41.770  46.393  22.472  0.00  0.00      A    H  
ATOM   4261  CB  MET A 279      41.568  44.964  24.049  0.00  0.00      A    C  
ATOM   4262  HB3 MET A 279      42.217  44.413  24.730  0.00  0.00      A    H  
ATOM   4263  HB2 MET A 279      40.873  44.262  23.589  0.00  0.00      A    H  
ATOM   4264  CG  MET A 279      40.734  45.996  24.816  0.00  0.00      A    C  
ATOM   4265  HG3 MET A 279      40.123  46.540  24.092  0.00  0.00      A    H  
ATOM   4266  HG2 MET A 279      41.398  46.713  25.303  0.00  0.00      A    H  
ATOM   4267  SD  MET A 279      39.632  45.280  26.063  0.00  0.00      A    S  
ATOM   4268  CE  MET A 279      38.470  46.655  26.242  0.00  0.00      A    C  
ATOM   4269  HE1 MET A 279      37.942  46.821  25.302  0.00  0.00      A    H  
ATOM   4270  HE2 MET A 279      37.745  46.426  27.024  0.00  0.00      A    H  
ATOM   4271  HE3 MET A 279      39.010  47.562  26.511  0.00  0.00      A    H  
ATOM   4272  C   MET A 279      43.627  46.387  23.494  0.00  0.00      A    C  
ATOM   4273  O   MET A 279      43.535  47.579  23.772  0.00  0.00      A    O  
ATOM   4274  N   ARG A 280      44.801  45.746  23.569  0.00  0.00      A    N  
ATOM   4275  H   ARG A 280      44.812  44.749  23.367  0.00  0.00      A    H  
ATOM   4276  CA  ARG A 280      46.083  46.419  23.848  0.00  0.00      A    C  
ATOM   4277  HA  ARG A 280      45.993  46.945  24.795  0.00  0.00      A    H  
ATOM   4278  CB  ARG A 280      47.177  45.342  23.980  0.00  0.00      A    C  
ATOM   4279  HB3 ARG A 280      47.413  44.935  22.999  0.00  0.00      A    H  
ATOM   4280  HB2 ARG A 280      46.798  44.530  24.604  0.00  0.00      A    H  
ATOM   4281  CG  ARG A 280      48.470  45.856  24.620  0.00  0.00      A    C  
ATOM   4282  HG3 ARG A 280      48.255  46.190  25.636  0.00  0.00      A    H  
ATOM   4283  HG2 ARG A 280      48.862  46.693  24.043  0.00  0.00      A    H  
ATOM   4284  CD  ARG A 280      49.515  44.732  24.666  0.00  0.00      A    C  
ATOM   4285  HD3 ARG A 280      49.746  44.421  23.645  0.00  0.00      A    H  
ATOM   4286  HD2 ARG A 280      49.098  43.873  25.192  0.00  0.00      A    H  
ATOM   4287  NE  ARG A 280      50.752  45.198  25.315  0.00  0.00      A    N  
ATOM   4288  HE  ARG A 280      51.229  45.972  24.863  0.00  0.00      A    H  
ATOM   4289  CZ  ARG A 280      51.261  44.805  26.469  0.00  0.00      A    C  
ATOM   4290  NH1 ARG A 280      50.746  43.874  27.218  0.00  0.00      A    N  
ATOM   4291 1HH1 ARG A 280      49.928  43.350  26.945  0.00  0.00      A    H  
ATOM   4292 2HH1 ARG A 280      51.237  43.679  28.093  0.00  0.00      A    H  
ATOM   4293  NH2 ARG A 280      52.330  45.360  26.949  0.00  0.00      A    N  
ATOM   4294 1HH2 ARG A 280      52.825  46.104  26.466  0.00  0.00      A    H  
ATOM   4295 2HH2 ARG A 280      52.664  45.006  27.846  0.00  0.00      A    H  
ATOM   4296  C   ARG A 280      46.406  47.483  22.784  0.00  0.00      A    C  
ATOM   4297  O   ARG A 280      46.702  48.632  23.116  0.00  0.00      A    O  
ATOM   4298  N   GLU A 281      46.279  47.125  21.506  0.00  0.00      A    N  
ATOM   4299  H   GLU A 281      46.010  46.167  21.296  0.00  0.00      A    H  
ATOM   4300  CA  GLU A 281      46.556  48.010  20.367  0.00  0.00      A    C  
ATOM   4301  HA  GLU A 281      47.534  48.467  20.523  0.00  0.00      A    H  
ATOM   4302  CB  GLU A 281      46.614  47.181  19.071  0.00  0.00      A    C  
ATOM   4303  HB3 GLU A 281      46.533  47.858  18.226  0.00  0.00      A    H  
ATOM   4304  HB2 GLU A 281      45.774  46.489  19.037  0.00  0.00      A    H  
ATOM   4305  CG  GLU A 281      47.937  46.415  18.940  0.00  0.00      A    C  
ATOM   4306  HG3 GLU A 281      48.049  45.750  19.793  0.00  0.00      A    H  
ATOM   4307  HG2 GLU A 281      48.757  47.133  18.975  0.00  0.00      A    H  
ATOM   4308  CD  GLU A 281      48.072  45.595  17.650  0.00  0.00      A    C  
ATOM   4309  OE1 GLU A 281      49.214  45.156  17.356  0.00  0.00      A    O  
ATOM   4310  OE2 GLU A 281      47.079  45.370  16.915  0.00  0.00      A    O  
ATOM   4311  C   GLU A 281      45.554  49.169  20.209  0.00  0.00      A    C  
ATOM   4312  O   GLU A 281      45.913  50.187  19.611  0.00  0.00      A    O  
ATOM   4313  N   GLN A 282      44.331  49.065  20.741  0.00  0.00      A    N  
ATOM   4314  H   GLN A 282      44.045  48.165  21.113  0.00  0.00      A    H  
ATOM   4315  CA  GLN A 282      43.349  50.160  20.737  0.00  0.00      A    C  
ATOM   4316  HA  GLN A 282      43.186  50.497  19.710  0.00  0.00      A    H  
ATOM   4317  CB  GLN A 282      42.005  49.667  21.312  0.00  0.00      A    C  
ATOM   4318  HB3 GLN A 282      41.422  50.528  21.641  0.00  0.00      A    H  
ATOM   4319  HB2 GLN A 282      42.188  49.042  22.184  0.00  0.00      A    H  
ATOM   4320  CG  GLN A 282      41.162  48.889  20.289  0.00  0.00      A    C  
ATOM   4321  HG3 GLN A 282      41.782  48.137  19.804  0.00  0.00      A    H  
ATOM   4322  HG2 GLN A 282      40.808  49.581  19.525  0.00  0.00      A    H  
ATOM   4323  CD  GLN A 282      39.953  48.193  20.920  0.00  0.00      A    C  
ATOM   4324  OE1 GLN A 282      39.844  46.971  20.911  0.00  0.00      A    O  
ATOM   4325  NE2 GLN A 282      39.000  48.913  21.472  0.00  0.00      A    N  
ATOM   4326 1HE2 GLN A 282      38.183  48.438  21.835  0.00  0.00      A    H  
ATOM   4327 2HE2 GLN A 282      39.057  49.929  21.479  0.00  0.00      A    H  
ATOM   4328  C   GLN A 282      43.822  51.395  21.523  0.00  0.00      A    C  
ATOM   4329  O   GLN A 282      43.552  52.515  21.092  0.00  0.00      A    O  
ATOM   4330  N   TYR A 283      44.510  51.234  22.660  0.00  0.00      A    N  
ATOM   4331  H   TYR A 283      44.714  50.290  22.963  0.00  0.00      A    H  
ATOM   4332  CA  TYR A 283      44.716  52.339  23.617  0.00  0.00      A    C  
ATOM   4333  HA  TYR A 283      44.274  53.258  23.232  0.00  0.00      A    H  
ATOM   4334  CB  TYR A 283      43.989  51.990  24.918  0.00  0.00      A    C  
ATOM   4335  HB3 TYR A 283      44.099  52.828  25.607  0.00  0.00      A    H  
ATOM   4336  HB2 TYR A 283      44.471  51.126  25.371  0.00  0.00      A    H  
ATOM   4337  CG  TYR A 283      42.512  51.690  24.785  0.00  0.00      A    C  
ATOM   4338  CD1 TYR A 283      41.595  52.746  24.647  0.00  0.00      A    C  
ATOM   4339  HD1 TYR A 283      41.947  53.766  24.586  0.00  0.00      A    H  
ATOM   4340  CE1 TYR A 283      40.217  52.477  24.618  0.00  0.00      A    C  
ATOM   4341  HE1 TYR A 283      39.523  53.296  24.531  0.00  0.00      A    H  
ATOM   4342  CZ  TYR A 283      39.749  51.145  24.711  0.00  0.00      A    C  
ATOM   4343  OH  TYR A 283      38.415  50.881  24.731  0.00  0.00      A    O  
ATOM   4344  HH  TYR A 283      37.893  51.696  24.760  0.00  0.00      A    H  
ATOM   4345  CE2 TYR A 283      40.673  50.085  24.819  0.00  0.00      A    C  
ATOM   4346  HE2 TYR A 283      40.317  49.069  24.888  0.00  0.00      A    H  
ATOM   4347  CD2 TYR A 283      42.050  50.363  24.872  0.00  0.00      A    C  
ATOM   4348  HD2 TYR A 283      42.756  49.556  24.999  0.00  0.00      A    H  
ATOM   4349  C   TYR A 283      46.182  52.660  23.955  0.00  0.00      A    C  
ATOM   4350  O   TYR A 283      46.529  53.837  24.128  0.00  0.00      A    O  
ATOM   4351  N   LEU A 284      47.031  51.633  24.074  0.00  0.00      A    N  
ATOM   4352  H   LEU A 284      46.715  50.696  23.849  0.00  0.00      A    H  
ATOM   4353  CA  LEU A 284      48.416  51.788  24.523  0.00  0.00      A    C  
ATOM   4354  HA  LEU A 284      48.434  52.514  25.337  0.00  0.00      A    H  
ATOM   4355  CB  LEU A 284      48.947  50.444  25.061  0.00  0.00      A    C  
ATOM   4356  HB3 LEU A 284      50.026  50.529  25.116  0.00  0.00      A    H  
ATOM   4357  HB2 LEU A 284      48.733  49.639  24.357  0.00  0.00      A    H  
ATOM   4358  CG  LEU A 284      48.457  50.067  26.472  0.00  0.00      A    C  
ATOM   4359  HG  LEU A 284      48.466  50.953  27.106  0.00  0.00      A    H  
ATOM   4360  CD1 LEU A 284      47.058  49.457  26.480  0.00  0.00      A    C  
ATOM   4361 1HD1 LEU A 284      46.339  50.170  26.097  0.00  0.00      A    H  
ATOM   4362 2HD1 LEU A 284      47.039  48.555  25.875  0.00  0.00      A    H  
ATOM   4363 3HD1 LEU A 284      46.767  49.218  27.501  0.00  0.00      A    H  
ATOM   4364  CD2 LEU A 284      49.396  49.030  27.087  0.00  0.00      A    C  
ATOM   4365 1HD2 LEU A 284      49.439  48.141  26.460  0.00  0.00      A    H  
ATOM   4366 2HD2 LEU A 284      50.399  49.446  27.177  0.00  0.00      A    H  
ATOM   4367 3HD2 LEU A 284      49.042  48.757  28.080  0.00  0.00      A    H  
ATOM   4368  C   LEU A 284      49.319  52.322  23.390  0.00  0.00      A    C  
ATOM   4369  O   LEU A 284      49.023  52.082  22.213  0.00  0.00      A    O  
ATOM   4370  N   PRO A 285      50.434  53.010  23.714  0.00  0.00      A    N  
ATOM   4371  CD  PRO A 285      50.905  53.328  25.058  0.00  0.00      A    C  
ATOM   4372  HD3 PRO A 285      50.338  54.157  25.467  0.00  0.00      A    H  
ATOM   4373  HD2 PRO A 285      50.827  52.475  25.725  0.00  0.00      A    H  
ATOM   4374  CG  PRO A 285      52.361  53.756  24.910  0.00  0.00      A    C  
ATOM   4375  HG3 PRO A 285      52.652  54.480  25.671  0.00  0.00      A    H  
ATOM   4376  HG2 PRO A 285      53.003  52.876  24.952  0.00  0.00      A    H  
ATOM   4377  CB  PRO A 285      52.388  54.359  23.507  0.00  0.00      A    C  
ATOM   4378  HB3 PRO A 285      52.030  55.389  23.551  0.00  0.00      A    H  
ATOM   4379  HB2 PRO A 285      53.386  54.326  23.073  0.00  0.00      A    H  
ATOM   4380  CA  PRO A 285      51.384  53.507  22.721  0.00  0.00      A    C  
ATOM   4381  HA  PRO A 285      50.866  54.141  22.004  0.00  0.00      A    H  
ATOM   4382  C   PRO A 285      52.059  52.345  21.982  0.00  0.00      A    C  
ATOM   4383  O   PRO A 285      52.514  51.382  22.603  0.00  0.00      A    O  
ATOM   4384  N   LYS A 286      52.115  52.416  20.648  0.00  0.00      A    N  
ATOM   4385  H   LYS A 286      51.714  53.235  20.198  0.00  0.00      A    H  
ATOM   4386  CA  LYS A 286      52.774  51.408  19.803  0.00  0.00      A    C  
ATOM   4387  HA  LYS A 286      52.648  50.441  20.283  0.00  0.00      A    H  
ATOM   4388  CB  LYS A 286      52.082  51.355  18.427  0.00  0.00      A    C  
ATOM   4389  HB3 LYS A 286      52.813  51.053  17.680  0.00  0.00      A    H  
ATOM   4390  HB2 LYS A 286      51.729  52.346  18.138  0.00  0.00      A    H  
ATOM   4391  CG  LYS A 286      50.937  50.330  18.360  0.00  0.00      A    C  
ATOM   4392  HG3 LYS A 286      51.335  49.350  18.625  0.00  0.00      A    H  
ATOM   4393  HG2 LYS A 286      50.597  50.279  17.325  0.00  0.00      A    H  
ATOM   4394  CD  LYS A 286      49.724  50.617  19.257  0.00  0.00      A    C  
ATOM   4395  HD3 LYS A 286      50.040  50.670  20.299  0.00  0.00      A    H  
ATOM   4396  HD2 LYS A 286      49.018  49.792  19.157  0.00  0.00      A    H  
ATOM   4397  CE  LYS A 286      49.033  51.917  18.839  0.00  0.00      A    C  
ATOM   4398  HE3 LYS A 286      48.709  51.823  17.799  0.00  0.00      A    H  
ATOM   4399  HE2 LYS A 286      49.749  52.741  18.896  0.00  0.00      A    H  
ATOM   4400  NZ  LYS A 286      47.864  52.229  19.690  0.00  0.00      A    N1+
ATOM   4401  HZ1 LYS A 286      47.395  53.063  19.351  0.00  0.00      A    H  
ATOM   4402  HZ2 LYS A 286      47.187  51.474  19.678  0.00  0.00      A    H  
ATOM   4403  HZ3 LYS A 286      48.153  52.391  20.651  0.00  0.00      A    H  
ATOM   4404  C   LYS A 286      54.297  51.661  19.667  0.00  0.00      A    C  
ATOM   4405  O   LYS A 286      54.718  52.815  19.794  0.00  0.00      A    O  
ATOM   4406  N   PRO A 287      55.126  50.633  19.377  0.00  0.00      A    N  
ATOM   4407  CD  PRO A 287      56.563  50.792  19.189  0.00  0.00      A    C  
ATOM   4408  HD3 PRO A 287      56.749  51.277  18.230  0.00  0.00      A    H  
ATOM   4409  HD2 PRO A 287      57.005  51.375  19.998  0.00  0.00      A    H  
ATOM   4410  CG  PRO A 287      57.150  49.381  19.173  0.00  0.00      A    C  
ATOM   4411  HG3 PRO A 287      58.023  49.308  18.526  0.00  0.00      A    H  
ATOM   4412  HG2 PRO A 287      57.397  49.076  20.189  0.00  0.00      A    H  
ATOM   4413  CB  PRO A 287      55.993  48.532  18.656  0.00  0.00      A    C  
ATOM   4414  HB3 PRO A 287      55.947  48.603  17.568  0.00  0.00      A    H  
ATOM   4415  HB2 PRO A 287      56.088  47.489  18.962  0.00  0.00      A    H  
ATOM   4416  CA  PRO A 287      54.767  49.217  19.270  0.00  0.00      A    C  
ATOM   4417  HA  PRO A 287      53.916  49.087  18.603  0.00  0.00      A    H  
ATOM   4418  C   PRO A 287      54.417  48.632  20.643  0.00  0.00      A    C  
ATOM   4419  O   PRO A 287      54.748  49.223  21.673  0.00  0.00      A    O  
ATOM   4420  N   THR A 288      53.692  47.512  20.667  0.00  0.00      A    N  
ATOM   4421  H   THR A 288      53.499  47.031  19.790  0.00  0.00      A    H  
ATOM   4422  CA  THR A 288      53.167  46.899  21.899  0.00  0.00      A    C  
ATOM   4423  HA  THR A 288      53.930  46.955  22.672  0.00  0.00      A    H  
ATOM   4424  CB  THR A 288      51.938  47.682  22.403  0.00  0.00      A    C  
ATOM   4425  HB  THR A 288      52.157  48.746  22.318  0.00  0.00      A    H  
ATOM   4426  CG2 THR A 288      50.629  47.422  21.655  0.00  0.00      A    C  
ATOM   4427 1HG2 THR A 288      50.289  46.400  21.820  0.00  0.00      A    H  
ATOM   4428 2HG2 THR A 288      49.865  48.111  22.016  0.00  0.00      A    H  
ATOM   4429 3HG2 THR A 288      50.776  47.584  20.588  0.00  0.00      A    H  
ATOM   4430  OG1 THR A 288      51.725  47.409  23.766  0.00  0.00      A    O  
ATOM   4431  HG1 THR A 288      51.934  48.242  24.243  0.00  0.00      A    H  
ATOM   4432  C   THR A 288      52.844  45.422  21.664  0.00  0.00      A    C  
ATOM   4433  O   THR A 288      52.445  45.039  20.563  0.00  0.00      A    O  
ATOM   4434  N   ASN A 289      53.022  44.567  22.670  0.00  0.00      A    N  
ATOM   4435  H   ASN A 289      53.363  44.912  23.557  0.00  0.00      A    H  
ATOM   4436  CA  ASN A 289      52.901  43.116  22.497  0.00  0.00      A    C  
ATOM   4437  HA  ASN A 289      52.166  42.895  21.722  0.00  0.00      A    H  
ATOM   4438  CB  ASN A 289      54.270  42.588  22.025  0.00  0.00      A    C  
ATOM   4439  HB3 ASN A 289      54.989  42.690  22.831  0.00  0.00      A    H  
ATOM   4440  HB2 ASN A 289      54.620  43.186  21.184  0.00  0.00      A    H  
ATOM   4441  CG  ASN A 289      54.272  41.133  21.590  0.00  0.00      A    C  
ATOM   4442  OD1 ASN A 289      53.340  40.373  21.821  0.00  0.00      A    O  
ATOM   4443  ND2 ASN A 289      55.337  40.699  20.961  0.00  0.00      A    N  
ATOM   4444 1HD2 ASN A 289      56.090  41.336  20.738  0.00  0.00      A    H  
ATOM   4445 2HD2 ASN A 289      55.368  39.736  20.652  0.00  0.00      A    H  
ATOM   4446  C   ASN A 289      52.444  42.432  23.794  0.00  0.00      A    C  
ATOM   4447  O   ASN A 289      53.109  42.543  24.823  0.00  0.00      A    O  
ATOM   4448  N   ALA A 290      51.343  41.681  23.731  0.00  0.00      A    N  
ATOM   4449  H   ALA A 290      50.805  41.700  22.868  0.00  0.00      A    H  
ATOM   4450  CA  ALA A 290      50.870  40.805  24.803  0.00  0.00      A    C  
ATOM   4451  HA  ALA A 290      50.498  41.423  25.620  0.00  0.00      A    H  
ATOM   4452  CB  ALA A 290      49.703  39.988  24.234  0.00  0.00      A    C  
ATOM   4453  HB1 ALA A 290      48.872  40.650  23.986  0.00  0.00      A    H  
ATOM   4454  HB2 ALA A 290      50.020  39.460  23.334  0.00  0.00      A    H  
ATOM   4455  HB3 ALA A 290      49.376  39.250  24.964  0.00  0.00      A    H  
ATOM   4456  C   ALA A 290      51.972  39.894  25.390  0.00  0.00      A    C  
ATOM   4457  O   ALA A 290      52.011  39.677  26.601  0.00  0.00      A    O  
ATOM   4458  N   ALA A 291      52.898  39.405  24.555  0.00  0.00      A    N  
ATOM   4459  H   ALA A 291      52.830  39.634  23.570  0.00  0.00      A    H  
ATOM   4460  CA  ALA A 291      54.014  38.563  24.981  0.00  0.00      A    C  
ATOM   4461  HA  ALA A 291      53.601  37.733  25.552  0.00  0.00      A    H  
ATOM   4462  CB  ALA A 291      54.689  37.975  23.738  0.00  0.00      A    C  
ATOM   4463  HB1 ALA A 291      55.417  37.225  24.048  0.00  0.00      A    H  
ATOM   4464  HB2 ALA A 291      53.946  37.497  23.098  0.00  0.00      A    H  
ATOM   4465  HB3 ALA A 291      55.202  38.757  23.179  0.00  0.00      A    H  
ATOM   4466  C   ALA A 291      55.036  39.273  25.896  0.00  0.00      A    C  
ATOM   4467  O   ALA A 291      55.685  38.598  26.697  0.00  0.00      A    O  
ATOM   4468  N   TRP A 292      55.158  40.608  25.839  0.00  0.00      A    N  
ATOM   4469  H   TRP A 292      54.568  41.128  25.200  0.00  0.00      A    H  
ATOM   4470  CA  TRP A 292      56.009  41.381  26.758  0.00  0.00      A    C  
ATOM   4471  HA  TRP A 292      56.964  40.868  26.843  0.00  0.00      A    H  
ATOM   4472  CB  TRP A 292      56.284  42.790  26.203  0.00  0.00      A    C  
ATOM   4473  HB3 TRP A 292      56.954  43.293  26.899  0.00  0.00      A    H  
ATOM   4474  HB2 TRP A 292      55.345  43.346  26.197  0.00  0.00      A    H  
ATOM   4475  CG  TRP A 292      56.916  42.931  24.847  0.00  0.00      A    C  
ATOM   4476  CD1 TRP A 292      57.619  41.992  24.171  0.00  0.00      A    C  
ATOM   4477  HD1 TRP A 292      57.816  40.986  24.523  0.00  0.00      A    H  
ATOM   4478  NE1 TRP A 292      58.040  42.509  22.959  0.00  0.00      A    N  
ATOM   4479  HE1 TRP A 292      58.606  41.991  22.293  0.00  0.00      A    H  
ATOM   4480  CE2 TRP A 292      57.620  43.809  22.786  0.00  0.00      A    C  
ATOM   4481  CZ2 TRP A 292      57.766  44.737  21.743  0.00  0.00      A    C  
ATOM   4482  HZ2 TRP A 292      58.304  44.468  20.846  0.00  0.00      A    H  
ATOM   4483  CH2 TRP A 292      57.210  46.020  21.881  0.00  0.00      A    C  
ATOM   4484  HH2 TRP A 292      57.322  46.746  21.089  0.00  0.00      A    H  
ATOM   4485  CZ3 TRP A 292      56.541  46.365  23.068  0.00  0.00      A    C  
ATOM   4486  HZ3 TRP A 292      56.145  47.364  23.189  0.00  0.00      A    H  
ATOM   4487  CE3 TRP A 292      56.399  45.423  24.107  0.00  0.00      A    C  
ATOM   4488  HE3 TRP A 292      55.890  45.695  25.019  0.00  0.00      A    H  
ATOM   4489  CD2 TRP A 292      56.921  44.117  23.990  0.00  0.00      A    C  
ATOM   4490  C   TRP A 292      55.437  41.481  28.189  0.00  0.00      A    C  
ATOM   4491  O   TRP A 292      56.097  42.020  29.078  0.00  0.00      A    O  
ATOM   4492  N   SER A 293      54.226  40.977  28.444  0.00  0.00      A    N  
ATOM   4493  H   SER A 293      53.701  40.556  27.689  0.00  0.00      A    H  
ATOM   4494  CA  SER A 293      53.670  40.910  29.795  0.00  0.00      A    C  
ATOM   4495  HA  SER A 293      53.824  41.876  30.276  0.00  0.00      A    H  
ATOM   4496  CB  SER A 293      52.164  40.663  29.719  0.00  0.00      A    C  
ATOM   4497  HB3 SER A 293      51.974  39.632  29.416  0.00  0.00      A    H  
ATOM   4498  HB2 SER A 293      51.717  41.338  28.987  0.00  0.00      A    H  
ATOM   4499  OG  SER A 293      51.586  40.912  30.985  0.00  0.00      A    O  
ATOM   4500  HG  SER A 293      51.555  41.905  31.091  0.00  0.00      A    H  
ATOM   4501  C   SER A 293      54.346  39.822  30.644  0.00  0.00      A    C  
ATOM   4502  O   SER A 293      54.547  38.683  30.213  0.00  0.00      A    O  
ATOM   4503  N   ALA A 294      54.656  40.148  31.898  0.00  0.00      A    N  
ATOM   4504  H   ALA A 294      54.489  41.106  32.196  0.00  0.00      A    H  
ATOM   4505  CA  ALA A 294      54.998  39.158  32.919  0.00  0.00      A    C  
ATOM   4506  HA  ALA A 294      55.653  38.402  32.481  0.00  0.00      A    H  
ATOM   4507  CB  ALA A 294      55.776  39.873  34.028  0.00  0.00      A    C  
ATOM   4508  HB1 ALA A 294      56.067  39.154  34.796  0.00  0.00      A    H  
ATOM   4509  HB2 ALA A 294      56.679  40.324  33.614  0.00  0.00      A    H  
ATOM   4510  HB3 ALA A 294      55.159  40.654  34.473  0.00  0.00      A    H  
ATOM   4511  C   ALA A 294      53.749  38.429  33.470  0.00  0.00      A    C  
ATOM   4512  O   ALA A 294      53.879  37.433  34.188  0.00  0.00      A    O  
ATOM   4513  N   THR A 295      52.536  38.911  33.162  0.00  0.00      A    N  
ATOM   4514  H   THR A 295      52.481  39.709  32.541  0.00  0.00      A    H  
ATOM   4515  CA  THR A 295      51.278  38.338  33.677  0.00  0.00      A    C  
ATOM   4516  HA  THR A 295      51.445  38.105  34.725  0.00  0.00      A    H  
ATOM   4517  CB  THR A 295      50.115  39.339  33.623  0.00  0.00      A    C  
ATOM   4518  HB  THR A 295      49.283  38.923  34.193  0.00  0.00      A    H  
ATOM   4519  CG2 THR A 295      50.482  40.694  34.223  0.00  0.00      A    C  
ATOM   4520 1HG2 THR A 295      51.138  41.254  33.558  0.00  0.00      A    H  
ATOM   4521 2HG2 THR A 295      49.578  41.275  34.404  0.00  0.00      A    H  
ATOM   4522 3HG2 THR A 295      50.988  40.552  35.173  0.00  0.00      A    H  
ATOM   4523  OG1 THR A 295      49.673  39.587  32.307  0.00  0.00      A    O  
ATOM   4524  HG1 THR A 295      50.424  39.987  31.818  0.00  0.00      A    H  
ATOM   4525  C   THR A 295      50.867  37.052  32.938  0.00  0.00      A    C  
ATOM   4526  O   THR A 295      51.113  36.945  31.733  0.00  0.00      A    O  
ATOM   4527  N   PRO A 296      50.245  36.066  33.613  0.00  0.00      A    N  
ATOM   4528  CD  PRO A 296      50.044  36.005  35.055  0.00  0.00      A    C  
ATOM   4529  HD3 PRO A 296      50.943  36.286  35.606  0.00  0.00      A    H  
ATOM   4530  HD2 PRO A 296      49.214  36.654  35.325  0.00  0.00      A    H  
ATOM   4531  CG  PRO A 296      49.695  34.556  35.377  0.00  0.00      A    C  
ATOM   4532  HG3 PRO A 296      50.608  33.994  35.566  0.00  0.00      A    H  
ATOM   4533  HG2 PRO A 296      49.021  34.479  36.231  0.00  0.00      A    H  
ATOM   4534  CB  PRO A 296      49.038  34.072  34.088  0.00  0.00      A    C  
ATOM   4535  HB3 PRO A 296      49.151  32.995  33.960  0.00  0.00      A    H  
ATOM   4536  HB2 PRO A 296      47.989  34.353  34.104  0.00  0.00      A    H  
ATOM   4537  CA  PRO A 296      49.731  34.852  32.970  0.00  0.00      A    C  
ATOM   4538  HA  PRO A 296      50.598  34.283  32.643  0.00  0.00      A    H  
ATOM   4539  C   PRO A 296      48.755  35.098  31.783  0.00  0.00      A    C  
ATOM   4540  O   PRO A 296      47.972  36.054  31.818  0.00  0.00      A    O  
ATOM   4541  N   PRO A 297      48.754  34.231  30.743  0.00  0.00      A    N  
ATOM   4542  CD  PRO A 297      49.699  33.134  30.566  0.00  0.00      A    C  
ATOM   4543  HD3 PRO A 297      50.718  33.469  30.740  0.00  0.00      A    H  
ATOM   4544  HD2 PRO A 297      49.442  32.314  31.237  0.00  0.00      A    H  
ATOM   4545  CG  PRO A 297      49.586  32.679  29.112  0.00  0.00      A    C  
ATOM   4546  HG3 PRO A 297      50.282  33.251  28.496  0.00  0.00      A    H  
ATOM   4547  HG2 PRO A 297      49.764  31.610  29.000  0.00  0.00      A    H  
ATOM   4548  CB  PRO A 297      48.158  33.056  28.750  0.00  0.00      A    C  
ATOM   4549  HB3 PRO A 297      48.037  33.194  27.675  0.00  0.00      A    H  
ATOM   4550  HB2 PRO A 297      47.473  32.289  29.119  0.00  0.00      A    H  
ATOM   4551  CA  PRO A 297      47.955  34.364  29.518  0.00  0.00      A    C  
ATOM   4552  HA  PRO A 297      48.404  35.159  28.927  0.00  0.00      A    H  
ATOM   4553  C   PRO A 297      46.454  34.670  29.629  0.00  0.00      A    C  
ATOM   4554  O   PRO A 297      45.922  35.281  28.702  0.00  0.00      A    O  
HETATM 4555  N   HID A 298      45.737  34.251  30.677  0.00  0.00      A    N  
HETATM 4556  H   HID A 298      46.196  33.709  31.404  0.00  0.00      A    H  
HETATM 4557  CA  HID A 298      44.271  34.394  30.737  0.00  0.00      A    C  
HETATM 4558  HA  HID A 298      43.867  34.016  29.799  0.00  0.00      A    H  
HETATM 4559  CB  HID A 298      43.693  33.535  31.869  0.00  0.00      A    C  
HETATM 4560  HB3 HID A 298      42.712  33.918  32.156  0.00  0.00      A    H  
HETATM 4561  HB2 HID A 298      44.334  33.590  32.749  0.00  0.00      A    H  
HETATM 4562  CG  HID A 298      43.503  32.107  31.444  0.00  0.00      A    C  
HETATM 4563  ND1 HID A 298      44.361  31.061  31.665  0.00  0.00      A    N  
HETATM 4564  HD1 HID A 298      45.237  31.124  32.177  0.00  0.00      A    H  
HETATM 4565  CE1 HID A 298      43.843  29.960  31.102  0.00  0.00      A    C  
HETATM 4566  HE1 HID A 298      44.301  28.979  31.115  0.00  0.00      A    H  
HETATM 4567  NE2 HID A 298      42.691  30.260  30.478  0.00  0.00      A    N  
HETATM 4568  CD2 HID A 298      42.465  31.623  30.704  0.00  0.00      A    C  
HETATM 4569  HD2 HID A 298      41.632  32.202  30.338  0.00  0.00      A    H  
HETATM 4570  C   HID A 298      43.748  35.833  30.853  0.00  0.00      A    C  
HETATM 4571  O   HID A 298      42.569  36.061  30.570  0.00  0.00      A    O  
ATOM   4572  N   ASN A 299      44.587  36.794  31.247  0.00  0.00      A    N  
ATOM   4573  H   ASN A 299      45.538  36.521  31.462  0.00  0.00      A    H  
ATOM   4574  CA  ASN A 299      44.203  38.181  31.531  0.00  0.00      A    C  
ATOM   4575  HA  ASN A 299      43.254  38.168  32.070  0.00  0.00      A    H  
ATOM   4576  CB  ASN A 299      45.247  38.793  32.474  0.00  0.00      A    C  
ATOM   4577  HB3 ASN A 299      45.020  39.855  32.569  0.00  0.00      A    H  
ATOM   4578  HB2 ASN A 299      46.240  38.690  32.040  0.00  0.00      A    H  
ATOM   4579  CG  ASN A 299      45.258  38.201  33.879  0.00  0.00      A    C  
ATOM   4580  OD1 ASN A 299      44.847  37.080  34.144  0.00  0.00      A    O  
ATOM   4581  ND2 ASN A 299      45.747  38.937  34.842  0.00  0.00      A    N  
ATOM   4582 1HD2 ASN A 299      46.111  39.864  34.648  0.00  0.00      A    H  
ATOM   4583 2HD2 ASN A 299      45.639  38.657  35.809  0.00  0.00      A    H  
ATOM   4584  C   ASN A 299      43.952  39.006  30.243  0.00  0.00      A    C  
ATOM   4585  O   ASN A 299      44.732  39.881  29.848  0.00  0.00      A    O  
ATOM   4586  N   THR A 300      42.854  38.668  29.563  0.00  0.00      A    N  
ATOM   4587  H   THR A 300      42.333  37.880  29.934  0.00  0.00      A    H  
ATOM   4588  CA  THR A 300      42.464  39.129  28.219  0.00  0.00      A    C  
ATOM   4589  HA  THR A 300      43.300  39.661  27.768  0.00  0.00      A    H  
ATOM   4590  CB  THR A 300      42.117  37.929  27.322  0.00  0.00      A    C  
ATOM   4591  HB  THR A 300      41.743  38.292  26.366  0.00  0.00      A    H  
ATOM   4592  CG2 THR A 300      43.317  37.029  27.052  0.00  0.00      A    C  
ATOM   4593 1HG2 THR A 300      43.688  36.599  27.980  0.00  0.00      A    H  
ATOM   4594 2HG2 THR A 300      43.022  36.224  26.378  0.00  0.00      A    H  
ATOM   4595 3HG2 THR A 300      44.109  37.606  26.579  0.00  0.00      A    H  
ATOM   4596  OG1 THR A 300      41.113  37.146  27.926  0.00  0.00      A    O  
ATOM   4597  HG1 THR A 300      40.861  36.449  27.281  0.00  0.00      A    H  
ATOM   4598  C   THR A 300      41.268  40.087  28.214  0.00  0.00      A    C  
ATOM   4599  O   THR A 300      40.920  40.622  27.161  0.00  0.00      A    O  
ATOM   4600  N   GLY A 301      40.638  40.337  29.362  0.00  0.00      A    N  
ATOM   4601  H   GLY A 301      40.947  39.834  30.187  0.00  0.00      A    H  
ATOM   4602  CA  GLY A 301      39.610  41.370  29.537  0.00  0.00      A    C  
ATOM   4603  HA3 GLY A 301      39.941  42.292  29.063  0.00  0.00      A    H  
ATOM   4604  HA2 GLY A 301      39.463  41.537  30.604  0.00  0.00      A    H  
ATOM   4605  C   GLY A 301      38.254  41.018  28.929  0.00  0.00      A    C  
ATOM   4606  O   GLY A 301      37.471  41.917  28.638  0.00  0.00      A    O  
ATOM   4607  N   ASP A 302      37.952  39.735  28.737  0.00  0.00      A    N  
ATOM   4608  H   ASP A 302      38.634  39.039  29.014  0.00  0.00      A    H  
ATOM   4609  CA  ASP A 302      36.654  39.273  28.232  0.00  0.00      A    C  
ATOM   4610  HA  ASP A 302      36.469  39.744  27.264  0.00  0.00      A    H  
ATOM   4611  CB  ASP A 302      36.753  37.758  28.020  0.00  0.00      A    C  
ATOM   4612  HB3 ASP A 302      36.907  37.274  28.986  0.00  0.00      A    H  
ATOM   4613  HB2 ASP A 302      37.619  37.538  27.394  0.00  0.00      A    H  
ATOM   4614  CG  ASP A 302      35.507  37.177  27.356  0.00  0.00      A    C  
ATOM   4615  OD1 ASP A 302      34.870  36.303  27.980  0.00  0.00      A    O  
ATOM   4616  OD2 ASP A 302      35.152  37.601  26.227  0.00  0.00      A    O  
ATOM   4617  C   ASP A 302      35.487  39.656  29.171  0.00  0.00      A    C  
ATOM   4618  O   ASP A 302      34.399  39.997  28.696  0.00  0.00      A    O  
ATOM   4619  N   THR A 303      35.743  39.687  30.489  0.00  0.00      A    N  
ATOM   4620  H   THR A 303      36.666  39.384  30.786  0.00  0.00      A    H  
ATOM   4621  CA  THR A 303      34.835  40.228  31.519  0.00  0.00      A    C  
ATOM   4622  HA  THR A 303      33.856  39.765  31.413  0.00  0.00      A    H  
ATOM   4623  CB  THR A 303      35.349  39.936  32.936  0.00  0.00      A    C  
ATOM   4624  HB  THR A 303      34.706  40.451  33.653  0.00  0.00      A    H  
ATOM   4625  CG2 THR A 303      35.342  38.448  33.276  0.00  0.00      A    C  
ATOM   4626 1HG2 THR A 303      35.919  37.877  32.548  0.00  0.00      A    H  
ATOM   4627 2HG2 THR A 303      35.771  38.300  34.266  0.00  0.00      A    H  
ATOM   4628 3HG2 THR A 303      34.315  38.087  33.283  0.00  0.00      A    H  
ATOM   4629  OG1 THR A 303      36.662  40.421  33.082  0.00  0.00      A    O  
ATOM   4630  HG1 THR A 303      37.270  39.786  32.643  0.00  0.00      A    H  
ATOM   4631  C   THR A 303      34.632  41.730  31.359  0.00  0.00      A    C  
ATOM   4632  O   THR A 303      33.497  42.195  31.359  0.00  0.00      A    O  
ATOM   4633  N   ILE A 304      35.720  42.483  31.148  0.00  0.00      A    N  
ATOM   4634  H   ILE A 304      36.613  42.012  31.169  0.00  0.00      A    H  
ATOM   4635  CA  ILE A 304      35.711  43.939  30.932  0.00  0.00      A    C  
ATOM   4636  HA  ILE A 304      35.259  44.410  31.805  0.00  0.00      A    H  
ATOM   4637  CB  ILE A 304      37.153  44.496  30.774  0.00  0.00      A    C  
ATOM   4638  HB  ILE A 304      37.599  44.057  29.884  0.00  0.00      A    H  
ATOM   4639  CG2 ILE A 304      37.150  46.022  30.564  0.00  0.00      A    C  
ATOM   4640 1HG2 ILE A 304      38.153  46.371  30.316  0.00  0.00      A    H  
ATOM   4641 2HG2 ILE A 304      36.498  46.300  29.738  0.00  0.00      A    H  
ATOM   4642 3HG2 ILE A 304      36.818  46.527  31.467  0.00  0.00      A    H  
ATOM   4643  CG1 ILE A 304      38.039  44.112  31.983  0.00  0.00      A    C  
ATOM   4644 3HG1 ILE A 304      38.065  43.026  32.066  0.00  0.00      A    H  
ATOM   4645 2HG1 ILE A 304      37.601  44.511  32.899  0.00  0.00      A    H  
ATOM   4646  CD1 ILE A 304      39.497  44.579  31.885  0.00  0.00      A    C  
ATOM   4647 1HD1 ILE A 304      39.911  44.298  30.918  0.00  0.00      A    H  
ATOM   4648 2HD1 ILE A 304      39.561  45.660  32.013  0.00  0.00      A    H  
ATOM   4649 3HD1 ILE A 304      40.083  44.101  32.668  0.00  0.00      A    H  
ATOM   4650  C   ILE A 304      34.831  44.266  29.720  0.00  0.00      A    C  
ATOM   4651  O   ILE A 304      33.893  45.054  29.835  0.00  0.00      A    O  
ATOM   4652  N   ARG A 305      35.057  43.597  28.580  0.00  0.00      A    N  
ATOM   4653  H   ARG A 305      35.834  42.946  28.555  0.00  0.00      A    H  
ATOM   4654  CA  ARG A 305      34.242  43.767  27.370  0.00  0.00      A    C  
ATOM   4655  HA  ARG A 305      34.278  44.822  27.093  0.00  0.00      A    H  
ATOM   4656  CB  ARG A 305      34.828  42.953  26.202  0.00  0.00      A    C  
ATOM   4657  HB3 ARG A 305      34.106  42.956  25.385  0.00  0.00      A    H  
ATOM   4658  HB2 ARG A 305      34.996  41.921  26.514  0.00  0.00      A    H  
ATOM   4659  CG  ARG A 305      36.139  43.571  25.685  0.00  0.00      A    C  
ATOM   4660  HG3 ARG A 305      36.902  43.525  26.461  0.00  0.00      A    H  
ATOM   4661  HG2 ARG A 305      35.960  44.620  25.455  0.00  0.00      A    H  
ATOM   4662  CD  ARG A 305      36.658  42.895  24.406  0.00  0.00      A    C  
ATOM   4663  HD3 ARG A 305      37.455  43.507  23.981  0.00  0.00      A    H  
ATOM   4664  HD2 ARG A 305      35.850  42.849  23.673  0.00  0.00      A    H  
ATOM   4665  NE  ARG A 305      37.167  41.535  24.653  0.00  0.00      A    N  
ATOM   4666  HE  ARG A 305      36.545  40.768  24.410  0.00  0.00      A    H  
ATOM   4667  CZ  ARG A 305      38.339  41.223  25.190  0.00  0.00      A    C  
ATOM   4668  NH1 ARG A 305      39.196  42.138  25.579  0.00  0.00      A    N  
ATOM   4669 1HH1 ARG A 305      38.986  43.118  25.477  0.00  0.00      A    H  
ATOM   4670 2HH1 ARG A 305      40.030  41.844  26.073  0.00  0.00      A    H  
ATOM   4671  NH2 ARG A 305      38.687  39.970  25.371  0.00  0.00      A    N  
ATOM   4672 1HH2 ARG A 305      38.103  39.203  25.048  0.00  0.00      A    H  
ATOM   4673 2HH2 ARG A 305      39.563  39.771  25.826  0.00  0.00      A    H  
ATOM   4674  C   ARG A 305      32.761  43.423  27.597  0.00  0.00      A    C  
ATOM   4675  O   ARG A 305      31.902  44.129  27.065  0.00  0.00      A    O  
ATOM   4676  N   ALA A 306      32.444  42.408  28.411  0.00  0.00      A    N  
ATOM   4677  H   ALA A 306      33.199  41.869  28.815  0.00  0.00      A    H  
ATOM   4678  CA  ALA A 306      31.067  42.024  28.758  0.00  0.00      A    C  
ATOM   4679  HA  ALA A 306      30.463  42.003  27.847  0.00  0.00      A    H  
ATOM   4680  CB  ALA A 306      31.102  40.612  29.345  0.00  0.00      A    C  
ATOM   4681  HB1 ALA A 306      31.497  39.918  28.607  0.00  0.00      A    H  
ATOM   4682  HB2 ALA A 306      31.724  40.594  30.240  0.00  0.00      A    H  
ATOM   4683  HB3 ALA A 306      30.094  40.295  29.608  0.00  0.00      A    H  
ATOM   4684  C   ALA A 306      30.376  42.992  29.737  0.00  0.00      A    C  
ATOM   4685  O   ALA A 306      29.154  43.136  29.685  0.00  0.00      A    O  
ATOM   4686  N   ALA A 307      31.128  43.665  30.610  0.00  0.00      A    N  
ATOM   4687  H   ALA A 307      32.112  43.422  30.688  0.00  0.00      A    H  
ATOM   4688  CA  ALA A 307      30.618  44.755  31.442  0.00  0.00      A    C  
ATOM   4689  HA  ALA A 307      29.655  44.468  31.862  0.00  0.00      A    H  
ATOM   4690  CB  ALA A 307      31.600  44.973  32.598  0.00  0.00      A    C  
ATOM   4691  HB1 ALA A 307      31.690  44.058  33.185  0.00  0.00      A    H  
ATOM   4692  HB2 ALA A 307      32.580  45.237  32.205  0.00  0.00      A    H  
ATOM   4693  HB3 ALA A 307      31.241  45.774  33.244  0.00  0.00      A    H  
ATOM   4694  C   ALA A 307      30.393  46.027  30.607  0.00  0.00      A    C  
ATOM   4695  O   ALA A 307      29.346  46.666  30.718  0.00  0.00      A    O  
ATOM   4696  N   MET A 308      31.329  46.364  29.714  0.00  0.00      A    N  
ATOM   4697  H   MET A 308      32.196  45.832  29.702  0.00  0.00      A    H  
ATOM   4698  CA  MET A 308      31.158  47.444  28.731  0.00  0.00      A    C  
ATOM   4699  HA  MET A 308      30.974  48.382  29.256  0.00  0.00      A    H  
ATOM   4700  CB  MET A 308      32.438  47.600  27.899  0.00  0.00      A    C  
ATOM   4701  HB3 MET A 308      32.240  48.286  27.076  0.00  0.00      A    H  
ATOM   4702  HB2 MET A 308      32.711  46.631  27.488  0.00  0.00      A    H  
ATOM   4703  CG  MET A 308      33.635  48.137  28.693  0.00  0.00      A    C  
ATOM   4704  HG3 MET A 308      33.771  47.525  29.584  0.00  0.00      A    H  
ATOM   4705  HG2 MET A 308      33.424  49.156  29.020  0.00  0.00      A    H  
ATOM   4706  SD  MET A 308      35.192  48.113  27.761  0.00  0.00      A    S  
ATOM   4707  CE  MET A 308      34.924  49.531  26.668  0.00  0.00      A    C  
ATOM   4708  HE1 MET A 308      34.697  50.417  27.264  0.00  0.00      A    H  
ATOM   4709  HE2 MET A 308      35.824  49.723  26.080  0.00  0.00      A    H  
ATOM   4710  HE3 MET A 308      34.091  49.335  25.995  0.00  0.00      A    H  
ATOM   4711  C   MET A 308      29.941  47.199  27.821  0.00  0.00      A    C  
ATOM   4712  O   MET A 308      29.226  48.145  27.505  0.00  0.00      A    O  
ATOM   4713  N   ASP A 309      29.645  45.946  27.452  0.00  0.00      A    N  
ATOM   4714  H   ASP A 309      30.314  45.220  27.680  0.00  0.00      A    H  
ATOM   4715  CA  ASP A 309      28.465  45.554  26.659  0.00  0.00      A    C  
ATOM   4716  HA  ASP A 309      28.476  46.127  25.730  0.00  0.00      A    H  
ATOM   4717  CB  ASP A 309      28.584  44.060  26.297  0.00  0.00      A    C  
ATOM   4718  HB3 ASP A 309      28.551  43.470  27.212  0.00  0.00      A    H  
ATOM   4719  HB2 ASP A 309      29.550  43.890  25.820  0.00  0.00      A    H  
ATOM   4720  CG  ASP A 309      27.498  43.555  25.340  0.00  0.00      A    C  
ATOM   4721  OD1 ASP A 309      26.854  42.522  25.647  0.00  0.00      A    O  
ATOM   4722  OD2 ASP A 309      27.339  44.149  24.246  0.00  0.00      A    O  
ATOM   4723  C   ASP A 309      27.123  45.851  27.364  0.00  0.00      A    C  
ATOM   4724  O   ASP A 309      26.111  46.044  26.689  0.00  0.00      A    O  
ATOM   4725  N   ILE A 310      27.103  45.952  28.700  0.00  0.00      A    N  
ATOM   4726  H   ILE A 310      27.970  45.778  29.200  0.00  0.00      A    H  
ATOM   4727  CA  ILE A 310      25.936  46.424  29.479  0.00  0.00      A    C  
ATOM   4728  HA  ILE A 310      25.062  46.425  28.825  0.00  0.00      A    H  
ATOM   4729  CB  ILE A 310      25.580  45.474  30.647  0.00  0.00      A    C  
ATOM   4730  HB  ILE A 310      24.634  45.826  31.062  0.00  0.00      A    H  
ATOM   4731  CG2 ILE A 310      25.334  44.047  30.126  0.00  0.00      A    C  
ATOM   4732 1HG2 ILE A 310      24.944  43.415  30.922  0.00  0.00      A    H  
ATOM   4733 2HG2 ILE A 310      24.600  44.070  29.321  0.00  0.00      A    H  
ATOM   4734 3HG2 ILE A 310      26.260  43.609  29.753  0.00  0.00      A    H  
ATOM   4735  CG1 ILE A 310      26.619  45.487  31.787  0.00  0.00      A    C  
ATOM   4736 3HG1 ILE A 310      26.944  46.508  31.985  0.00  0.00      A    H  
ATOM   4737 2HG1 ILE A 310      27.487  44.903  31.488  0.00  0.00      A    H  
ATOM   4738  CD1 ILE A 310      26.060  44.933  33.101  0.00  0.00      A    C  
ATOM   4739 1HD1 ILE A 310      26.823  45.011  33.871  0.00  0.00      A    H  
ATOM   4740 2HD1 ILE A 310      25.191  45.515  33.410  0.00  0.00      A    H  
ATOM   4741 3HD1 ILE A 310      25.778  43.887  32.989  0.00  0.00      A    H  
ATOM   4742  C   ILE A 310      26.062  47.886  29.945  0.00  0.00      A    C  
ATOM   4743  O   ILE A 310      25.214  48.347  30.712  0.00  0.00      A    O  
ATOM   4744  N   GLY A 311      27.080  48.628  29.494  0.00  0.00      A    N  
ATOM   4745  H   GLY A 311      27.736  48.191  28.856  0.00  0.00      A    H  
ATOM   4746  CA  GLY A 311      27.197  50.079  29.694  0.00  0.00      A    C  
ATOM   4747  HA3 GLY A 311      26.240  50.489  30.011  0.00  0.00      A    H  
ATOM   4748  HA2 GLY A 311      27.486  50.529  28.744  0.00  0.00      A    H  
ATOM   4749  C   GLY A 311      28.230  50.535  30.718  0.00  0.00      A    C  
ATOM   4750  O   GLY A 311      28.266  51.727  31.027  0.00  0.00      A    O  
ATOM   4751  N   ALA A 312      29.067  49.637  31.246  0.00  0.00      A    N  
ATOM   4752  H   ALA A 312      28.986  48.665  30.968  0.00  0.00      A    H  
ATOM   4753  CA  ALA A 312      30.153  50.019  32.149  0.00  0.00      A    C  
ATOM   4754  HA  ALA A 312      29.725  50.598  32.969  0.00  0.00      A    H  
ATOM   4755  CB  ALA A 312      30.795  48.766  32.747  0.00  0.00      A    C  
ATOM   4756  HB1 ALA A 312      30.035  48.141  33.217  0.00  0.00      A    H  
ATOM   4757  HB2 ALA A 312      31.311  48.207  31.968  0.00  0.00      A    H  
ATOM   4758  HB3 ALA A 312      31.526  49.067  33.497  0.00  0.00      A    H  
ATOM   4759  C   ALA A 312      31.200  50.907  31.450  0.00  0.00      A    C  
ATOM   4760  O   ALA A 312      31.538  50.703  30.279  0.00  0.00      A    O  
ATOM   4761  N   ARG A 313      31.725  51.882  32.192  0.00  0.00      A    N  
ATOM   4762  H   ARG A 313      31.404  51.970  33.152  0.00  0.00      A    H  
ATOM   4763  CA  ARG A 313      32.754  52.817  31.740  0.00  0.00      A    C  
ATOM   4764  HA  ARG A 313      32.607  53.017  30.678  0.00  0.00      A    H  
ATOM   4765  CB  ARG A 313      32.561  54.134  32.507  0.00  0.00      A    C  
ATOM   4766  HB3 ARG A 313      32.605  53.943  33.581  0.00  0.00      A    H  
ATOM   4767  HB2 ARG A 313      31.569  54.524  32.276  0.00  0.00      A    H  
ATOM   4768  CG  ARG A 313      33.613  55.190  32.150  0.00  0.00      A    C  
ATOM   4769  HG3 ARG A 313      33.761  55.225  31.071  0.00  0.00      A    H  
ATOM   4770  HG2 ARG A 313      34.546  54.915  32.638  0.00  0.00      A    H  
ATOM   4771  CD  ARG A 313      33.168  56.567  32.643  0.00  0.00      A    C  
ATOM   4772  HD3 ARG A 313      32.871  56.486  33.690  0.00  0.00      A    H  
ATOM   4773  HD2 ARG A 313      32.307  56.885  32.053  0.00  0.00      A    H  
ATOM   4774  NE  ARG A 313      34.231  57.571  32.506  0.00  0.00      A    N  
ATOM   4775  HE  ARG A 313      34.942  57.410  31.796  0.00  0.00      A    H  
ATOM   4776  CZ  ARG A 313      34.308  58.716  33.172  0.00  0.00      A    C  
ATOM   4777  NH1 ARG A 313      33.470  59.054  34.127  0.00  0.00      A    N  
ATOM   4778 1HH1 ARG A 313      32.719  58.452  34.426  0.00  0.00      A    H  
ATOM   4779 2HH1 ARG A 313      33.599  59.951  34.582  0.00  0.00      A    H  
ATOM   4780  NH2 ARG A 313      35.256  59.577  32.891  0.00  0.00      A    N  
ATOM   4781 1HH2 ARG A 313      35.923  59.410  32.151  0.00  0.00      A    H  
ATOM   4782 2HH2 ARG A 313      35.246  60.469  33.365  0.00  0.00      A    H  
ATOM   4783  C   ARG A 313      34.157  52.226  31.932  0.00  0.00      A    C  
ATOM   4784  O   ARG A 313      34.500  51.770  33.023  0.00  0.00      A    O  
ATOM   4785  N   ALA A 314      34.983  52.276  30.888  0.00  0.00      A    N  
ATOM   4786  H   ALA A 314      34.631  52.666  30.017  0.00  0.00      A    H  
ATOM   4787  CA  ALA A 314      36.395  51.902  30.915  0.00  0.00      A    C  
ATOM   4788  HA  ALA A 314      36.613  51.404  31.857  0.00  0.00      A    H  
ATOM   4789  CB  ALA A 314      36.658  50.908  29.779  0.00  0.00      A    C  
ATOM   4790  HB1 ALA A 314      37.693  50.573  29.815  0.00  0.00      A    H  
ATOM   4791  HB2 ALA A 314      36.007  50.040  29.892  0.00  0.00      A    H  
ATOM   4792  HB3 ALA A 314      36.468  51.379  28.813  0.00  0.00      A    H  
ATOM   4793  C   ALA A 314      37.289  53.150  30.812  0.00  0.00      A    C  
ATOM   4794  O   ALA A 314      37.056  54.021  29.969  0.00  0.00      A    O  
ATOM   4795  N   GLU A 315      38.294  53.256  31.678  0.00  0.00      A    N  
ATOM   4796  H   GLU A 315      38.471  52.465  32.294  0.00  0.00      A    H  
ATOM   4797  CA  GLU A 315      39.168  54.428  31.830  0.00  0.00      A    C  
ATOM   4798  HA  GLU A 315      39.181  55.004  30.906  0.00  0.00      A    H  
ATOM   4799  CB  GLU A 315      38.664  55.327  32.975  0.00  0.00      A    C  
ATOM   4800  HB3 GLU A 315      39.434  56.049  33.247  0.00  0.00      A    H  
ATOM   4801  HB2 GLU A 315      38.477  54.707  33.852  0.00  0.00      A    H  
ATOM   4802  CG  GLU A 315      37.388  56.105  32.635  0.00  0.00      A    C  
ATOM   4803  HG3 GLU A 315      37.090  56.661  33.523  0.00  0.00      A    H  
ATOM   4804  HG2 GLU A 315      36.601  55.396  32.397  0.00  0.00      A    H  
ATOM   4805  CD  GLU A 315      37.541  57.109  31.488  0.00  0.00      A    C  
ATOM   4806  OE1 GLU A 315      38.653  57.659  31.295  0.00  0.00      A    O  
ATOM   4807  OE2 GLU A 315      36.526  57.434  30.826  0.00  0.00      A    O  
ATOM   4808  C   GLU A 315      40.613  54.004  32.108  0.00  0.00      A    C  
ATOM   4809  O   GLU A 315      40.881  52.831  32.357  0.00  0.00      A    O  
ATOM   4810  N   LEU A 316      41.541  54.967  32.056  0.00  0.00      A    N  
ATOM   4811  H   LEU A 316      41.215  55.915  31.929  0.00  0.00      A    H  
ATOM   4812  CA  LEU A 316      42.998  54.804  32.193  0.00  0.00      A    C  
ATOM   4813  HA  LEU A 316      43.456  55.747  31.905  0.00  0.00      A    H  
ATOM   4814  CB  LEU A 316      43.324  54.565  33.677  0.00  0.00      A    C  
ATOM   4815  HB3 LEU A 316      44.381  54.344  33.797  0.00  0.00      A    H  
ATOM   4816  HB2 LEU A 316      42.773  53.696  34.030  0.00  0.00      A    H  
ATOM   4817  CG  LEU A 316      42.960  55.760  34.568  0.00  0.00      A    C  
ATOM   4818  HG  LEU A 316      41.892  55.958  34.499  0.00  0.00      A    H  
ATOM   4819  CD1 LEU A 316      43.284  55.409  36.008  0.00  0.00      A    C  
ATOM   4820 1HD1 LEU A 316      42.726  54.522  36.295  0.00  0.00      A    H  
ATOM   4821 2HD1 LEU A 316      44.345  55.203  36.102  0.00  0.00      A    H  
ATOM   4822 3HD1 LEU A 316      43.013  56.232  36.665  0.00  0.00      A    H  
ATOM   4823  CD2 LEU A 316      43.735  57.032  34.231  0.00  0.00      A    C  
ATOM   4824 1HD2 LEU A 316      44.804  56.860  34.329  0.00  0.00      A    H  
ATOM   4825 2HD2 LEU A 316      43.509  57.378  33.225  0.00  0.00      A    H  
ATOM   4826 3HD2 LEU A 316      43.430  57.814  34.919  0.00  0.00      A    H  
ATOM   4827  C   LEU A 316      43.640  53.798  31.222  0.00  0.00      A    C  
ATOM   4828  O   LEU A 316      44.792  53.400  31.402  0.00  0.00      A    O  
ATOM   4829  N   MET A 317      42.896  53.418  30.177  0.00  0.00      A    N  
ATOM   4830  H   MET A 317      41.970  53.814  30.122  0.00  0.00      A    H  
ATOM   4831  CA  MET A 317      43.220  52.367  29.209  0.00  0.00      A    C  
ATOM   4832  HA  MET A 317      43.318  51.419  29.736  0.00  0.00      A    H  
ATOM   4833  CB  MET A 317      42.071  52.234  28.194  0.00  0.00      A    C  
ATOM   4834  HB3 MET A 317      42.309  51.421  27.511  0.00  0.00      A    H  
ATOM   4835  HB2 MET A 317      42.005  53.156  27.615  0.00  0.00      A    H  
ATOM   4836  CG  MET A 317      40.693  51.952  28.808  0.00  0.00      A    C  
ATOM   4837  HG3 MET A 317      39.950  51.993  28.010  0.00  0.00      A    H  
ATOM   4838  HG2 MET A 317      40.449  52.742  29.517  0.00  0.00      A    H  
ATOM   4839  SD  MET A 317      40.523  50.357  29.648  0.00  0.00      A    S  
ATOM   4840  CE  MET A 317      40.312  49.271  28.215  0.00  0.00      A    C  
ATOM   4841  HE1 MET A 317      41.193  49.322  27.576  0.00  0.00      A    H  
ATOM   4842  HE2 MET A 317      40.180  48.244  28.556  0.00  0.00      A    H  
ATOM   4843  HE3 MET A 317      39.434  49.581  27.647  0.00  0.00      A    H  
ATOM   4844  C   MET A 317      44.529  52.606  28.446  0.00  0.00      A    C  
ATOM   4845  O   MET A 317      45.111  51.659  27.926  0.00  0.00      A    O  
ATOM   4846  N   ASP A 318      44.991  53.854  28.370  0.00  0.00      A    N  
ATOM   4847  H   ASP A 318      44.539  54.550  28.952  0.00  0.00      A    H  
ATOM   4848  CA  ASP A 318      46.075  54.341  27.511  0.00  0.00      A    C  
ATOM   4849  HA  ASP A 318      45.918  53.916  26.524  0.00  0.00      A    H  
ATOM   4850  CB  ASP A 318      45.936  55.867  27.387  0.00  0.00      A    C  
ATOM   4851  HB3 ASP A 318      44.944  56.083  27.012  0.00  0.00      A    H  
ATOM   4852  HB2 ASP A 318      46.643  56.239  26.648  0.00  0.00      A    H  
ATOM   4853  CG  ASP A 318      46.121  56.639  28.694  0.00  0.00      A    C  
ATOM   4854  OD1 ASP A 318      45.341  56.427  29.650  0.00  0.00      A    O  
ATOM   4855  OD2 ASP A 318      46.993  57.536  28.749  0.00  0.00      A    O  
ATOM   4856  C   ASP A 318      47.505  53.949  27.923  0.00  0.00      A    C  
ATOM   4857  O   ASP A 318      48.463  54.372  27.272  0.00  0.00      A    O  
ATOM   4858  N   TRP A 319      47.671  53.161  28.984  0.00  0.00      A    N  
ATOM   4859  H   TRP A 319      46.837  52.820  29.444  0.00  0.00      A    H  
ATOM   4860  CA  TRP A 319      48.962  52.886  29.628  0.00  0.00      A    C  
ATOM   4861  HA  TRP A 319      49.769  53.006  28.905  0.00  0.00      A    H  
ATOM   4862  CB  TRP A 319      49.143  53.909  30.767  0.00  0.00      A    C  
ATOM   4863  HB3 TRP A 319      49.190  53.389  31.719  0.00  0.00      A    H  
ATOM   4864  HB2 TRP A 319      48.266  54.556  30.828  0.00  0.00      A    H  
ATOM   4865  CG  TRP A 319      50.339  54.800  30.701  0.00  0.00      A    C  
ATOM   4866  CD1 TRP A 319      50.642  55.639  29.684  0.00  0.00      A    C  
ATOM   4867  HD1 TRP A 319      50.085  55.722  28.756  0.00  0.00      A    H  
ATOM   4868  NE1 TRP A 319      51.695  56.450  30.060  0.00  0.00      A    N  
ATOM   4869  HE1 TRP A 319      52.058  57.214  29.491  0.00  0.00      A    H  
ATOM   4870  CE2 TRP A 319      52.108  56.188  31.345  0.00  0.00      A    C  
ATOM   4871  CZ2 TRP A 319      53.078  56.766  32.173  0.00  0.00      A    C  
ATOM   4872  HZ2 TRP A 319      53.652  57.612  31.824  0.00  0.00      A    H  
ATOM   4873  CH2 TRP A 319      53.283  56.235  33.457  0.00  0.00      A    C  
ATOM   4874  HH2 TRP A 319      54.021  56.672  34.117  0.00  0.00      A    H  
ATOM   4875  CZ3 TRP A 319      52.537  55.122  33.879  0.00  0.00      A    C  
ATOM   4876  HZ3 TRP A 319      52.713  54.705  34.859  0.00  0.00      A    H  
ATOM   4877  CE3 TRP A 319      51.549  54.563  33.047  0.00  0.00      A    C  
ATOM   4878  HE3 TRP A 319      50.976  53.716  33.394  0.00  0.00      A    H  
ATOM   4879  CD2 TRP A 319      51.303  55.086  31.759  0.00  0.00      A    C  
ATOM   4880  C   TRP A 319      49.040  51.453  30.177  0.00  0.00      A    C  
ATOM   4881  O   TRP A 319      48.033  50.743  30.227  0.00  0.00      A    O  
ATOM   4882  N   ALA A 320      50.200  51.044  30.691  0.00  0.00      A    N  
ATOM   4883  H   ALA A 320      51.001  51.662  30.661  0.00  0.00      A    H  
ATOM   4884  CA  ALA A 320      50.345  49.809  31.463  0.00  0.00      A    C  
ATOM   4885  HA  ALA A 320      49.367  49.389  31.671  0.00  0.00      A    H  
ATOM   4886  CB  ALA A 320      51.117  48.771  30.641  0.00  0.00      A    C  
ATOM   4887  HB1 ALA A 320      52.184  48.949  30.733  0.00  0.00      A    H  
ATOM   4888  HB2 ALA A 320      50.908  47.771  31.014  0.00  0.00      A    H  
ATOM   4889  HB3 ALA A 320      50.827  48.817  29.593  0.00  0.00      A    H  
ATOM   4890  C   ALA A 320      51.013  50.080  32.816  0.00  0.00      A    C  
ATOM   4891  O   ALA A 320      51.671  51.102  33.009  0.00  0.00      A    O  
ATOM   4892  N   TRP A 321      50.880  49.138  33.749  0.00  0.00      A    N  
ATOM   4893  H   TRP A 321      50.348  48.313  33.501  0.00  0.00      A    H  
ATOM   4894  CA  TRP A 321      51.781  49.003  34.891  0.00  0.00      A    C  
ATOM   4895  HA  TRP A 321      51.922  49.984  35.339  0.00  0.00      A    H  
ATOM   4896  CB  TRP A 321      51.166  48.085  35.964  0.00  0.00      A    C  
ATOM   4897  HB3 TRP A 321      51.876  48.004  36.788  0.00  0.00      A    H  
ATOM   4898  HB2 TRP A 321      51.041  47.088  35.539  0.00  0.00      A    H  
ATOM   4899  CG  TRP A 321      49.841  48.508  36.537  0.00  0.00      A    C  
ATOM   4900  CD1 TRP A 321      48.641  48.234  35.984  0.00  0.00      A    C  
ATOM   4901  HD1 TRP A 321      48.509  47.678  35.070  0.00  0.00      A    H  
ATOM   4902  NE1 TRP A 321      47.621  48.755  36.755  0.00  0.00      A    N  
ATOM   4903  HE1 TRP A 321      46.633  48.688  36.512  0.00  0.00      A    H  
ATOM   4904  CE2 TRP A 321      48.117  49.418  37.849  0.00  0.00      A    C  
ATOM   4905  CZ2 TRP A 321      47.494  50.132  38.878  0.00  0.00      A    C  
ATOM   4906  HZ2 TRP A 321      46.417  50.196  38.924  0.00  0.00      A    H  
ATOM   4907  CH2 TRP A 321      48.287  50.759  39.848  0.00  0.00      A    C  
ATOM   4908  HH2 TRP A 321      47.823  51.309  40.655  0.00  0.00      A    H  
ATOM   4909  CZ3 TRP A 321      49.686  50.646  39.780  0.00  0.00      A    C  
ATOM   4910  HZ3 TRP A 321      50.281  51.131  40.537  0.00  0.00      A    H  
ATOM   4911  CE3 TRP A 321      50.306  49.915  38.746  0.00  0.00      A    C  
ATOM   4912  HE3 TRP A 321      51.383  49.841  38.707  0.00  0.00      A    H  
ATOM   4913  CD2 TRP A 321      49.537  49.280  37.745  0.00  0.00      A    C  
ATOM   4914  C   TRP A 321      53.141  48.501  34.363  0.00  0.00      A    C  
ATOM   4915  O   TRP A 321      53.456  47.314  34.463  0.00  0.00      A    O  
ATOM   4916  N   TRP A 322      53.873  49.385  33.672  0.00  0.00      A    N  
ATOM   4917  H   TRP A 322      53.487  50.315  33.554  0.00  0.00      A    H  
ATOM   4918  CA  TRP A 322      55.087  49.077  32.909  0.00  0.00      A    C  
ATOM   4919  HA  TRP A 322      54.807  48.426  32.083  0.00  0.00      A    H  
ATOM   4920  CB  TRP A 322      55.712  50.358  32.334  0.00  0.00      A    C  
ATOM   4921  HB3 TRP A 322      56.495  50.045  31.645  0.00  0.00      A    H  
ATOM   4922  HB2 TRP A 322      56.189  50.909  33.146  0.00  0.00      A    H  
ATOM   4923  CG  TRP A 322      54.839  51.312  31.584  0.00  0.00      A    C  
ATOM   4924  CD1 TRP A 322      54.570  52.585  31.951  0.00  0.00      A    C  
ATOM   4925  HD1 TRP A 322      54.937  53.068  32.850  0.00  0.00      A    H  
ATOM   4926  NE1 TRP A 322      53.750  53.177  31.013  0.00  0.00      A    N  
ATOM   4927  HE1 TRP A 322      53.374  54.112  31.124  0.00  0.00      A    H  
ATOM   4928  CE2 TRP A 322      53.456  52.312  29.982  0.00  0.00      A    C  
ATOM   4929  CZ2 TRP A 322      52.672  52.429  28.826  0.00  0.00      A    C  
ATOM   4930  HZ2 TRP A 322      52.174  53.361  28.601  0.00  0.00      A    H  
ATOM   4931  CH2 TRP A 322      52.562  51.322  27.967  0.00  0.00      A    C  
ATOM   4932  HH2 TRP A 322      51.961  51.379  27.074  0.00  0.00      A    H  
ATOM   4933  CZ3 TRP A 322      53.252  50.132  28.255  0.00  0.00      A    C  
ATOM   4934  HZ3 TRP A 322      53.162  49.282  27.592  0.00  0.00      A    H  
ATOM   4935  CE3 TRP A 322      54.066  50.038  29.399  0.00  0.00      A    C  
ATOM   4936  HE3 TRP A 322      54.596  49.117  29.607  0.00  0.00      A    H
[truncated: 5,863,391 more chars]
