# Supplementary material for: 1,2-Hydrogenation and Transhydrogenation Catalyzed by 3-Ketosteroid Δ1-Dehydrogenase from Sterolibacterium denitrificans—Kinetics, Isotope Labelling and QM:MM Modelling Studies
Source: Int J Mol Sci. 2022 Nov 24;23(23):14660. doi: 10.3390/ijms232314660 (PMC9736390; doi:10.3390/ijms232314660)
Supplement: Supplementary file 1 [file ijms-23-14660-s001.zip › TS1_beta.pdb]

REMARK   Accelrys Discovery Studio PDB file
REMARK   Created:  2022-10-25T12:17:47Z
CRYST1    0.000    0.000    0.000  90.00  90.00  90.00 P 1           1
HETATM    1  N   NGL A   4      23.497  28.014  47.591  0.00  0.00      A    N1+
HETATM    2  H1  NGL A   4      22.701  27.404  47.778  0.00  0.00      A    H  
HETATM    3  H2  NGL A   4      23.730  28.498  48.454  0.00  0.00      A    H  
HETATM    4  H3  NGL A   4      23.181  28.709  46.918  0.00  0.00      A    H  
HETATM    5  CA  NGL A   4      24.626  27.241  47.013  0.00  0.00      A    C  
HETATM    6  HA  NGL A   4      25.443  27.944  46.861  0.00  0.00      A    H  
HETATM    7  CB  NGL A   4      25.137  26.129  47.956  0.00  0.00      A    C  
HETATM    8  HB3 NGL A   4      26.142  25.856  47.638  0.00  0.00      A    H  
HETATM    9  HB2 NGL A   4      24.505  25.250  47.837  0.00  0.00      A    H  
HETATM   10  CG  NGL A   4      25.186  26.464  49.450  0.00  0.00      A    C  
HETATM   11  HG3 NGL A   4      25.499  25.576  50.001  0.00  0.00      A    H  
HETATM   12  HG2 NGL A   4      24.187  26.731  49.794  0.00  0.00      A    H  
HETATM   13  CD  NGL A   4      26.148  27.603  49.751  0.00  0.00      A    C  
HETATM   14  OE1 NGL A   4      25.717  28.771  49.679  0.00  0.00      A    O  
HETATM   15  OE2 NGL A   4      27.327  27.343  50.079  0.00  0.00      A    O1-
HETATM   16  C   NGL A   4      24.267  26.628  45.635  0.00  0.00      A    C  
HETATM   17  O   NGL A   4      23.159  26.832  45.123  0.00  0.00      A    O  
ATOM     18  N   THR A   5      25.203  25.864  45.051  0.00  0.00      A    N  
ATOM     19  H   THR A   5      26.091  25.793  45.531  0.00  0.00      A    H  
ATOM     20  CA  THR A   5      25.057  24.956  43.894  0.00  0.00      A    C  
ATOM     21  HA  THR A   5      25.940  24.317  43.867  0.00  0.00      A    H  
ATOM     22  CB  THR A   5      23.853  24.018  44.039  0.00  0.00      A    C  
ATOM     23  HB  THR A   5      22.920  24.577  43.944  0.00  0.00      A    H  
ATOM     24  CG2 THR A   5      23.874  22.885  43.018  0.00  0.00      A    C  
ATOM     25 1HG2 THR A   5      23.859  23.287  42.006  0.00  0.00      A    H  
ATOM     26 2HG2 THR A   5      24.770  22.279  43.150  0.00  0.00      A    H  
ATOM     27 3HG2 THR A   5      22.993  22.257  43.156  0.00  0.00      A    H  
ATOM     28  OG1 THR A   5      23.929  23.428  45.316  0.00  0.00      A    O  
ATOM     29  HG1 THR A   5      23.012  23.418  45.654  0.00  0.00      A    H  
ATOM     30  C   THR A   5      25.087  25.731  42.589  0.00  0.00      A    C  
ATOM     31  O   THR A   5      26.140  25.762  41.957  0.00  0.00      A    O  
ATOM     32  N   ASN A   6      23.986  26.386  42.215  0.00  0.00      A    N  
ATOM     33  H   ASN A   6      23.153  26.274  42.782  0.00  0.00      A    H  
ATOM     34  CA  ASN A   6      23.913  27.319  41.079  0.00  0.00      A    C  
ATOM     35  HA  ASN A   6      24.927  27.524  40.735  0.00  0.00      A    H  
ATOM     36  CB  ASN A   6      23.142  26.678  39.908  0.00  0.00      A    C  
ATOM     37  HB3 ASN A   6      23.283  27.294  39.021  0.00  0.00      A    H  
ATOM     38  HB2 ASN A   6      22.079  26.681  40.143  0.00  0.00      A    H  
ATOM     39  CG  ASN A   6      23.566  25.253  39.558  0.00  0.00      A    C  
ATOM     40  OD1 ASN A   6      24.698  24.987  39.173  0.00  0.00      A    O  
ATOM     41  ND2 ASN A   6      22.665  24.295  39.689  0.00  0.00      A    N  
ATOM     42 1HD2 ASN A   6      21.728  24.529  39.988  0.00  0.00      A    H  
ATOM     43 2HD2 ASN A   6      22.916  23.341  39.467  0.00  0.00      A    H  
ATOM     44  C   ASN A   6      23.286  28.683  41.473  0.00  0.00      A    C  
ATOM     45  O   ASN A   6      23.063  29.540  40.607  0.00  0.00      A    O  
ATOM     46  N   THR A   7      22.986  28.890  42.767  0.00  0.00      A    N  
ATOM     47  H   THR A   7      23.176  28.139  43.419  0.00  0.00      A    H  
ATOM     48  CA  THR A   7      22.353  30.097  43.327  0.00  0.00      A    C  
ATOM     49  HA  THR A   7      22.360  30.906  42.598  0.00  0.00      A    H  
ATOM     50  CB  THR A   7      20.905  29.803  43.737  0.00  0.00      A    C  
ATOM     51  HB  THR A   7      20.895  29.067  44.543  0.00  0.00      A    H  
ATOM     52  CG2 THR A   7      20.179  31.060  44.218  0.00  0.00      A    C  
ATOM     53 1HG2 THR A   7      20.231  31.845  43.466  0.00  0.00      A    H  
ATOM     54 2HG2 THR A   7      19.137  30.818  44.414  0.00  0.00      A    H  
ATOM     55 3HG2 THR A   7      20.626  31.423  45.143  0.00  0.00      A    H  
ATOM     56  OG1 THR A   7      20.211  29.273  42.634  0.00  0.00      A    O  
ATOM     57  HG1 THR A   7      20.441  28.323  42.587  0.00  0.00      A    H  
ATOM     58  C   THR A   7      23.126  30.537  44.556  0.00  0.00      A    C  
ATOM     59  O   THR A   7      23.234  29.774  45.513  0.00  0.00      A    O  
ATOM     60  N   TYR A   8      23.644  31.760  44.548  0.00  0.00      A    N  
ATOM     61  H   TYR A   8      23.519  32.355  43.735  0.00  0.00      A    H  
ATOM     62  CA  TYR A   8      24.463  32.302  45.637  0.00  0.00      A    C  
ATOM     63  HA  TYR A   8      24.247  31.757  46.554  0.00  0.00      A    H  
ATOM     64  CB  TYR A   8      25.954  32.115  45.291  0.00  0.00      A    C  
ATOM     65  HB3 TYR A   8      26.555  32.510  46.110  0.00  0.00      A    H  
ATOM     66  HB2 TYR A   8      26.179  32.725  44.416  0.00  0.00      A    H  
ATOM     67  CG  TYR A   8      26.411  30.686  45.015  0.00  0.00      A    C  
ATOM     68  CD1 TYR A   8      26.239  30.116  43.736  0.00  0.00      A    C  
ATOM     69  HD1 TYR A   8      25.749  30.685  42.960  0.00  0.00      A    H  
ATOM     70  CE1 TYR A   8      26.709  28.819  43.458  0.00  0.00      A    C  
ATOM     71  HE1 TYR A   8      26.592  28.401  42.469  0.00  0.00      A    H  
ATOM     72  CZ  TYR A   8      27.378  28.083  44.461  0.00  0.00      A    C  
ATOM     73  OH  TYR A   8      27.878  26.848  44.184  0.00  0.00      A    O  
ATOM     74  HH  TYR A   8      27.702  26.580  43.274  0.00  0.00      A    H  
ATOM     75  CE2 TYR A   8      27.536  28.639  45.750  0.00  0.00      A    C  
ATOM     76  HE2 TYR A   8      28.064  28.088  46.516  0.00  0.00      A    H  
ATOM     77  CD2 TYR A   8      27.051  29.934  46.020  0.00  0.00      A    C  
ATOM     78  HD2 TYR A   8      27.201  30.364  46.998  0.00  0.00      A    H  
ATOM     79  C   TYR A   8      24.130  33.781  45.906  0.00  0.00      A    C  
ATOM     80  O   TYR A   8      23.433  34.424  45.120  0.00  0.00      A    O  
ATOM     81  N   ASP A   9      24.642  34.353  47.001  0.00  0.00      A    N  
ATOM     82  H   ASP A   9      25.250  33.794  47.590  0.00  0.00      A    H  
ATOM     83  CA  ASP A   9      24.600  35.805  47.218  0.00  0.00      A    C  
ATOM     84  HA  ASP A   9      23.642  36.201  46.882  0.00  0.00      A    H  
ATOM     85  CB  ASP A   9      24.760  36.157  48.704  0.00  0.00      A    C  
ATOM     86  HB3 ASP A   9      24.826  37.240  48.800  0.00  0.00      A    H  
ATOM     87  HB2 ASP A   9      25.693  35.743  49.081  0.00  0.00      A    H  
ATOM     88  CG  ASP A   9      23.604  35.672  49.569  0.00  0.00      A    C  
ATOM     89  OD1 ASP A   9      22.432  35.975  49.255  0.00  0.00      A    O  
ATOM     90  OD2 ASP A   9      23.873  35.000  50.591  0.00  0.00      A    O  
ATOM     91  C   ASP A   9      25.700  36.493  46.406  0.00  0.00      A    C  
ATOM     92  O   ASP A   9      25.423  37.478  45.720  0.00  0.00      A    O  
ATOM     93  N   VAL A  10      26.921  35.953  46.479  0.00  0.00      A    N  
ATOM     94  H   VAL A  10      27.036  35.131  47.078  0.00  0.00      A    H  
ATOM     95  CA  VAL A  10      28.126  36.485  45.837  0.00  0.00      A    C  
ATOM     96  HA  VAL A  10      27.869  37.433  45.379  0.00  0.00      A    H  
ATOM     97  CB  VAL A  10      29.261  36.758  46.853  0.00  0.00      A    C  
ATOM     98  HB  VAL A  10      29.690  35.812  47.184  0.00  0.00      A    H  
ATOM     99  CG1 VAL A  10      30.377  37.598  46.208  0.00  0.00      A    C  
ATOM    100 1HG1 VAL A  10      29.982  38.563  45.887  0.00  0.00      A    H  
ATOM    101 2HG1 VAL A  10      31.182  37.763  46.926  0.00  0.00      A    H  
ATOM    102 3HG1 VAL A  10      30.790  37.079  45.345  0.00  0.00      A    H  
ATOM    103  CG2 VAL A  10      28.742  37.502  48.093  0.00  0.00      A    C  
ATOM    104 1HG2 VAL A  10      29.575  37.869  48.691  0.00  0.00      A    H  
ATOM    105 2HG2 VAL A  10      28.129  38.344  47.782  0.00  0.00      A    H  
ATOM    106 3HG2 VAL A  10      28.142  36.831  48.708  0.00  0.00      A    H  
ATOM    107  C   VAL A  10      28.632  35.517  44.767  0.00  0.00      A    C  
ATOM    108  O   VAL A  10      28.856  34.339  45.044  0.00  0.00      A    O  
ATOM    109  N   ILE A  11      28.875  36.030  43.559  0.00  0.00      A    N  
ATOM    110  H   ILE A  11      28.652  37.014  43.413  0.00  0.00      A    H  
ATOM    111  CA  ILE A  11      29.635  35.323  42.517  0.00  0.00      A    C  
ATOM    112  HA  ILE A  11      29.909  34.327  42.868  0.00  0.00      A    H  
ATOM    113  CB  ILE A  11      28.799  35.157  41.228  0.00  0.00      A    C  
ATOM    114  HB  ILE A  11      28.556  36.152  40.850  0.00  0.00      A    H  
ATOM    115  CG2 ILE A  11      29.637  34.437  40.155  0.00  0.00      A    C  
ATOM    116 1HG2 ILE A  11      30.090  33.532  40.563  0.00  0.00      A    H  
ATOM    117 2HG2 ILE A  11      28.997  34.162  39.320  0.00  0.00      A    H  
ATOM    118 3HG2 ILE A  11      30.426  35.094  39.787  0.00  0.00      A    H  
ATOM    119  CG1 ILE A  11      27.459  34.413  41.441  0.00  0.00      A    C  
ATOM    120 3HG1 ILE A  11      26.897  34.442  40.506  0.00  0.00      A    H  
ATOM    121 2HG1 ILE A  11      26.869  34.941  42.189  0.00  0.00      A    H  
ATOM    122  CD1 ILE A  11      27.568  32.950  41.876  0.00  0.00      A    C  
ATOM    123 1HD1 ILE A  11      26.563  32.539  41.956  0.00  0.00      A    H  
ATOM    124 2HD1 ILE A  11      28.123  32.367  41.142  0.00  0.00      A    H  
ATOM    125 3HD1 ILE A  11      28.056  32.885  42.847  0.00  0.00      A    H  
ATOM    126  C   ILE A  11      30.926  36.099  42.241  0.00  0.00      A    C  
ATOM    127  O   ILE A  11      30.874  37.268  41.855  0.00  0.00      A    O  
ATOM    128  N   VAL A  12      32.080  35.460  42.422  0.00  0.00      A    N  
ATOM    129  H   VAL A  12      32.056  34.499  42.770  0.00  0.00      A    H  
ATOM    130  CA  VAL A  12      33.396  36.074  42.199  0.00  0.00      A    C  
ATOM    131  HA  VAL A  12      33.259  37.140  42.024  0.00  0.00      A    H  
ATOM    132  CB  VAL A  12      34.309  35.935  43.436  0.00  0.00      A    C  
ATOM    133  HB  VAL A  12      34.584  34.890  43.562  0.00  0.00      A    H  
ATOM    134  CG1 VAL A  12      35.586  36.764  43.246  0.00  0.00      A    C  
ATOM    135 1HG1 VAL A  12      36.138  36.408  42.377  0.00  0.00      A    H  
ATOM    136 2HG1 VAL A  12      35.340  37.817  43.107  0.00  0.00      A    H  
ATOM    137 3HG1 VAL A  12      36.216  36.658  44.128  0.00  0.00      A    H  
ATOM    138  CG2 VAL A  12      33.606  36.403  44.725  0.00  0.00      A    C  
ATOM    139 1HG2 VAL A  12      32.814  35.703  44.996  0.00  0.00      A    H  
ATOM    140 2HG2 VAL A  12      34.317  36.448  45.549  0.00  0.00      A    H  
ATOM    141 3HG2 VAL A  12      33.177  37.394  44.584  0.00  0.00      A    H  
ATOM    142  C   VAL A  12      34.046  35.461  40.955  0.00  0.00      A    C  
ATOM    143  O   VAL A  12      34.225  34.248  40.878  0.00  0.00      A    O  
ATOM    144  N   VAL A  13      34.384  36.305  39.980  0.00  0.00      A    N  
ATOM    145  H   VAL A  13      34.193  37.291  40.139  0.00  0.00      A    H  
ATOM    146  CA  VAL A  13      35.014  35.911  38.709  0.00  0.00      A    C  
ATOM    147  HA  VAL A  13      34.886  34.836  38.578  0.00  0.00      A    H  
ATOM    148  CB  VAL A  13      34.359  36.606  37.492  0.00  0.00      A    C  
ATOM    149  HB  VAL A  13      34.574  37.675  37.538  0.00  0.00      A    H  
ATOM    150  CG1 VAL A  13      34.919  36.048  36.172  0.00  0.00      A    C  
ATOM    151 1HG1 VAL A  13      34.752  34.972  36.118  0.00  0.00      A    H  
ATOM    152 2HG1 VAL A  13      34.420  36.524  35.329  0.00  0.00      A    H  
ATOM    153 3HG1 VAL A  13      35.988  36.247  36.095  0.00  0.00      A    H  
ATOM    154  CG2 VAL A  13      32.830  36.426  37.483  0.00  0.00      A    C  
ATOM    155 1HG2 VAL A  13      32.383  36.906  38.355  0.00  0.00      A    H  
ATOM    156 2HG2 VAL A  13      32.405  36.888  36.591  0.00  0.00      A    H  
ATOM    157 3HG2 VAL A  13      32.581  35.365  37.490  0.00  0.00      A    H  
ATOM    158  C   VAL A  13      36.512  36.224  38.759  0.00  0.00      A    C  
ATOM    159  O   VAL A  13      36.899  37.377  38.964  0.00  0.00      A    O  
ATOM    160  N   GLY A  14      37.321  35.175  38.604  0.00  0.00      A    N  
ATOM    161  H   GLY A  14      36.880  34.262  38.553  0.00  0.00      A    H  
ATOM    162  CA  GLY A  14      38.766  35.167  38.812  0.00  0.00      A    C  
ATOM    163  HA3 GLY A  14      39.180  36.155  38.617  0.00  0.00      A    H  
ATOM    164  HA2 GLY A  14      39.216  34.460  38.115  0.00  0.00      A    H  
ATOM    165  C   GLY A  14      39.157  34.763  40.239  0.00  0.00      A    C  
ATOM    166  O   GLY A  14      38.374  34.887  41.177  0.00  0.00      A    O  
ATOM    167  N   SER A  15      40.407  34.330  40.412  0.00  0.00      A    N  
ATOM    168  H   SER A  15      40.930  34.086  39.579  0.00  0.00      A    H  
ATOM    169  CA  SER A  15      41.006  33.968  41.710  0.00  0.00      A    C  
ATOM    170  HA  SER A  15      40.334  34.305  42.499  0.00  0.00      A    H  
ATOM    171  CB  SER A  15      41.116  32.443  41.852  0.00  0.00      A    C  
ATOM    172  HB3 SER A  15      40.130  31.999  41.701  0.00  0.00      A    H  
ATOM    173  HB2 SER A  15      41.451  32.199  42.862  0.00  0.00      A    H  
ATOM    174  OG  SER A  15      42.023  31.890  40.918  0.00  0.00      A    O  
ATOM    175  HG  SER A  15      41.702  32.130  40.019  0.00  0.00      A    H  
ATOM    176  C   SER A  15      42.335  34.692  41.978  0.00  0.00      A    C  
ATOM    177  O   SER A  15      43.250  34.134  42.582  0.00  0.00      A    O  
ATOM    178  N   GLY A  16      42.445  35.950  41.530  0.00  0.00      A    N  
ATOM    179  H   GLY A  16      41.663  36.344  41.030  0.00  0.00      A    H  
ATOM    180  CA  GLY A  16      43.458  36.887  42.031  0.00  0.00      A    C  
ATOM    181  HA3 GLY A  16      43.380  37.828  41.489  0.00  0.00      A    H  
ATOM    182  HA2 GLY A  16      44.454  36.477  41.853  0.00  0.00      A    H  
ATOM    183  C   GLY A  16      43.300  37.171  43.534  0.00  0.00      A    C  
ATOM    184  O   GLY A  16      42.343  36.721  44.174  0.00  0.00      A    O  
ATOM    185  N   ALA A  17      44.241  37.899  44.141  0.00  0.00      A    N  
ATOM    186  H   ALA A  17      44.965  38.337  43.583  0.00  0.00      A    H  
ATOM    187  CA  ALA A  17      44.226  38.103  45.595  0.00  0.00      A    C  
ATOM    188  HA  ALA A  17      44.165  37.126  46.076  0.00  0.00      A    H  
ATOM    189  CB  ALA A  17      45.534  38.755  46.034  0.00  0.00      A    C  
ATOM    190  HB1 ALA A  17      46.369  38.110  45.777  0.00  0.00      A    H  
ATOM    191  HB2 ALA A  17      45.640  39.719  45.543  0.00  0.00      A    H  
ATOM    192  HB3 ALA A  17      45.528  38.901  47.114  0.00  0.00      A    H  
ATOM    193  C   ALA A  17      43.009  38.911  46.080  0.00  0.00      A    C  
ATOM    194  O   ALA A  17      42.370  38.515  47.056  0.00  0.00      A    O  
ATOM    195  N   GLY A  18      42.654  39.996  45.382  0.00  0.00      A    N  
ATOM    196  H   GLY A  18      43.268  40.307  44.634  0.00  0.00      A    H  
ATOM    197  CA  GLY A  18      41.432  40.766  45.629  0.00  0.00      A    C  
ATOM    198  HA3 GLY A  18      41.315  41.506  44.836  0.00  0.00      A    H  
ATOM    199  HA2 GLY A  18      41.515  41.284  46.582  0.00  0.00      A    H  
ATOM    200  C   GLY A  18      40.180  39.886  45.655  0.00  0.00      A    C  
ATOM    201  O   GLY A  18      39.427  39.921  46.629  0.00  0.00      A    O  
ATOM    202  N   ALA A  19      39.992  39.058  44.624  0.00  0.00      A    N  
ATOM    203  H   ALA A  19      40.628  39.125  43.833  0.00  0.00      A    H  
ATOM    204  CA  ALA A  19      38.908  38.082  44.529  0.00  0.00      A    C  
ATOM    205  HA  ALA A  19      37.954  38.611  44.539  0.00  0.00      A    H  
ATOM    206  CB  ALA A  19      39.042  37.357  43.185  0.00  0.00      A    C  
ATOM    207  HB1 ALA A  19      38.809  38.036  42.368  0.00  0.00      A    H  
ATOM    208  HB2 ALA A  19      40.053  36.977  43.052  0.00  0.00      A    H  
ATOM    209  HB3 ALA A  19      38.355  36.514  43.152  0.00  0.00      A    H  
ATOM    210  C   ALA A  19      38.884  37.082  45.698  0.00  0.00      A    C  
ATOM    211  O   ALA A  19      37.857  36.943  46.368  0.00  0.00      A    O  
ATOM    212  N   MET A  20      40.002  36.402  45.977  0.00  0.00      A    N  
ATOM    213  H   MET A  20      40.824  36.564  45.401  0.00  0.00      A    H  
ATOM    214  CA  MET A  20      40.066  35.408  47.055  0.00  0.00      A    C  
ATOM    215  HA  MET A  20      39.274  34.675  46.892  0.00  0.00      A    H  
ATOM    216  CB  MET A  20      41.411  34.671  47.040  0.00  0.00      A    C  
ATOM    217  HB3 MET A  20      41.454  34.025  47.917  0.00  0.00      A    H  
ATOM    218  HB2 MET A  20      42.223  35.396  47.097  0.00  0.00      A    H  
ATOM    219  CG  MET A  20      41.595  33.786  45.800  0.00  0.00      A    C  
ATOM    220  HG3 MET A  20      41.630  34.412  44.909  0.00  0.00      A    H  
ATOM    221  HG2 MET A  20      40.729  33.131  45.710  0.00  0.00      A    H  
ATOM    222  SD  MET A  20      43.081  32.742  45.836  0.00  0.00      A    S  
ATOM    223  CE  MET A  20      44.371  34.007  45.688  0.00  0.00      A    C  
ATOM    224  HE1 MET A  20      44.401  34.612  46.592  0.00  0.00      A    H  
ATOM    225  HE2 MET A  20      45.337  33.525  45.541  0.00  0.00      A    H  
ATOM    226  HE3 MET A  20      44.162  34.649  44.833  0.00  0.00      A    H  
ATOM    227  C   MET A  20      39.814  36.025  48.440  0.00  0.00      A    C  
ATOM    228  O   MET A  20      39.096  35.436  49.249  0.00  0.00      A    O  
ATOM    229  N   LEU A  21      40.347  37.222  48.714  0.00  0.00      A    N  
ATOM    230  H   LEU A  21      40.934  37.670  48.016  0.00  0.00      A    H  
ATOM    231  CA  LEU A  21      40.099  37.931  49.971  0.00  0.00      A    C  
ATOM    232  HA  LEU A  21      40.311  37.233  50.781  0.00  0.00      A    H  
ATOM    233  CB  LEU A  21      41.084  39.115  50.075  0.00  0.00      A    C  
ATOM    234  HB3 LEU A  21      40.847  39.847  49.301  0.00  0.00      A    H  
ATOM    235  HB2 LEU A  21      42.080  38.729  49.850  0.00  0.00      A    H  
ATOM    236  CG  LEU A  21      41.196  39.837  51.435  0.00  0.00      A    C  
ATOM    237  HG  LEU A  21      42.107  40.431  51.401  0.00  0.00      A    H  
ATOM    238  CD1 LEU A  21      40.044  40.802  51.718  0.00  0.00      A    C  
ATOM    239 1HD1 LEU A  21      40.301  41.407  52.585  0.00  0.00      A    H  
ATOM    240 2HD1 LEU A  21      39.899  41.460  50.862  0.00  0.00      A    H  
ATOM    241 3HD1 LEU A  21      39.122  40.266  51.927  0.00  0.00      A    H  
ATOM    242  CD2 LEU A  21      41.332  38.878  52.618  0.00  0.00      A    C  
ATOM    243 1HD2 LEU A  21      42.147  38.181  52.426  0.00  0.00      A    H  
ATOM    244 2HD2 LEU A  21      41.567  39.446  53.519  0.00  0.00      A    H  
ATOM    245 3HD2 LEU A  21      40.405  38.328  52.774  0.00  0.00      A    H  
ATOM    246  C   LEU A  21      38.622  38.340  50.100  0.00  0.00      A    C  
ATOM    247  O   LEU A  21      38.021  38.104  51.149  0.00  0.00      A    O  
ATOM    248  N   ALA A  22      38.011  38.871  49.033  0.00  0.00      A    N  
ATOM    249  H   ALA A  22      38.557  39.032  48.192  0.00  0.00      A    H  
ATOM    250  CA  ALA A  22      36.587  39.216  48.998  0.00  0.00      A    C  
ATOM    251  HA  ALA A  22      36.393  39.966  49.766  0.00  0.00      A    H  
ATOM    252  CB  ALA A  22      36.258  39.833  47.631  0.00  0.00      A    C  
ATOM    253  HB1 ALA A  22      36.910  40.682  47.441  0.00  0.00      A    H  
ATOM    254  HB2 ALA A  22      36.395  39.100  46.836  0.00  0.00      A    H  
ATOM    255  HB3 ALA A  22      35.222  40.175  47.626  0.00  0.00      A    H  
ATOM    256  C   ALA A  22      35.679  38.008  49.290  0.00  0.00      A    C  
ATOM    257  O   ALA A  22      34.792  38.100  50.135  0.00  0.00      A    O  
ATOM    258  N   ALA A  23      35.922  36.866  48.642  0.00  0.00      A    N  
ATOM    259  H   ALA A  23      36.656  36.884  47.938  0.00  0.00      A    H  
ATOM    260  CA  ALA A  23      35.188  35.615  48.839  0.00  0.00      A    C  
ATOM    261  HA  ALA A  23      34.128  35.796  48.653  0.00  0.00      A    H  
ATOM    262  CB  ALA A  23      35.700  34.614  47.797  0.00  0.00      A    C  
ATOM    263  HB1 ALA A  23      36.784  34.528  47.854  0.00  0.00      A    H  
ATOM    264  HB2 ALA A  23      35.247  33.636  47.960  0.00  0.00      A    H  
ATOM    265  HB3 ALA A  23      35.441  34.960  46.798  0.00  0.00      A    H  
ATOM    266  C   ALA A  23      35.305  35.076  50.278  0.00  0.00      A    C  
ATOM    267  O   ALA A  23      34.294  34.718  50.891  0.00  0.00      A    O  
ATOM    268  N   ALA A  24      36.514  35.077  50.855  0.00  0.00      A    N  
ATOM    269  H   ALA A  24      37.317  35.362  50.301  0.00  0.00      A    H  
ATOM    270  CA  ALA A  24      36.727  34.705  52.256  0.00  0.00      A    C  
ATOM    271  HA  ALA A  24      36.338  33.698  52.410  0.00  0.00      A    H  
ATOM    272  CB  ALA A  24      38.236  34.699  52.543  0.00  0.00      A    C  
ATOM    273  HB1 ALA A  24      38.657  35.691  52.374  0.00  0.00      A    H  
ATOM    274  HB2 ALA A  24      38.413  34.409  53.579  0.00  0.00      A    H  
ATOM    275  HB3 ALA A  24      38.737  33.988  51.884  0.00  0.00      A    H  
ATOM    276  C   ALA A  24      35.950  35.637  53.203  0.00  0.00      A    C  
ATOM    277  O   ALA A  24      35.176  35.157  54.034  0.00  0.00      A    O  
ATOM    278  N   ARG A  25      36.089  36.958  53.020  0.00  0.00      A    N  
ATOM    279  H   ARG A  25      36.732  37.271  52.300  0.00  0.00      A    H  
ATOM    280  CA  ARG A  25      35.377  37.981  53.793  0.00  0.00      A    C  
ATOM    281  HA  ARG A  25      35.624  37.831  54.841  0.00  0.00      A    H  
ATOM    282  CB  ARG A  25      35.876  39.375  53.368  0.00  0.00      A    C  
ATOM    283  HB3 ARG A  25      35.680  39.515  52.304  0.00  0.00      A    H  
ATOM    284  HB2 ARG A  25      36.956  39.422  53.513  0.00  0.00      A    H  
ATOM    285  CG  ARG A  25      35.234  40.546  54.131  0.00  0.00      A    C  
ATOM    286  HG3 ARG A  25      34.166  40.570  53.918  0.00  0.00      A    H  
ATOM    287  HG2 ARG A  25      35.670  41.475  53.760  0.00  0.00      A    H  
ATOM    288  CD  ARG A  25      35.438  40.479  55.649  0.00  0.00      A    C  
ATOM    289  HD3 ARG A  25      36.508  40.452  55.858  0.00  0.00      A    H  
ATOM    290  HD2 ARG A  25      34.971  39.577  56.046  0.00  0.00      A    H  
ATOM    291  NE  ARG A  25      34.840  41.650  56.302  0.00  0.00      A    N  
ATOM    292  HE  ARG A  25      34.255  42.254  55.731  0.00  0.00      A    H  
ATOM    293  CZ  ARG A  25      35.070  42.071  57.536  0.00  0.00      A    C  
ATOM    294  NH1 ARG A  25      35.882  41.453  58.362  0.00  0.00      A    N  
ATOM    295 1HH1 ARG A  25      36.303  40.573  58.123  0.00  0.00      A    H  
ATOM    296 2HH1 ARG A  25      36.000  41.853  59.286  0.00  0.00      A    H  
ATOM    297  NH2 ARG A  25      34.487  43.155  57.983  0.00  0.00      A    N  
ATOM    298 1HH2 ARG A  25      33.773  43.630  57.438  0.00  0.00      A    H  
ATOM    299 2HH2 ARG A  25      34.721  43.473  58.918  0.00  0.00      A    H  
ATOM    300  C   ARG A  25      33.854  37.852  53.661  0.00  0.00      A    C  
ATOM    301  O   ARG A  25      33.153  37.959  54.661  0.00  0.00      A    O  
ATOM    302  N   ALA A  26      33.329  37.581  52.467  0.00  0.00      A    N  
ATOM    303  H   ALA A  26      33.951  37.549  51.665  0.00  0.00      A    H  
ATOM    304  CA  ALA A  26      31.902  37.379  52.229  0.00  0.00      A    C  
ATOM    305  HA  ALA A  26      31.353  38.261  52.565  0.00  0.00      A    H  
ATOM    306  CB  ALA A  26      31.695  37.224  50.718  0.00  0.00      A    C  
ATOM    307  HB1 ALA A  26      31.934  38.160  50.211  0.00  0.00      A    H  
ATOM    308  HB2 ALA A  26      32.337  36.437  50.322  0.00  0.00      A    H  
ATOM    309  HB3 ALA A  26      30.659  36.963  50.515  0.00  0.00      A    H  
ATOM    310  C   ALA A  26      31.347  36.186  53.023  0.00  0.00      A    C  
ATOM    311  O   ALA A  26      30.316  36.318  53.678  0.00  0.00      A    O  
HETATM  312  N   HID A  27      32.040  35.045  53.038  0.00  0.00      A    N  
HETATM  313  H   HID A  27      32.873  34.967  52.461  0.00  0.00      A    H  
HETATM  314  CA  HID A  27      31.581  33.886  53.813  0.00  0.00      A    C  
HETATM  315  HA  HID A  27      30.505  33.779  53.649  0.00  0.00      A    H  
HETATM  316  CB  HID A  27      32.263  32.620  53.276  0.00  0.00      A    C  
HETATM  317  HB3 HID A  27      33.263  32.531  53.699  0.00  0.00      A    H  
HETATM  318  HB2 HID A  27      32.365  32.700  52.192  0.00  0.00      A    H  
HETATM  319  CG  HID A  27      31.466  31.373  53.568  0.00  0.00      A    C  
HETATM  320  ND1 HID A  27      31.480  30.633  54.727  0.00  0.00      A    N  
HETATM  321  HD1 HID A  27      32.050  30.805  55.552  0.00  0.00      A    H  
HETATM  322  CE1 HID A  27      30.559  29.664  54.619  0.00  0.00      A    C  
HETATM  323  HE1 HID A  27      30.344  28.936  55.394  0.00  0.00      A    H  
HETATM  324  NE2 HID A  27      29.945  29.723  53.419  0.00  0.00      A    N  
HETATM  325  CD2 HID A  27      30.523  30.813  52.749  0.00  0.00      A    C  
HETATM  326  HD2 HID A  27      30.246  31.187  51.772  0.00  0.00      A    H  
HETATM  327  C   HID A  27      31.774  34.061  55.341  0.00  0.00      A    C  
HETATM  328  O   HID A  27      31.068  33.434  56.133  0.00  0.00      A    O  
ATOM    329  N   ASP A  28      32.696  34.927  55.780  0.00  0.00      A    N  
ATOM    330  H   ASP A  28      33.304  35.356  55.090  0.00  0.00      A    H  
ATOM    331  CA  ASP A  28      32.864  35.359  57.179  0.00  0.00      A    C  
ATOM    332  HA  ASP A  28      32.878  34.481  57.826  0.00  0.00      A    H  
ATOM    333  CB  ASP A  28      34.217  36.078  57.290  0.00  0.00      A    C  
ATOM    334  HB3 ASP A  28      34.146  37.075  56.857  0.00  0.00      A    H  
ATOM    335  HB2 ASP A  28      34.945  35.514  56.708  0.00  0.00      A    H  
ATOM    336  CG  ASP A  28      34.751  36.204  58.716  0.00  0.00      A    C  
ATOM    337  OD1 ASP A  28      34.021  36.648  59.632  0.00  0.00      A    O  
ATOM    338  OD2 ASP A  28      35.934  35.848  58.917  0.00  0.00      A    O  
ATOM    339  C   ASP A  28      31.719  36.279  57.643  0.00  0.00      A    C  
ATOM    340  O   ASP A  28      31.212  36.140  58.755  0.00  0.00      A    O  
ATOM    341  N   LEU A  29      31.252  37.164  56.754  0.00  0.00      A    N  
ATOM    342  H   LEU A  29      31.755  37.252  55.877  0.00  0.00      A    H  
ATOM    343  CA  LEU A  29      30.033  37.968  56.917  0.00  0.00      A    C  
ATOM    344  HA  LEU A  29      30.018  38.392  57.923  0.00  0.00      A    H  
ATOM    345  CB  LEU A  29      30.065  39.115  55.883  0.00  0.00      A    C  
ATOM    346  HB3 LEU A  29      29.120  39.657  55.920  0.00  0.00      A    H  
ATOM    347  HB2 LEU A  29      30.148  38.672  54.890  0.00  0.00      A    H  
ATOM    348  CG  LEU A  29      31.217  40.127  56.078  0.00  0.00      A    C  
ATOM    349  HG  LEU A  29      32.152  39.599  56.257  0.00  0.00      A    H  
ATOM    350  CD1 LEU A  29      31.388  40.968  54.808  0.00  0.00      A    C  
ATOM    351 1HD1 LEU A  29      31.584  40.321  53.954  0.00  0.00      A    H  
ATOM    352 2HD1 LEU A  29      30.488  41.548  54.620  0.00  0.00      A    H  
ATOM    353 3HD1 LEU A  29      32.227  41.651  54.929  0.00  0.00      A    H  
ATOM    354  CD2 LEU A  29      30.978  41.056  57.274  0.00  0.00      A    C  
ATOM    355 1HD2 LEU A  29      30.898  40.471  58.187  0.00  0.00      A    H  
ATOM    356 2HD2 LEU A  29      31.818  41.742  57.378  0.00  0.00      A    H  
ATOM    357 3HD2 LEU A  29      30.063  41.629  57.125  0.00  0.00      A    H  
ATOM    358  C   LEU A  29      28.748  37.120  56.786  0.00  0.00      A    C  
ATOM    359  O   LEU A  29      27.649  37.635  56.999  0.00  0.00      A    O  
ATOM    360  N   GLY A  30      28.869  35.828  56.456  0.00  0.00      A    N  
ATOM    361  H   GLY A  30      29.806  35.482  56.299  0.00  0.00      A    H  
ATOM    362  CA  GLY A  30      27.774  34.850  56.420  0.00  0.00      A    C  
ATOM    363  HA3 GLY A  30      27.014  35.126  57.150  0.00  0.00      A    H  
ATOM    364  HA2 GLY A  30      28.184  33.875  56.675  0.00  0.00      A    H  
ATOM    365  C   GLY A  30      27.084  34.701  55.062  0.00  0.00      A    C  
ATOM    366  O   GLY A  30      26.116  33.947  54.955  0.00  0.00      A    O  
ATOM    367  N   LEU A  31      27.568  35.380  54.019  0.00  0.00      A    N  
ATOM    368  H   LEU A  31      28.416  35.919  54.148  0.00  0.00      A    H  
ATOM    369  CA  LEU A  31      26.980  35.341  52.676  0.00  0.00      A    C  
ATOM    370  HA  LEU A  31      25.903  35.505  52.767  0.00  0.00      A    H  
ATOM    371  CB  LEU A  31      27.581  36.463  51.804  0.00  0.00      A    C  
ATOM    372  HB3 LEU A  31      27.027  36.491  50.866  0.00  0.00      A    H  
ATOM    373  HB2 LEU A  31      28.611  36.195  51.565  0.00  0.00      A    H  
ATOM    374  CG  LEU A  31      27.579  37.884  52.414  0.00  0.00      A    C  
ATOM    375  HG  LEU A  31      28.220  37.903  53.295  0.00  0.00      A    H  
ATOM    376  CD1 LEU A  31      28.146  38.878  51.391  0.00  0.00      A    C  
ATOM    377 1HD1 LEU A  31      29.179  38.628  51.162  0.00  0.00      A    H  
ATOM    378 2HD1 LEU A  31      27.557  38.844  50.474  0.00  0.00      A    H  
ATOM    379 3HD1 LEU A  31      28.118  39.890  51.791  0.00  0.00      A    H  
ATOM    380  CD2 LEU A  31      26.179  38.340  52.833  0.00  0.00      A    C  
ATOM    381 1HD2 LEU A  31      26.234  39.333  53.275  0.00  0.00      A    H  
ATOM    382 2HD2 LEU A  31      25.524  38.367  51.964  0.00  0.00      A    H  
ATOM    383 3HD2 LEU A  31      25.768  37.666  53.583  0.00  0.00      A    H  
ATOM    384  C   LEU A  31      27.180  33.968  52.016  0.00  0.00      A    C  
ATOM    385  O   LEU A  31      28.110  33.231  52.345  0.00  0.00      A    O  
ATOM    386  N   SER A  32      26.317  33.615  51.070  0.00  0.00      A    N  
ATOM    387  H   SER A  32      25.531  34.234  50.880  0.00  0.00      A    H  
ATOM    388  CA  SER A  32      26.518  32.475  50.166  0.00  0.00      A    C  
ATOM    389  HA  SER A  32      26.969  31.649  50.716  0.00  0.00      A    H  
ATOM    390  CB  SER A  32      25.150  32.014  49.650  0.00  0.00      A    C  
ATOM    391  HB3 SER A  32      24.621  32.869  49.233  0.00  0.00      A    H  
ATOM    392  HB2 SER A  32      24.563  31.618  50.479  0.00  0.00      A    H  
ATOM    393  OG  SER A  32      25.270  31.031  48.644  0.00  0.00      A    O  
ATOM    394  HG  SER A  32      25.465  30.157  49.071  0.00  0.00      A    H  
ATOM    395  C   SER A  32      27.456  32.867  49.007  0.00  0.00      A    C  
ATOM    396  O   SER A  32      27.216  33.879  48.344  0.00  0.00      A    O  
ATOM    397  N   VAL A  33      28.522  32.097  48.758  0.00  0.00      A    N  
ATOM    398  H   VAL A  33      28.614  31.213  49.269  0.00  0.00      A    H  
ATOM    399  CA  VAL A  33      29.661  32.510  47.913  0.00  0.00      A    C  
ATOM    400  HA  VAL A  33      29.371  33.379  47.326  0.00  0.00      A    H  
ATOM    401  CB  VAL A  33      30.886  32.907  48.779  0.00  0.00      A    C  
ATOM    402  HB  VAL A  33      31.224  32.028  49.331  0.00  0.00      A    H  
ATOM    403  CG1 VAL A  33      32.063  33.426  47.931  0.00  0.00      A    C  
ATOM    404 1HG1 VAL A  33      31.746  34.272  47.320  0.00  0.00      A    H  
ATOM    405 2HG1 VAL A  33      32.873  33.743  48.586  0.00  0.00      A    H  
ATOM    406 3HG1 VAL A  33      32.450  32.639  47.285  0.00  0.00      A    H  
ATOM    407  CG2 VAL A  33      30.545  33.991  49.814  0.00  0.00      A    C  
ATOM    408 1HG2 VAL A  33      31.441  34.261  50.370  0.00  0.00      A    H  
ATOM    409 2HG2 VAL A  33      30.143  34.875  49.320  0.00  0.00      A    H  
ATOM    410 3HG2 VAL A  33      29.818  33.615  50.527  0.00  0.00      A    H  
ATOM    411  C   VAL A  33      30.085  31.395  46.950  0.00  0.00      A    C  
ATOM    412  O   VAL A  33      30.204  30.240  47.353  0.00  0.00      A    O  
ATOM    413  N   LEU A  34      30.396  31.771  45.704  0.00  0.00      A    N  
ATOM    414  H   LEU A  34      30.191  32.729  45.439  0.00  0.00      A    H  
ATOM    415  CA  LEU A  34      31.129  30.950  44.735  0.00  0.00      A    C  
ATOM    416  HA  LEU A  34      31.611  30.126  45.260  0.00  0.00      A    H  
ATOM    417  CB  LEU A  34      30.132  30.376  43.708  0.00  0.00      A    C  
ATOM    418  HB3 LEU A  34      29.535  31.200  43.320  0.00  0.00      A    H  
ATOM    419  HB2 LEU A  34      29.465  29.701  44.234  0.00  0.00      A    H  
ATOM    420  CG  LEU A  34      30.743  29.624  42.506  0.00  0.00      A    C  
ATOM    421  HG  LEU A  34      31.417  30.296  41.976  0.00  0.00      A    H  
ATOM    422  CD1 LEU A  34      31.525  28.376  42.929  0.00  0.00      A    C  
ATOM    423 1HD1 LEU A  34      32.325  28.642  43.613  0.00  0.00      A    H  
ATOM    424 2HD1 LEU A  34      30.859  27.661  43.413  0.00  0.00      A    H  
ATOM    425 3HD1 LEU A  34      31.973  27.916  42.050  0.00  0.00      A    H  
ATOM    426  CD2 LEU A  34      29.642  29.203  41.526  0.00  0.00      A    C  
ATOM    427 1HD2 LEU A  34      29.004  30.054  41.296  0.00  0.00      A    H  
ATOM    428 2HD2 LEU A  34      30.094  28.838  40.603  0.00  0.00      A    H  
ATOM    429 3HD2 LEU A  34      29.035  28.408  41.957  0.00  0.00      A    H  
ATOM    430  C   LEU A  34      32.218  31.780  44.046  0.00  0.00      A    C  
ATOM    431  O   LEU A  34      31.947  32.886  43.567  0.00  0.00      A    O  
ATOM    432  N   VAL A  35      33.421  31.214  43.937  0.00  0.00      A    N  
ATOM    433  H   VAL A  35      33.573  30.306  44.378  0.00  0.00      A    H  
ATOM    434  CA  VAL A  35      34.478  31.704  43.041  0.00  0.00      A    C  
ATOM    435  HA  VAL A  35      34.247  32.730  42.769  0.00  0.00      A    H  
ATOM    436  CB  VAL A  35      35.873  31.701  43.715  0.00  0.00      A    C  
ATOM    437  HB  VAL A  35      36.202  30.669  43.834  0.00  0.00      A    H  
ATOM    438  CG1 VAL A  35      36.900  32.451  42.845  0.00  0.00      A    C  
ATOM    439 1HG1 VAL A  35      37.863  32.496  43.354  0.00  0.00      A    H  
ATOM    440 2HG1 VAL A  35      37.042  31.936  41.895  0.00  0.00      A    H  
ATOM    441 3HG1 VAL A  35      36.558  33.469  42.652  0.00  0.00      A    H  
ATOM    442  CG2 VAL A  35      35.856  32.343  45.113  0.00  0.00      A    C  
ATOM    443 1HG2 VAL A  35      35.227  31.765  45.791  0.00  0.00      A    H  
ATOM    444 2HG2 VAL A  35      36.865  32.364  45.527  0.00  0.00      A    H  
ATOM    445 3HG2 VAL A  35      35.475  33.361  45.050  0.00  0.00      A    H  
ATOM    446  C   VAL A  35      34.494  30.836  41.775  0.00  0.00      A    C  
ATOM    447  O   VAL A  35      34.410  29.614  41.872  0.00  0.00      A    O  
ATOM    448  N   VAL A  36      34.619  31.455  40.601  0.00  0.00      A    N  
ATOM    449  H   VAL A  36      34.662  32.475  40.608  0.00  0.00      A    H  
ATOM    450  CA  VAL A  36      34.872  30.776  39.315  0.00  0.00      A    C  
ATOM    451  HA  VAL A  36      35.004  29.710  39.504  0.00  0.00      A    H  
ATOM    452  CB  VAL A  36      33.704  30.922  38.309  0.00  0.00      A    C  
ATOM    453  HB  VAL A  36      33.988  30.391  37.401  0.00  0.00      A    H  
ATOM    454  CG1 VAL A  36      32.424  30.258  38.846  0.00  0.00      A    C  
ATOM    455 1HG1 VAL A  36      31.660  30.246  38.069  0.00  0.00      A    H  
ATOM    456 2HG1 VAL A  36      32.633  29.230  39.143  0.00  0.00      A    H  
ATOM    457 3HG1 VAL A  36      32.043  30.809  39.706  0.00  0.00      A    H  
ATOM    458  CG2 VAL A  36      33.392  32.378  37.918  0.00  0.00      A    C  
ATOM    459 1HG2 VAL A  36      34.265  32.840  37.458  0.00  0.00      A    H  
ATOM    460 2HG2 VAL A  36      32.578  32.399  37.192  0.00  0.00      A    H  
ATOM    461 3HG2 VAL A  36      33.093  32.954  38.793  0.00  0.00      A    H  
ATOM    462  C   VAL A  36      36.178  31.293  38.707  0.00  0.00      A    C  
ATOM    463  O   VAL A  36      36.532  32.455  38.900  0.00  0.00      A    O  
ATOM    464  N   GLU A  37      36.899  30.435  37.989  0.00  0.00      A    N  
ATOM    465  H   GLU A  37      36.587  29.468  37.948  0.00  0.00      A    H  
ATOM    466  CA  GLU A  37      38.262  30.687  37.517  0.00  0.00      A    C  
ATOM    467  HA  GLU A  37      38.403  31.756  37.348  0.00  0.00      A    H  
ATOM    468  CB  GLU A  37      39.220  30.228  38.633  0.00  0.00      A    C  
ATOM    469  HB3 GLU A  37      38.923  29.233  38.960  0.00  0.00      A    H  
ATOM    470  HB2 GLU A  37      39.110  30.901  39.485  0.00  0.00      A    H  
ATOM    471  CG  GLU A  37      40.700  30.171  38.246  0.00  0.00      A    C  
ATOM    472  HG3 GLU A  37      40.852  29.387  37.503  0.00  0.00      A    H  
ATOM    473  HG2 GLU A  37      41.285  29.906  39.127  0.00  0.00      A    H  
ATOM    474  CD  GLU A  37      41.190  31.504  37.697  0.00  0.00      A    C  
ATOM    475  OE1 GLU A  37      41.331  32.479  38.471  0.00  0.00      A    O  
ATOM    476  OE2 GLU A  37      41.467  31.599  36.483  0.00  0.00      A    O  
ATOM    477  C   GLU A  37      38.521  29.941  36.195  0.00  0.00      A    C  
ATOM    478  O   GLU A  37      38.386  28.721  36.118  0.00  0.00      A    O  
ATOM    479  N   LYS A  38      38.898  30.670  35.138  0.00  0.00      A    N  
ATOM    480  H   LYS A  38      39.025  31.667  35.267  0.00  0.00      A    H  
ATOM    481  CA  LYS A  38      39.094  30.122  33.792  0.00  0.00      A    C  
ATOM    482  HA  LYS A  38      38.285  29.424  33.585  0.00  0.00      A    H  
ATOM    483  CB  LYS A  38      38.967  31.301  32.822  0.00  0.00      A    C  
ATOM    484  HB3 LYS A  38      39.745  32.036  33.037  0.00  0.00      A    H  
ATOM    485  HB2 LYS A  38      37.994  31.751  32.999  0.00  0.00      A    H  
ATOM    486  CG  LYS A  38      39.030  30.916  31.344  0.00  0.00      A    C  
ATOM    487  HG3 LYS A  38      38.333  30.106  31.144  0.00  0.00      A    H  
ATOM    488  HG2 LYS A  38      40.032  30.577  31.101  0.00  0.00      A    H  
ATOM    489  CD  LYS A  38      38.670  32.141  30.498  0.00  0.00      A    C  
ATOM    490  HD3 LYS A  38      39.364  32.949  30.733  0.00  0.00      A    H  
ATOM    491  HD2 LYS A  38      37.659  32.471  30.745  0.00  0.00      A    H  
ATOM    492  CE  LYS A  38      38.738  31.828  29.004  0.00  0.00      A    C  
ATOM    493  HE3 LYS A  38      38.000  31.062  28.752  0.00  0.00      A    H  
ATOM    494  HE2 LYS A  38      39.727  31.427  28.762  0.00  0.00      A    H  
ATOM    495  NZ  LYS A  38      38.491  33.046  28.204  0.00  0.00      A    N1+
ATOM    496  HZ1 LYS A  38      38.543  32.824  27.217  0.00  0.00      A    H  
ATOM    497  HZ2 LYS A  38      37.570  33.431  28.404  0.00  0.00      A    H  
ATOM    498  HZ3 LYS A  38      39.207  33.739  28.407  0.00  0.00      A    H  
ATOM    499  C   LYS A  38      40.404  29.334  33.615  0.00  0.00      A    C  
ATOM    500  O   LYS A  38      40.453  28.422  32.786  0.00  0.00      A    O  
ATOM    501  N   SER A  39      41.440  29.639  34.402  0.00  0.00      A    N  
ATOM    502  H   SER A  39      41.303  30.368  35.097  0.00  0.00      A    H  
ATOM    503  CA  SER A  39      42.663  28.825  34.496  0.00  0.00      A    C  
ATOM    504  HA  SER A  39      43.075  28.671  33.500  0.00  0.00      A    H  
ATOM    505  CB  SER A  39      43.725  29.501  35.372  0.00  0.00      A    C  
ATOM    506  HB3 SER A  39      44.504  28.774  35.608  0.00  0.00      A    H  
ATOM    507  HB2 SER A  39      43.280  29.839  36.307  0.00  0.00      A    H  
ATOM    508  OG  SER A  39      44.347  30.579  34.710  0.00  0.00      A    O  
ATOM    509  HG  SER A  39      43.763  31.353  34.760  0.00  0.00      A    H  
ATOM    510  C   SER A  39      42.389  27.457  35.121  0.00  0.00      A    C  
ATOM    511  O   SER A  39      41.542  27.310  35.995  0.00  0.00      A    O  
ATOM    512  N   ASP A  40      43.184  26.453  34.763  0.00  0.00      A    N  
ATOM    513  H   ASP A  40      43.867  26.611  34.030  0.00  0.00      A    H  
ATOM    514  CA  ASP A  40      43.192  25.136  35.417  0.00  0.00      A    C  
ATOM    515  HA  ASP A  40      42.157  24.812  35.531  0.00  0.00      A    H  
ATOM    516  CB  ASP A  40      43.906  24.133  34.501  0.00  0.00      A    C  
ATOM    517  HB3 ASP A  40      43.499  24.210  33.491  0.00  0.00      A    H  
ATOM    518  HB2 ASP A  40      43.692  23.129  34.868  0.00  0.00      A    H  
ATOM    519  CG  ASP A  40      45.425  24.308  34.449  0.00  0.00      A    C  
ATOM    520  OD1 ASP A  40      46.141  23.289  34.577  0.00  0.00      A    O  
ATOM    521  OD2 ASP A  40      45.917  25.431  34.206  0.00  0.00      A    O  
ATOM    522  C   ASP A  40      43.828  25.133  36.825  0.00  0.00      A    C  
ATOM    523  O   ASP A  40      43.824  24.104  37.501  0.00  0.00      A    O  
ATOM    524  N   LYS A  41      44.356  26.282  37.276  0.00  0.00      A    N  
ATOM    525  H   LYS A  41      44.293  27.072  36.652  0.00  0.00      A    H  
ATOM    526  CA  LYS A  41      45.035  26.518  38.562  0.00  0.00      A    C  
ATOM    527  HA  LYS A  41      44.792  25.720  39.262  0.00  0.00      A    H  
ATOM    528  CB  LYS A  41      46.560  26.552  38.339  0.00  0.00      A    C  
ATOM    529  HB3 LYS A  41      47.037  26.746  39.297  0.00  0.00      A    H  
ATOM    530  HB2 LYS A  41      46.791  27.391  37.680  0.00  0.00      A    H  
ATOM    531  CG  LYS A  41      47.196  25.292  37.728  0.00  0.00      A    C  
ATOM    532  HG3 LYS A  41      48.245  25.510  37.530  0.00  0.00      A    H  
ATOM    533  HG2 LYS A  41      46.722  25.068  36.776  0.00  0.00      A    H  
ATOM    534  CD  LYS A  41      47.136  24.057  38.635  0.00  0.00      A    C  
ATOM    535  HD3 LYS A  41      46.104  23.824  38.901  0.00  0.00      A    H  
ATOM    536  HD2 LYS A  41      47.686  24.272  39.551  0.00  0.00      A    H  
ATOM    537  CE  LYS A  41      47.785  22.845  37.953  0.00  0.00      A    C  
ATOM    538  HE3 LYS A  41      48.105  22.155  38.737  0.00  0.00      A    H  
ATOM    539  HE2 LYS A  41      48.676  23.166  37.407  0.00  0.00      A    H  
ATOM    540  NZ  LYS A  41      46.847  22.140  37.048  0.00  0.00      A    N1+
ATOM    541  HZ1 LYS A  41      46.028  21.841  37.575  0.00  0.00      A    H  
ATOM    542  HZ2 LYS A  41      46.540  22.717  36.267  0.00  0.00      A    H  
ATOM    543  HZ3 LYS A  41      47.256  21.290  36.667  0.00  0.00      A    H  
ATOM    544  C   LYS A  41      44.586  27.860  39.167  0.00  0.00      A    C  
ATOM    545  O   LYS A  41      44.449  28.838  38.426  0.00  0.00      A    O  
ATOM    546  N   TYR A  42      44.372  27.935  40.482  0.00  0.00      A    N  
ATOM    547  H   TYR A  42      44.606  27.130  41.053  0.00  0.00      A    H  
ATOM    548  CA  TYR A  42      44.017  29.192  41.161  0.00  0.00      A    C  
ATOM    549  HA  TYR A  42      43.298  29.718  40.532  0.00  0.00      A    H  
ATOM    550  CB  TYR A  42      43.318  28.926  42.509  0.00  0.00      A    C  
ATOM    551  HB3 TYR A  42      42.370  28.445  42.299  0.00  0.00      A    H  
ATOM    552  HB2 TYR A  42      43.070  29.883  42.970  0.00  0.00      A    H  
ATOM    553  CG  TYR A  42      44.067  28.088  43.535  0.00  0.00      A    C  
ATOM    554  CD1 TYR A  42      45.096  28.657  44.311  0.00  0.00      A    C  
ATOM    555  HD1 TYR A  42      45.364  29.696  44.178  0.00  0.00      A    H  
ATOM    556  CE1 TYR A  42      45.786  27.869  45.255  0.00  0.00      A    C  
ATOM    557  HE1 TYR A  42      46.579  28.293  45.851  0.00  0.00      A    H  
ATOM    558  CZ  TYR A  42      45.457  26.517  45.420  0.00  0.00      A    C  
ATOM    559  OH  TYR A  42      46.168  25.746  46.285  0.00  0.00      A    O  
ATOM    560  HH  TYR A  42      45.999  24.795  46.170  0.00  0.00      A    H  
ATOM    561  CE2 TYR A  42      44.381  25.971  44.712  0.00  0.00      A    C  
ATOM    562  HE2 TYR A  42      44.083  24.954  44.898  0.00  0.00      A    H  
ATOM    563  CD2 TYR A  42      43.686  26.751  43.766  0.00  0.00      A    C  
ATOM    564  HD2 TYR A  42      42.862  26.317  43.217  0.00  0.00      A    H  
ATOM    565  C   TYR A  42      45.216  30.133  41.350  0.00  0.00      A    C  
ATOM    566  O   TYR A  42      46.375  29.705  41.325  0.00  0.00      A    O  
ATOM    567  N   GLY A  43      44.924  31.416  41.594  0.00  0.00      A    N  
ATOM    568  H   GLY A  43      43.948  31.701  41.546  0.00  0.00      A    H  
ATOM    569  CA  GLY A  43      45.850  32.371  42.210  0.00  0.00      A    C  
ATOM    570  HA3 GLY A  43      46.743  31.834  42.517  0.00  0.00      A    H  
ATOM    571  HA2 GLY A  43      45.380  32.775  43.106  0.00  0.00      A    H  
ATOM    572  C   GLY A  43      46.271  33.556  41.331  0.00  0.00      A    C  
ATOM    573  O   GLY A  43      46.697  34.584  41.858  0.00  0.00      A    O  
ATOM    574  N   GLY A  44      46.161  33.428  40.007  0.00  0.00      A    N  
ATOM    575  H   GLY A  44      45.831  32.546  39.642  0.00  0.00      A    H  
ATOM    576  CA  GLY A  44      46.374  34.520  39.051  0.00  0.00      A    C  
ATOM    577  HA3 GLY A  44      45.683  35.319  39.303  0.00  0.00      A    H  
ATOM    578  HA2 GLY A  44      46.141  34.167  38.049  0.00  0.00      A    H  
ATOM    579  C   GLY A  44      47.785  35.109  39.011  0.00  0.00      A    C  
ATOM    580  O   GLY A  44      48.756  34.490  39.443  0.00  0.00      A    O  
ATOM    581  N   THR A  45      47.911  36.333  38.496  0.00  0.00      A    N  
ATOM    582  H   THR A  45      47.060  36.828  38.254  0.00  0.00      A    H  
ATOM    583  CA  THR A  45      49.168  37.107  38.527  0.00  0.00      A    C  
ATOM    584  HA  THR A  45      49.936  36.560  37.984  0.00  0.00      A    H  
ATOM    585  CB  THR A  45      48.989  38.493  37.890  0.00  0.00      A    C  
ATOM    586  HB  THR A  45      48.475  39.146  38.595  0.00  0.00      A    H  
ATOM    587  CG2 THR A  45      50.320  39.128  37.509  0.00  0.00      A    C  
ATOM    588 1HG2 THR A  45      50.793  38.548  36.720  0.00  0.00      A    H  
ATOM    589 2HG2 THR A  45      50.144  40.148  37.170  0.00  0.00      A    H  
ATOM    590 3HG2 THR A  45      50.986  39.154  38.369  0.00  0.00      A    H  
ATOM    591  OG1 THR A  45      48.208  38.415  36.721  0.00  0.00      A    O  
ATOM    592  HG1 THR A  45      47.280  38.467  37.062  0.00  0.00      A    H  
ATOM    593  C   THR A  45      49.641  37.313  39.965  0.00  0.00      A    C  
ATOM    594  O   THR A  45      50.833  37.243  40.262  0.00  0.00      A    O  
ATOM    595  N   SER A  46      48.688  37.505  40.872  0.00  0.00      A    N  
ATOM    596  H   SER A  46      47.731  37.567  40.529  0.00  0.00      A    H  
ATOM    597  CA  SER A  46      48.894  37.641  42.309  0.00  0.00      A    C  
ATOM    598  HA  SER A  46      49.442  38.564  42.495  0.00  0.00      A    H  
ATOM    599  CB  SER A  46      47.525  37.763  42.988  0.00  0.00      A    C  
ATOM    600  HB3 SER A  46      47.682  37.961  44.045  0.00  0.00      A    H  
ATOM    601  HB2 SER A  46      46.973  36.829  42.887  0.00  0.00      A    H  
ATOM    602  OG  SER A  46      46.755  38.821  42.431  0.00  0.00      A    O  
ATOM    603  HG  SER A  46      46.458  38.557  41.523  0.00  0.00      A    H  
ATOM    604  C   SER A  46      49.724  36.480  42.884  0.00  0.00      A    C  
ATOM    605  O   SER A  46      50.637  36.722  43.676  0.00  0.00      A    O  
ATOM    606  N   ALA A  47      49.506  35.245  42.413  0.00  0.00      A    N  
ATOM    607  H   ALA A  47      48.734  35.118  41.766  0.00  0.00      A    H  
ATOM    608  CA  ALA A  47      50.256  34.040  42.791  0.00  0.00      A    C  
ATOM    609  HA  ALA A  47      50.340  34.028  43.875  0.00  0.00      A    H  
ATOM    610  CB  ALA A  47      49.451  32.810  42.374  0.00  0.00      A    C  
ATOM    611  HB1 ALA A  47      49.267  32.817  41.300  0.00  0.00      A    H  
ATOM    612  HB2 ALA A  47      49.994  31.902  42.630  0.00  0.00      A    H  
ATOM    613  HB3 ALA A  47      48.512  32.820  42.913  0.00  0.00      A    H  
ATOM    614  C   ALA A  47      51.691  33.926  42.243  0.00  0.00      A    C  
ATOM    615  O   ALA A  47      52.374  32.961  42.587  0.00  0.00      A    O  
ATOM    616  N   VAL A  48      52.163  34.867  41.419  0.00  0.00      A    N  
ATOM    617  H   VAL A  48      51.521  35.584  41.095  0.00  0.00      A    H  
ATOM    618  CA  VAL A  48      53.559  34.912  40.923  0.00  0.00      A    C  
ATOM    619  HA  VAL A  48      54.126  34.143  41.442  0.00  0.00      A    H  
ATOM    620  CB  VAL A  48      53.648  34.578  39.416  0.00  0.00      A    C  
ATOM    621  HB  VAL A  48      54.699  34.423  39.171  0.00  0.00      A    H  
ATOM    622  CG1 VAL A  48      52.893  33.281  39.084  0.00  0.00      A    C  
ATOM    623 1HG1 VAL A  48      53.107  32.520  39.830  0.00  0.00      A    H  
ATOM    624 2HG1 VAL A  48      51.817  33.458  39.079  0.00  0.00      A    H  
ATOM    625 3HG1 VAL A  48      53.192  32.924  38.097  0.00  0.00      A    H  
ATOM    626  CG2 VAL A  48      53.095  35.673  38.495  0.00  0.00      A    C  
ATOM    627 1HG2 VAL A  48      52.029  35.792  38.658  0.00  0.00      A    H  
ATOM    628 2HG2 VAL A  48      53.607  36.618  38.676  0.00  0.00      A    H  
ATOM    629 3HG2 VAL A  48      53.246  35.382  37.458  0.00  0.00      A    H  
ATOM    630  C   VAL A  48      54.278  36.221  41.285  0.00  0.00      A    C  
ATOM    631  O   VAL A  48      55.440  36.425  40.941  0.00  0.00      A    O  
ATOM    632  N   SER A  49      53.574  37.094  42.010  0.00  0.00      A    N  
ATOM    633  H   SER A  49      52.629  36.825  42.232  0.00  0.00      A    H  
ATOM    634  CA  SER A  49      54.009  38.406  42.490  0.00  0.00      A    C  
ATOM    635  HA  SER A  49      54.427  38.945  41.645  0.00  0.00      A    H  
ATOM    636  CB  SER A  49      52.755  39.152  42.968  0.00  0.00      A    C  
ATOM    637  HB3 SER A  49      51.953  38.975  42.258  0.00  0.00      A    H  
ATOM    638  HB2 SER A  49      52.951  40.218  43.017  0.00  0.00      A    H  
ATOM    639  OG  SER A  49      52.330  38.721  44.242  0.00  0.00      A    O  
ATOM    640  HG  SER A  49      51.683  37.997  44.113  0.00  0.00      A    H  
ATOM    641  C   SER A  49      55.074  38.370  43.603  0.00  0.00      A    C  
ATOM    642  O   SER A  49      55.444  37.303  44.100  0.00  0.00      A    O  
ATOM    643  N   GLY A  50      55.505  39.550  44.066  0.00  0.00      A    N  
ATOM    644  H   GLY A  50      55.215  40.396  43.590  0.00  0.00      A    H  
ATOM    645  CA  GLY A  50      56.240  39.727  45.328  0.00  0.00      A    C  
ATOM    646  HA3 GLY A  50      56.622  40.747  45.364  0.00  0.00      A    H  
ATOM    647  HA2 GLY A  50      57.094  39.052  45.356  0.00  0.00      A    H  
ATOM    648  C   GLY A  50      55.384  39.515  46.592  0.00  0.00      A    C  
ATOM    649  O   GLY A  50      55.926  39.389  47.687  0.00  0.00      A    O  
ATOM    650  N   GLY A  51      54.052  39.458  46.469  0.00  0.00      A    N  
ATOM    651  H   GLY A  51      53.656  39.521  45.540  0.00  0.00      A    H  
ATOM    652  CA  GLY A  51      53.098  39.259  47.571  0.00  0.00      A    C  
ATOM    653  HA3 GLY A  51      53.388  38.380  48.145  0.00  0.00      A    H  
ATOM    654  HA2 GLY A  51      52.110  39.076  47.148  0.00  0.00      A    H  
ATOM    655  C   GLY A  51      52.973  40.433  48.549  0.00  0.00      A    C  
ATOM    656  O   GLY A  51      52.187  40.350  49.493  0.00  0.00      A    O  
ATOM    657  N   ALA A  52      53.745  41.505  48.359  0.00  0.00      A    N  
ATOM    658  H   ALA A  52      54.348  41.523  47.552  0.00  0.00      A    H  
ATOM    659  CA  ALA A  52      53.757  42.669  49.234  0.00  0.00      A    C  
ATOM    660  HA  ALA A  52      53.913  42.322  50.253  0.00  0.00      A    H  
ATOM    661  CB  ALA A  52      54.945  43.558  48.839  0.00  0.00      A    C  
ATOM    662  HB1 ALA A  52      54.995  44.420  49.505  0.00  0.00      A    H  
ATOM    663  HB2 ALA A  52      55.875  42.993  48.925  0.00  0.00      A    H  
ATOM    664  HB3 ALA A  52      54.829  43.905  47.811  0.00  0.00      A    H  
ATOM    665  C   ALA A  52      52.432  43.451  49.189  0.00  0.00      A    C  
ATOM    666  O   ALA A  52      51.747  43.481  48.166  0.00  0.00      A    O  
ATOM    667  N   VAL A  53      52.115  44.167  50.266  0.00  0.00      A    N  
ATOM    668  H   VAL A  53      52.736  44.101  51.067  0.00  0.00      A    H  
ATOM    669  CA  VAL A  53      50.973  45.086  50.375  0.00  0.00      A    C  
ATOM    670  HA  VAL A  53      50.559  45.260  49.381  0.00  0.00      A    H  
ATOM    671  CB  VAL A  53      49.837  44.513  51.252  0.00  0.00      A    C  
ATOM    672  HB  VAL A  53      49.062  45.276  51.329  0.00  0.00      A    H  
ATOM    673  CG1 VAL A  53      49.197  43.287  50.598  0.00  0.00      A    C  
ATOM    674 1HG1 VAL A  53      49.923  42.479  50.507  0.00  0.00      A    H  
ATOM    675 2HG1 VAL A  53      48.359  42.942  51.204  0.00  0.00      A    H  
ATOM    676 3HG1 VAL A  53      48.831  43.551  49.609  0.00  0.00      A    H  
ATOM    677  CG2 VAL A  53      50.258  44.133  52.677  0.00  0.00      A    C  
ATOM    678 1HG2 VAL A  53      50.571  45.021  53.225  0.00  0.00      A    H  
ATOM    679 2HG2 VAL A  53      49.417  43.684  53.205  0.00  0.00      A    H  
ATOM    680 3HG2 VAL A  53      51.078  43.419  52.653  0.00  0.00      A    H  
ATOM    681  C   VAL A  53      51.450  46.430  50.921  0.00  0.00      A    C  
ATOM    682  O   VAL A  53      52.222  46.486  51.875  0.00  0.00      A    O  
ATOM    683  N   TRP A  54      51.004  47.523  50.304  0.00  0.00      A    N  
ATOM    684  H   TRP A  54      50.435  47.424  49.474  0.00  0.00      A    H  
ATOM    685  CA  TRP A  54      51.275  48.879  50.775  0.00  0.00      A    C  
ATOM    686  HA  TRP A  54      52.129  48.871  51.452  0.00  0.00      A    H  
ATOM    687  CB  TRP A  54      51.642  49.773  49.583  0.00  0.00      A    C  
ATOM    688  HB3 TRP A  54      50.764  49.907  48.951  0.00  0.00      A    H  
ATOM    689  HB2 TRP A  54      52.396  49.266  48.984  0.00  0.00      A    H  
ATOM    690  CG  TRP A  54      52.195  51.118  49.943  0.00  0.00      A    C  
ATOM    691  CD1 TRP A  54      53.450  51.367  50.386  0.00  0.00      A    C  
ATOM    692  HD1 TRP A  54      54.224  50.618  50.526  0.00  0.00      A    H  
ATOM    693  NE1 TRP A  54      53.595  52.717  50.642  0.00  0.00      A    N  
ATOM    694  HE1 TRP A  54      54.462  53.131  51.005  0.00  0.00      A    H  
ATOM    695  CE2 TRP A  54      52.431  53.408  50.382  0.00  0.00      A    C  
ATOM    696  CZ2 TRP A  54      52.061  54.755  50.510  0.00  0.00      A    C  
ATOM    697  HZ2 TRP A  54      52.771  55.474  50.893  0.00  0.00      A    H  
ATOM    698  CH2 TRP A  54      50.759  55.145  50.145  0.00  0.00      A    C  
ATOM    699  HH2 TRP A  54      50.435  56.168  50.260  0.00  0.00      A    H  
ATOM    700  CZ3 TRP A  54      49.856  54.190  49.650  0.00  0.00      A    C  
ATOM    701  HZ3 TRP A  54      48.855  54.488  49.379  0.00  0.00      A    H  
ATOM    702  CE3 TRP A  54      50.236  52.842  49.529  0.00  0.00      A    C  
ATOM    703  HE3 TRP A  54      49.527  52.113  49.166  0.00  0.00      A    H  
ATOM    704  CD2 TRP A  54      51.525  52.413  49.906  0.00  0.00      A    C  
ATOM    705  C   TRP A  54      50.044  49.363  51.546  0.00  0.00      A    C  
ATOM    706  O   TRP A  54      48.942  49.416  50.991  0.00  0.00      A    O  
ATOM    707  N   ILE A  55      50.216  49.628  52.844  0.00  0.00      A    N  
ATOM    708  H   ILE A  55      51.147  49.486  53.227  0.00  0.00      A    H  
ATOM    709  CA  ILE A  55      49.152  49.941  53.810  0.00  0.00      A    C  
ATOM    710  HA  ILE A  55      48.280  50.306  53.268  0.00  0.00      A    H  
ATOM    711  CB  ILE A  55      48.697  48.689  54.608  0.00  0.00      A    C  
ATOM    712  HB  ILE A  55      49.511  48.398  55.273  0.00  0.00      A    H  
ATOM    713  CG2 ILE A  55      47.477  49.071  55.474  0.00  0.00      A    C  
ATOM    714 1HG2 ILE A  55      47.745  49.818  56.221  0.00  0.00      A    H  
ATOM    715 2HG2 ILE A  55      46.686  49.486  54.854  0.00  0.00      A    H  
ATOM    716 3HG2 ILE A  55      47.094  48.194  55.989  0.00  0.00      A    H  
ATOM    717  CG1 ILE A  55      48.383  47.432  53.761  0.00  0.00      A    C  
ATOM    718 3HG1 ILE A  55      48.326  46.580  54.437  0.00  0.00      A    H  
ATOM    719 2HG1 ILE A  55      49.215  47.226  53.090  0.00  0.00      A    H  
ATOM    720  CD1 ILE A  55      47.085  47.463  52.943  0.00  0.00      A    C  
ATOM    721 1HD1 ILE A  55      46.224  47.421  53.610  0.00  0.00      A    H  
ATOM    722 2HD1 ILE A  55      47.031  48.366  52.338  0.00  0.00      A    H  
ATOM    723 3HD1 ILE A  55      47.054  46.593  52.289  0.00  0.00      A    H  
ATOM    724  C   ILE A  55      49.641  51.054  54.763  0.00  0.00      A    C  
ATOM    725  O   ILE A  55      50.231  50.765  55.813  0.00  0.00      A    O  
ATOM    726  N   PRO A  56      49.433  52.337  54.411  0.00  0.00      A    N  
ATOM    727  CD  PRO A  56      48.910  52.806  53.139  0.00  0.00      A    C  
ATOM    728  HD3 PRO A  56      49.416  52.327  52.299  0.00  0.00      A    H  
ATOM    729  HD2 PRO A  56      47.837  52.619  53.098  0.00  0.00      A    H  
ATOM    730  CG  PRO A  56      49.168  54.306  53.114  0.00  0.00      A    C  
ATOM    731  HG3 PRO A  56      50.166  54.495  52.727  0.00  0.00      A    H  
ATOM    732  HG2 PRO A  56      48.422  54.831  52.519  0.00  0.00      A    H  
ATOM    733  CB  PRO A  56      49.114  54.698  54.587  0.00  0.00      A    C  
ATOM    734  HB3 PRO A  56      49.748  55.560  54.793  0.00  0.00      A    H  
ATOM    735  HB2 PRO A  56      48.080  54.902  54.868  0.00  0.00      A    H  
ATOM    736  CA  PRO A  56      49.632  53.461  55.321  0.00  0.00      A    C  
ATOM    737  HA  PRO A  56      50.697  53.577  55.500  0.00  0.00      A    H  
ATOM    738  C   PRO A  56      48.916  53.271  56.661  0.00  0.00      A    C  
ATOM    739  O   PRO A  56      47.765  52.824  56.703  0.00  0.00      A    O  
ATOM    740  N   ASN A  57      49.594  53.653  57.745  0.00  0.00      A    N  
ATOM    741  H   ASN A  57      50.479  54.133  57.592  0.00  0.00      A    H  
ATOM    742  CA  ASN A  57      49.111  53.565  59.126  0.00  0.00      A    C  
ATOM    743  HA  ASN A  57      49.991  53.656  59.763  0.00  0.00      A    H  
ATOM    744  CB  ASN A  57      48.245  54.812  59.367  0.00  0.00      A    C  
ATOM    745  HB3 ASN A  57      47.355  54.755  58.745  0.00  0.00      A    H  
ATOM    746  HB2 ASN A  57      48.805  55.700  59.076  0.00  0.00      A    H  
ATOM    747  CG  ASN A  57      47.808  54.996  60.801  0.00  0.00      A    C  
ATOM    748  OD1 ASN A  57      46.629  55.111  61.084  0.00  0.00      A    O  
ATOM    749  ND2 ASN A  57      48.727  55.088  61.731  0.00  0.00      A    N  
ATOM    750 1HD2 ASN A  57      49.704  55.025  61.519  0.00  0.00      A    H  
ATOM    751 2HD2 ASN A  57      48.404  55.350  62.652  0.00  0.00      A    H  
ATOM    752  C   ASN A  57      48.482  52.198  59.515  0.00  0.00      A    C  
ATOM    753  O   ASN A  57      47.467  52.130  60.213  0.00  0.00      A    O  
ATOM    754  N   ASN A  58      49.100  51.096  59.066  0.00  0.00      A    N  
ATOM    755  H   ASN A  58      49.885  51.221  58.441  0.00  0.00      A    H  
ATOM    756  CA  ASN A  58      48.831  49.738  59.563  0.00  0.00      A    C  
ATOM    757  HA  ASN A  58      47.758  49.554  59.479  0.00  0.00      A    H  
ATOM    758  CB  ASN A  58      49.559  48.705  58.674  0.00  0.00      A    C  
ATOM    759  HB3 ASN A  58      49.275  48.854  57.637  0.00  0.00      A    H  
ATOM    760  HB2 ASN A  58      49.234  47.703  58.955  0.00  0.00      A    H  
ATOM    761  CG  ASN A  58      51.078  48.734  58.779  0.00  0.00      A    C  
ATOM    762  OD1 ASN A  58      51.655  48.318  59.774  0.00  0.00      A    O  
ATOM    763  ND2 ASN A  58      51.761  49.231  57.773  0.00  0.00      A    N  
ATOM    764 1HD2 ASN A  58      51.278  49.590  56.957  0.00  0.00      A    H  
ATOM    765 2HD2 ASN A  58      52.773  49.201  57.807  0.00  0.00      A    H  
ATOM    766  C   ASN A  58      49.203  49.568  61.055  0.00  0.00      A    C  
ATOM    767  O   ASN A  58      50.065  50.283  61.577  0.00  0.00      A    O  
ATOM    768  N   SER A  59      48.604  48.575  61.724  0.00  0.00      A    N  
ATOM    769  H   SER A  59      47.909  48.020  61.228  0.00  0.00      A    H  
ATOM    770  CA  SER A  59      48.778  48.260  63.157  0.00  0.00      A    C  
ATOM    771  HA  SER A  59      48.611  49.182  63.714  0.00  0.00      A    H  
ATOM    772  CB  SER A  59      47.699  47.259  63.595  0.00  0.00      A    C  
ATOM    773  HB3 SER A  59      46.718  47.667  63.357  0.00  0.00      A    H  
ATOM    774  HB2 SER A  59      47.754  47.113  64.675  0.00  0.00      A    H  
ATOM    775  OG  SER A  59      47.852  46.010  62.945  0.00  0.00      A    O  
ATOM    776  HG  SER A  59      47.149  45.410  63.283  0.00  0.00      A    H  
ATOM    777  C   SER A  59      50.165  47.741  63.586  0.00  0.00      A    C  
ATOM    778  O   SER A  59      50.339  47.348  64.746  0.00  0.00      A    O  
ATOM    779  N   GLN A  60      51.157  47.719  62.688  0.00  0.00      A    N  
ATOM    780  H   GLN A  60      50.951  48.024  61.743  0.00  0.00      A    H  
ATOM    781  CA  GLN A  60      52.512  47.222  62.952  0.00  0.00      A    C  
ATOM    782  HA  GLN A  60      52.605  46.966  64.009  0.00  0.00      A    H  
ATOM    783  CB  GLN A  60      52.764  45.940  62.141  0.00  0.00      A    C  
ATOM    784  HB3 GLN A  60      53.805  45.656  62.271  0.00  0.00      A    H  
ATOM    785  HB2 GLN A  60      52.601  46.144  61.083  0.00  0.00      A    H  
ATOM    786  CG  GLN A  60      51.910  44.737  62.562  0.00  0.00      A    C  
ATOM    787  HG3 GLN A  60      50.857  44.965  62.409  0.00  0.00      A    H  
ATOM    788  HG2 GLN A  60      52.064  44.532  63.621  0.00  0.00      A    H  
ATOM    789  CD  GLN A  60      52.295  43.491  61.765  0.00  0.00      A    C  
ATOM    790  OE1 GLN A  60      53.405  42.977  61.868  0.00  0.00      A    O  
ATOM    791  NE2 GLN A  60      51.434  42.977  60.920  0.00  0.00      A    N  
ATOM    792 1HE2 GLN A  60      51.700  42.131  60.439  0.00  0.00      A    H  
ATOM    793 2HE2 GLN A  60      50.498  43.374  60.840  0.00  0.00      A    H  
ATOM    794  C   GLN A  60      53.624  48.253  62.679  0.00  0.00      A    C  
ATOM    795  O   GLN A  60      54.781  47.967  62.998  0.00  0.00      A    O  
ATOM    796  N   MET A  61      53.332  49.442  62.131  0.00  0.00      A    N  
ATOM    797  H   MET A  61      52.381  49.618  61.831  0.00  0.00      A    H  
ATOM    798  CA  MET A  61      54.360  50.471  61.899  0.00  0.00      A    C  
ATOM    799  HA  MET A  61      55.116  50.045  61.239  0.00  0.00      A    H  
ATOM    800  CB  MET A  61      53.788  51.721  61.212  0.00  0.00      A    C  
ATOM    801  HB3 MET A  61      54.601  52.436  61.082  0.00  0.00      A    H  
ATOM    802  HB2 MET A  61      53.032  52.179  61.846  0.00  0.00      A    H  
ATOM    803  CG  MET A  61      53.180  51.416  59.844  0.00  0.00      A    C  
ATOM    804  HG3 MET A  61      52.300  50.798  60.004  0.00  0.00      A    H  
ATOM    805  HG2 MET A  61      53.899  50.843  59.260  0.00  0.00      A    H  
ATOM    806  SD  MET A  61      52.661  52.856  58.872  0.00  0.00      A    S  
ATOM    807  CE  MET A  61      54.256  53.631  58.491  0.00  0.00      A    C  
ATOM    808  HE1 MET A  61      54.729  53.973  59.410  0.00  0.00      A    H  
ATOM    809  HE2 MET A  61      54.907  52.916  57.987  0.00  0.00      A    H  
ATOM    810  HE3 MET A  61      54.092  54.488  57.838  0.00  0.00      A    H  
ATOM    811  C   MET A  61      55.043  50.892  63.209  0.00  0.00      A    C  
ATOM    812  O   MET A  61      54.371  51.275  64.170  0.00  0.00      A    O  
ATOM    813  N   GLN A  62      56.376  50.867  63.233  0.00  0.00      A    N  
ATOM    814  H   GLN A  62      56.859  50.505  62.416  0.00  0.00      A    H  
ATOM    815  CA  GLN A  62      57.207  51.377  64.330  0.00  0.00      A    C  
ATOM    816  HA  GLN A  62      56.734  51.128  65.280  0.00  0.00      A    H  
ATOM    817  CB  GLN A  62      58.590  50.703  64.291  0.00  0.00      A    C  
ATOM    818  HB3 GLN A  62      59.250  51.205  65.000  0.00  0.00      A    H  
ATOM    819  HB2 GLN A  62      59.021  50.807  63.294  0.00  0.00      A    H  
ATOM    820  CG  GLN A  62      58.513  49.216  64.672  0.00  0.00      A    C  
ATOM    821  HG3 GLN A  62      57.780  48.716  64.041  0.00  0.00      A    H  
ATOM    822  HG2 GLN A  62      58.192  49.125  65.710  0.00  0.00      A    H  
ATOM    823  CD  GLN A  62      59.850  48.504  64.502  0.00  0.00      A    C  
ATOM    824  OE1 GLN A  62      60.042  47.696  63.605  0.00  0.00      A    O  
ATOM    825  NE2 GLN A  62      60.834  48.762  65.327  0.00  0.00      A    N  
ATOM    826 1HE2 GLN A  62      61.713  48.293  65.177  0.00  0.00      A    H  
ATOM    827 2HE2 GLN A  62      60.714  49.429  66.082  0.00  0.00      A    H  
ATOM    828  C   GLN A  62      57.354  52.908  64.289  0.00  0.00      A    C  
ATOM    829  O   GLN A  62      57.691  53.515  65.306  0.00  0.00      A    O  
ATOM    830  N   ILE A  63      57.036  53.557  63.164  0.00  0.00      A    N  
ATOM    831  H   ILE A  63      56.726  53.007  62.377  0.00  0.00      A    H  
ATOM    832  CA  ILE A  63      57.110  55.019  62.991  0.00  0.00      A    C  
ATOM    833  HA  ILE A  63      57.579  55.454  63.875  0.00  0.00      A    H  
ATOM    834  CB  ILE A  63      58.007  55.394  61.786  0.00  0.00      A    C  
ATOM    835  HB  ILE A  63      58.071  56.483  61.754  0.00  0.00      A    H  
ATOM    836  CG2 ILE A  63      59.433  54.863  62.020  0.00  0.00      A    C  
ATOM    837 1HG2 ILE A  63      59.463  53.776  61.936  0.00  0.00      A    H  
ATOM    838 2HG2 ILE A  63      60.117  55.286  61.286  0.00  0.00      A    H  
ATOM    839 3HG2 ILE A  63      59.784  55.151  63.011  0.00  0.00      A    H  
ATOM    840  CG1 ILE A  63      57.421  54.919  60.436  0.00  0.00      A    C  
ATOM    841 3HG1 ILE A  63      56.423  55.341  60.318  0.00  0.00      A    H  
ATOM    842 2HG1 ILE A  63      57.334  53.831  60.431  0.00  0.00      A    H  
ATOM    843  CD1 ILE A  63      58.240  55.348  59.212  0.00  0.00      A    C  
ATOM    844 1HD1 ILE A  63      58.418  56.423  59.238  0.00  0.00      A    H  
ATOM    845 2HD1 ILE A  63      59.193  54.818  59.186  0.00  0.00      A    H  
ATOM    846 3HD1 ILE A  63      57.683  55.105  58.309  0.00  0.00      A    H  
ATOM    847  C   ILE A  63      55.714  55.651  62.892  0.00  0.00      A    C  
ATOM    848  O   ILE A  63      54.743  54.995  62.508  0.00  0.00      A    O  
ATOM    849  N   LYS A  64      55.614  56.940  63.237  0.00  0.00      A    N  
ATOM    850  H   LYS A  64      56.459  57.397  63.544  0.00  0.00      A    H  
ATOM    851  CA  LYS A  64      54.389  57.751  63.201  0.00  0.00      A    C  
ATOM    852  HA  LYS A  64      53.605  57.234  63.756  0.00  0.00      A    H  
ATOM    853  CB  LYS A  64      54.656  59.103  63.896  0.00  0.00      A    C  
ATOM    854  HB3 LYS A  64      53.756  59.716  63.840  0.00  0.00      A    H  
ATOM    855  HB2 LYS A  64      55.451  59.621  63.359  0.00  0.00      A    H  
ATOM    856  CG  LYS A  64      55.057  58.944  65.376  0.00  0.00      A    C  
ATOM    857  HG3 LYS A  64      55.879  58.232  65.455  0.00  0.00      A    H  
ATOM    858  HG2 LYS A  64      54.215  58.546  65.944  0.00  0.00      A    H  
ATOM    859  CD  LYS A  64      55.536  60.257  66.012  0.00  0.00      A    C  
ATOM    860  HD3 LYS A  64      56.248  60.746  65.347  0.00  0.00      A    H  
ATOM    861  HD2 LYS A  64      56.050  60.009  66.942  0.00  0.00      A    H  
ATOM    862  CE  LYS A  64      54.394  61.222  66.333  0.00  0.00      A    C  
ATOM    863  HE3 LYS A  64      53.746  60.742  67.069  0.00  0.00      A    H  
ATOM    864  HE2 LYS A  64      53.803  61.412  65.436  0.00  0.00      A    H  
ATOM    865  NZ  LYS A  64      54.908  62.496  66.886  0.00  0.00      A    N1+
ATOM    866  HZ1 LYS A  64      55.602  62.316  67.611  0.00  0.00      A    H  
ATOM    867  HZ2 LYS A  64      55.368  63.058  66.179  0.00  0.00      A    H  
ATOM    868  HZ3 LYS A  64      54.168  63.055  67.298  0.00  0.00      A    H  
ATOM    869  C   LYS A  64      53.880  57.942  61.760  0.00  0.00      A    C  
ATOM    870  O   LYS A  64      54.665  58.244  60.855  0.00  0.00      A    O  
ATOM    871  N   ASP A  65      52.583  57.740  61.545  0.00  0.00      A    N  
ATOM    872  H   ASP A  65      52.005  57.531  62.347  0.00  0.00      A    H  
ATOM    873  CA  ASP A  65      51.893  57.896  60.255  0.00  0.00      A    C  
ATOM    874  HA  ASP A  65      52.344  58.733  59.719  0.00  0.00      A    H  
ATOM    875  CB  ASP A  65      52.055  56.608  59.410  0.00  0.00      A    C  
ATOM    876  HB3 ASP A  65      51.422  55.823  59.828  0.00  0.00      A    H  
ATOM    877  HB2 ASP A  65      53.091  56.274  59.473  0.00  0.00      A    H  
ATOM    878  CG  ASP A  65      51.725  56.800  57.921  0.00  0.00      A    C  
ATOM    879  OD1 ASP A  65      51.787  57.956  57.446  0.00  0.00      A    O  
ATOM    880  OD2 ASP A  65      51.465  55.804  57.208  0.00  0.00      A    O  
ATOM    881  C   ASP A  65      50.404  58.228  60.479  0.00  0.00      A    C  
ATOM    882  O   ASP A  65      49.864  58.009  61.570  0.00  0.00      A    O  
ATOM    883  N   SER A  66      49.719  58.748  59.459  0.00  0.00      A    N  
ATOM    884  H   SER A  66      50.187  58.860  58.562  0.00  0.00      A    H  
ATOM    885  CA  SER A  66      48.292  59.099  59.545  0.00  0.00      A    C  
ATOM    886  HA  SER A  66      47.780  58.350  60.151  0.00  0.00      A    H  
ATOM    887  CB  SER A  66      48.126  60.457  60.241  0.00  0.00      A    C  
ATOM    888  HB3 SER A  66      48.627  60.440  61.210  0.00  0.00      A    H  
ATOM    889  HB2 SER A  66      47.071  60.655  60.411  0.00  0.00      A    H  
ATOM    890  OG  SER A  66      48.648  61.508  59.452  0.00  0.00      A    O  
ATOM    891  HG  SER A  66      49.626  61.517  59.587  0.00  0.00      A    H  
ATOM    892  C   SER A  66      47.599  59.130  58.180  0.00  0.00      A    C  
ATOM    893  O   SER A  66      48.247  59.217  57.137  0.00  0.00      A    O  
ATOM    894  N   PHE A  67      46.266  59.087  58.193  0.00  0.00      A    N  
ATOM    895  H   PHE A  67      45.809  59.038  59.098  0.00  0.00      A    H  
ATOM    896  CA  PHE A  67      45.400  59.196  57.012  0.00  0.00      A    C  
ATOM    897  HA  PHE A  67      45.620  58.371  56.333  0.00  0.00      A    H  
ATOM    898  CB  PHE A  67      43.953  59.038  57.513  0.00  0.00      A    C  
ATOM    899  HB3 PHE A  67      43.765  59.800  58.263  0.00  0.00      A    H  
ATOM    900  HB2 PHE A  67      43.887  58.078  58.027  0.00  0.00      A    H  
ATOM    901  CG  PHE A  67      42.811  59.117  56.514  0.00  0.00      A    C  
ATOM    902  CD1 PHE A  67      42.456  60.346  55.925  0.00  0.00      A    C  
ATOM    903  HD1 PHE A  67      43.045  61.231  56.114  0.00  0.00      A    H  
ATOM    904  CE1 PHE A  67      41.302  60.447  55.129  0.00  0.00      A    C  
ATOM    905  HE1 PHE A  67      41.027  61.400  54.703  0.00  0.00      A    H  
ATOM    906  CZ  PHE A  67      40.486  59.321  54.929  0.00  0.00      A    C  
ATOM    907  HZ  PHE A  67      39.579  59.399  54.348  0.00  0.00      A    H  
ATOM    908  CE2 PHE A  67      40.830  58.094  55.515  0.00  0.00      A    C  
ATOM    909  HE2 PHE A  67      40.189  57.236  55.377  0.00  0.00      A    H  
ATOM    910  CD2 PHE A  67      41.991  57.991  56.302  0.00  0.00      A    C  
ATOM    911  HD2 PHE A  67      42.231  57.049  56.774  0.00  0.00      A    H  
ATOM    912  C   PHE A  67      45.645  60.507  56.241  0.00  0.00      A    C  
ATOM    913  O   PHE A  67      45.771  60.486  55.023  0.00  0.00      A    O  
ATOM    914  N   ASP A  68      45.792  61.643  56.930  0.00  0.00      A    N  
ATOM    915  H   ASP A  68      45.604  61.607  57.929  0.00  0.00      A    H  
ATOM    916  CA  ASP A  68      46.141  62.948  56.349  0.00  0.00      A    C  
ATOM    917  HA  ASP A  68      45.381  63.217  55.613  0.00  0.00      A    H  
ATOM    918  CB  ASP A  68      46.114  63.995  57.476  0.00  0.00      A    C  
ATOM    919  HB3 ASP A  68      46.818  63.691  58.252  0.00  0.00      A    H  
ATOM    920  HB2 ASP A  68      45.116  64.012  57.917  0.00  0.00      A    H  
ATOM    921  CG  ASP A  68      46.460  65.416  57.019  0.00  0.00      A    C  
ATOM    922  OD1 ASP A  68      45.653  66.040  56.286  0.00  0.00      A    O  
ATOM    923  OD2 ASP A  68      47.510  65.947  57.453  0.00  0.00      A    O  
ATOM    924  C   ASP A  68      47.504  62.934  55.629  0.00  0.00      A    C  
ATOM    925  O   ASP A  68      47.629  63.512  54.548  0.00  0.00      A    O  
ATOM    926  N   GLU A  69      48.525  62.266  56.178  0.00  0.00      A    N  
ATOM    927  H   GLU A  69      48.366  61.801  57.064  0.00  0.00      A    H  
ATOM    928  CA  GLU A  69      49.846  62.110  55.539  0.00  0.00      A    C  
ATOM    929  HA  GLU A  69      50.196  63.082  55.187  0.00  0.00      A    H  
ATOM    930  CB  GLU A  69      50.862  61.557  56.557  0.00  0.00      A    C  
ATOM    931  HB3 GLU A  69      51.772  61.248  56.041  0.00  0.00      A    H  
ATOM    932  HB2 GLU A  69      50.439  60.691  57.065  0.00  0.00      A    H  
ATOM    933  CG  GLU A  69      51.224  62.631  57.583  0.00  0.00      A    C  
ATOM    934  HG3 GLU A  69      50.312  63.135  57.894  0.00  0.00      A    H  
ATOM    935  HG2 GLU A  69      51.877  63.367  57.111  0.00  0.00      A    H  
ATOM    936  CD  GLU A  69      51.892  62.061  58.833  0.00  0.00      A    C  
ATOM    937  OE1 GLU A  69      51.179  61.835  59.839  0.00  0.00      A    O  
ATOM    938  OE2 GLU A  69      53.137  61.939  58.877  0.00  0.00      A    O  
ATOM    939  C   GLU A  69      49.785  61.181  54.322  0.00  0.00      A    C  
ATOM    940  O   GLU A  69      50.345  61.488  53.268  0.00  0.00      A    O  
ATOM    941  N   ALA A  70      49.070  60.064  54.452  0.00  0.00      A    N  
ATOM    942  H   ALA A  70      48.649  59.860  55.355  0.00  0.00      A    H  
ATOM    943  CA  ALA A  70      48.853  59.114  53.372  0.00  0.00      A    C  
ATOM    944  HA  ALA A  70      49.821  58.796  52.984  0.00  0.00      A    H  
ATOM    945  CB  ALA A  70      48.142  57.904  53.971  0.00  0.00      A    C  
ATOM    946  HB1 ALA A  70      47.135  58.177  54.288  0.00  0.00      A    H  
ATOM    947  HB2 ALA A  70      48.089  57.117  53.223  0.00  0.00      A    H  
ATOM    948  HB3 ALA A  70      48.695  57.550  54.841  0.00  0.00      A    H  
ATOM    949  C   ALA A  70      48.052  59.721  52.207  0.00  0.00      A    C  
ATOM    950  O   ALA A  70      48.410  59.527  51.048  0.00  0.00      A    O  
ATOM    951  N   LEU A  71      47.003  60.495  52.502  0.00  0.00      A    N  
ATOM    952  H   LEU A  71      46.726  60.569  53.477  0.00  0.00      A    H  
ATOM    953  CA  LEU A  71      46.188  61.203  51.514  0.00  0.00      A    C  
ATOM    954  HA  LEU A  71      45.892  60.489  50.747  0.00  0.00      A    H  
ATOM    955  CB  LEU A  71      44.928  61.737  52.212  0.00  0.00      A    C  
ATOM    956  HB3 LEU A  71      45.235  62.459  52.971  0.00  0.00      A    H  
ATOM    957  HB2 LEU A  71      44.433  60.911  52.724  0.00  0.00      A    H  
ATOM    958  CG  LEU A  71      43.907  62.407  51.276  0.00  0.00      A    C  
ATOM    959  HG  LEU A  71      44.372  63.249  50.764  0.00  0.00      A    H  
ATOM    960  CD1 LEU A  71      43.324  61.448  50.232  0.00  0.00      A    C  
ATOM    961 1HD1 LEU A  71      42.894  60.577  50.727  0.00  0.00      A    H  
ATOM    962 2HD1 LEU A  71      42.547  61.955  49.660  0.00  0.00      A    H  
ATOM    963 3HD1 LEU A  71      44.105  61.128  49.543  0.00  0.00      A    H  
ATOM    964  CD2 LEU A  71      42.764  62.937  52.136  0.00  0.00      A    C  
ATOM    965 1HD2 LEU A  71      42.025  63.436  51.510  0.00  0.00      A    H  
ATOM    966 2HD2 LEU A  71      42.293  62.120  52.681  0.00  0.00      A    H  
ATOM    967 3HD2 LEU A  71      43.157  63.655  52.854  0.00  0.00      A    H  
ATOM    968  C   LEU A  71      46.974  62.330  50.833  0.00  0.00      A    C  
ATOM    969  O   LEU A  71      46.888  62.469  49.614  0.00  0.00      A    O  
ATOM    970  N   THR A  72      47.791  63.073  51.593  0.00  0.00      A    N  
ATOM    971  H   THR A  72      47.776  62.922  52.596  0.00  0.00      A    H  
ATOM    972  CA  THR A  72      48.749  64.047  51.038  0.00  0.00      A    C  
ATOM    973  HA  THR A  72      48.189  64.843  50.545  0.00  0.00      A    H  
ATOM    974  CB  THR A  72      49.628  64.686  52.134  0.00  0.00      A    C  
ATOM    975  HB  THR A  72      50.245  63.922  52.605  0.00  0.00      A    H  
ATOM    976  CG2 THR A  72      50.536  65.776  51.576  0.00  0.00      A    C  
ATOM    977 1HG2 THR A  72      51.239  65.346  50.865  0.00  0.00      A    H  
ATOM    978 2HG2 THR A  72      49.937  66.534  51.074  0.00  0.00      A    H  
ATOM    979 3HG2 THR A  72      51.100  66.241  52.383  0.00  0.00      A    H  
ATOM    980  OG1 THR A  72      48.872  65.338  53.133  0.00  0.00      A    O  
ATOM    981  HG1 THR A  72      48.359  64.656  53.619  0.00  0.00      A    H  
ATOM    982  C   THR A  72      49.648  63.388  49.983  0.00  0.00      A    C  
ATOM    983  O   THR A  72      49.763  63.903  48.867  0.00  0.00      A    O  
ATOM    984  N   TYR A  73      50.225  62.224  50.303  0.00  0.00      A    N  
ATOM    985  H   TYR A  73      50.108  61.873  51.247  0.00  0.00      A    H  
ATOM    986  CA  TYR A  73      51.105  61.469  49.406  0.00  0.00      A    C  
ATOM    987  HA  TYR A  73      51.851  62.150  48.998  0.00  0.00      A    H  
ATOM    988  CB  TYR A  73      51.823  60.403  50.242  0.00  0.00      A    C  
ATOM    989  HB3 TYR A  73      51.080  59.731  50.672  0.00  0.00      A    H  
ATOM    990  HB2 TYR A  73      52.324  60.899  51.070  0.00  0.00      A    H  
ATOM    991  CG  TYR A  73      52.860  59.591  49.492  0.00  0.00      A    C  
ATOM    992  CD1 TYR A  73      53.962  60.222  48.887  0.00  0.00      A    C  
ATOM    993  HD1 TYR A  73      54.083  61.296  48.960  0.00  0.00      A    H  
ATOM    994  CE1 TYR A  73      54.912  59.448  48.195  0.00  0.00      A    C  
ATOM    995  HE1 TYR A  73      55.768  59.915  47.742  0.00  0.00      A    H  
ATOM    996  CZ  TYR A  73      54.776  58.058  48.104  0.00  0.00      A    C  
ATOM    997  OH  TYR A  73      55.688  57.329  47.409  0.00  0.00      A    O  
ATOM    998  HH  TYR A  73      55.423  56.395  47.338  0.00  0.00      A    H  
ATOM    999  CE2 TYR A  73      53.694  57.426  48.729  0.00  0.00      A    C  
ATOM   1000  HE2 TYR A  73      53.606  56.351  48.690  0.00  0.00      A    H  
ATOM   1001  CD2 TYR A  73      52.737  58.192  49.419  0.00  0.00      A    C  
ATOM   1002  HD2 TYR A  73      51.907  57.708  49.905  0.00  0.00      A    H  
ATOM   1003  C   TYR A  73      50.372  60.851  48.205  0.00  0.00      A    C  
ATOM   1004  O   TYR A  73      50.861  60.927  47.079  0.00  0.00      A    O  
ATOM   1005  N   LEU A  74      49.169  60.301  48.409  0.00  0.00      A    N  
ATOM   1006  H   LEU A  74      48.831  60.234  49.364  0.00  0.00      A    H  
ATOM   1007  CA  LEU A  74      48.328  59.774  47.330  0.00  0.00      A    C  
ATOM   1008  HA  LEU A  74      48.912  59.057  46.753  0.00  0.00      A    H  
ATOM   1009  CB  LEU A  74      47.086  59.071  47.905  0.00  0.00      A    C  
ATOM   1010  HB3 LEU A  74      46.341  58.981  47.113  0.00  0.00      A    H  
ATOM   1011  HB2 LEU A  74      46.659  59.700  48.686  0.00  0.00      A    H  
ATOM   1012  CG  LEU A  74      47.345  57.662  48.464  0.00  0.00      A    C  
ATOM   1013  HG  LEU A  74      48.133  57.693  49.215  0.00  0.00      A    H  
ATOM   1014  CD1 LEU A  74      46.063  57.147  49.115  0.00  0.00      A    C  
ATOM   1015 1HD1 LEU A  74      46.270  56.211  49.627  0.00  0.00      A    H  
ATOM   1016 2HD1 LEU A  74      45.704  57.871  49.843  0.00  0.00      A    H  
ATOM   1017 3HD1 LEU A  74      45.291  56.987  48.362  0.00  0.00      A    H  
ATOM   1018  CD2 LEU A  74      47.741  56.666  47.370  0.00  0.00      A    C  
ATOM   1019 1HD2 LEU A  74      47.028  56.707  46.545  0.00  0.00      A    H  
ATOM   1020 2HD2 LEU A  74      48.737  56.892  46.996  0.00  0.00      A    H  
ATOM   1021 3HD2 LEU A  74      47.749  55.656  47.772  0.00  0.00      A    H  
ATOM   1022  C   LEU A  74      47.897  60.863  46.344  0.00  0.00      A    C  
ATOM   1023  O   LEU A  74      48.045  60.665  45.140  0.00  0.00      A    O  
ATOM   1024  N   LYS A  75      47.396  62.014  46.807  0.00  0.00      A    N  
ATOM   1025  H   LYS A  75      47.293  62.132  47.812  0.00  0.00      A    H  
ATOM   1026  CA  LYS A  75      47.008  63.120  45.910  0.00  0.00      A    C  
ATOM   1027  HA  LYS A  75      46.318  62.735  45.155  0.00  0.00      A    H  
ATOM   1028  CB  LYS A  75      46.271  64.222  46.694  0.00  0.00      A    C  
ATOM   1029  HB3 LYS A  75      46.183  65.100  46.055  0.00  0.00      A    H  
ATOM   1030  HB2 LYS A  75      46.854  64.496  47.575  0.00  0.00      A    H  
ATOM   1031  CG  LYS A  75      44.856  63.773  47.124  0.00  0.00      A    C  
ATOM   1032  HG3 LYS A  75      44.946  62.883  47.747  0.00  0.00      A    H  
ATOM   1033  HG2 LYS A  75      44.272  63.505  46.244  0.00  0.00      A    H  
ATOM   1034  CD  LYS A  75      44.093  64.838  47.931  0.00  0.00      A    C  
ATOM   1035  HD3 LYS A  75      44.746  65.185  48.733  0.00  0.00      A    H  
ATOM   1036  HD2 LYS A  75      43.220  64.381  48.400  0.00  0.00      A    H  
ATOM   1037  CE  LYS A  75      43.648  66.055  47.104  0.00  0.00      A    C  
ATOM   1038  HE3 LYS A  75      44.436  66.312  46.393  0.00  0.00      A    H  
ATOM   1039  HE2 LYS A  75      43.534  66.906  47.783  0.00  0.00      A    H  
ATOM   1040  NZ  LYS A  75      42.363  65.849  46.388  0.00  0.00      A    N1+
ATOM   1041  HZ1 LYS A  75      42.388  65.068  45.739  0.00  0.00      A    H  
ATOM   1042  HZ2 LYS A  75      41.583  65.733  47.037  0.00  0.00      A    H  
ATOM   1043  HZ3 LYS A  75      42.140  66.686  45.853  0.00  0.00      A    H  
ATOM   1044  C   LYS A  75      48.219  63.646  45.125  0.00  0.00      A    C  
ATOM   1045  O   LYS A  75      48.121  63.837  43.916  0.00  0.00      A    O  
ATOM   1046  N   ALA A  76      49.388  63.752  45.764  0.00  0.00      A    N  
ATOM   1047  H   ALA A  76      49.410  63.594  46.762  0.00  0.00      A    H  
ATOM   1048  CA  ALA A  76      50.637  64.105  45.087  0.00  0.00      A    C  
ATOM   1049  HA  ALA A  76      50.487  65.052  44.565  0.00  0.00      A    H  
ATOM   1050  CB  ALA A  76      51.730  64.316  46.142  0.00  0.00      A    C  
ATOM   1051  HB1 ALA A  76      51.902  63.398  46.705  0.00  0.00      A    H  
ATOM   1052  HB2 ALA A  76      52.655  64.614  45.649  0.00  0.00      A    H  
ATOM   1053  HB3 ALA A  76      51.436  65.109  46.830  0.00  0.00      A    H  
ATOM   1054  C   ALA A  76      51.071  63.070  44.028  0.00  0.00      A    C  
ATOM   1055  O   ALA A  76      51.437  63.459  42.918  0.00  0.00      A    O  
ATOM   1056  N   ALA A  77      51.027  61.769  44.341  0.00  0.00      A    N  
ATOM   1057  H   ALA A  77      50.786  61.505  45.292  0.00  0.00      A    H  
ATOM   1058  CA  ALA A  77      51.434  60.706  43.416  0.00  0.00      A    C  
ATOM   1059  HA  ALA A  77      52.387  60.984  42.965  0.00  0.00      A    H  
ATOM   1060  CB  ALA A  77      51.638  59.417  44.224  0.00  0.00      A    C  
ATOM   1061  HB1 ALA A  77      51.967  58.618  43.560  0.00  0.00      A    H  
ATOM   1062  HB2 ALA A  77      52.397  59.579  44.992  0.00  0.00      A    H  
ATOM   1063  HB3 ALA A  77      50.703  59.124  44.704  0.00  0.00      A    H  
ATOM   1064  C   ALA A  77      50.434  60.483  42.265  0.00  0.00      A    C  
ATOM   1065  O   ALA A  77      50.834  60.179  41.141  0.00  0.00      A    O  
ATOM   1066  N   THR A  78      49.135  60.649  42.532  0.00  0.00      A    N  
ATOM   1067  H   THR A  78      48.880  60.879  43.486  0.00  0.00      A    H  
ATOM   1068  CA  THR A  78      48.052  60.419  41.557  0.00  0.00      A    C  
ATOM   1069  HA  THR A  78      48.427  59.730  40.799  0.00  0.00      A    H  
ATOM   1070  CB  THR A  78      46.838  59.720  42.191  0.00  0.00      A    C  
ATOM   1071  HB  THR A  78      46.106  59.516  41.409  0.00  0.00      A    H  
ATOM   1072  CG2 THR A  78      47.220  58.406  42.863  0.00  0.00      A    C  
ATOM   1073 1HG2 THR A  78      46.314  57.844  43.091  0.00  0.00      A    H  
ATOM   1074 2HG2 THR A  78      47.860  57.837  42.194  0.00  0.00      A    H  
ATOM   1075 3HG2 THR A  78      47.771  58.573  43.786  0.00  0.00      A    H  
ATOM   1076  OG1 THR A  78      46.239  60.506  43.190  0.00  0.00      A    O  
ATOM   1077  HG1 THR A  78      46.852  60.505  43.949  0.00  0.00      A    H  
ATOM   1078  C   THR A  78      47.641  61.686  40.794  0.00  0.00      A    C  
ATOM   1079  O   THR A  78      47.007  61.579  39.744  0.00  0.00      A    O  
ATOM   1080  N   GLN A  79      48.106  62.866  41.220  0.00  0.00      A    N  
ATOM   1081  H   GLN A  79      48.510  62.906  42.149  0.00  0.00      A    H  
ATOM   1082  CA  GLN A  79      48.236  64.079  40.401  0.00  0.00      A    C  
ATOM   1083  HA  GLN A  79      48.671  64.833  41.056  0.00  0.00      A    H  
ATOM   1084  CB  GLN A  79      49.257  63.794  39.278  0.00  0.00      A    C  
ATOM   1085  HB3 GLN A  79      48.742  63.320  38.442  0.00  0.00      A    H  
ATOM   1086  HB2 GLN A  79      50.006  63.091  39.647  0.00  0.00      A    H  
ATOM   1087  CG  GLN A  79      50.009  65.037  38.779  0.00  0.00      A    C  
ATOM   1088  HG3 GLN A  79      50.673  65.382  39.568  0.00  0.00      A    H  
ATOM   1089  HG2 GLN A  79      49.309  65.836  38.541  0.00  0.00      A    H  
ATOM   1090  CD  GLN A  79      50.827  64.722  37.530  0.00  0.00      A    C  
ATOM   1091  OE1 GLN A  79      50.582  65.238  36.444  0.00  0.00      A    O  
ATOM   1092  NE2 GLN A  79      51.816  63.859  37.613  0.00  0.00      A    N  
ATOM   1093 1HE2 GLN A  79      52.211  63.498  36.755  0.00  0.00      A    H  
ATOM   1094 2HE2 GLN A  79      52.060  63.431  38.499  0.00  0.00      A    H  
ATOM   1095  C   GLN A  79      46.896  64.664  39.895  0.00  0.00      A    C  
ATOM   1096  O   GLN A  79      46.840  65.305  38.842  0.00  0.00      A    O  
ATOM   1097  N   GLY A  80      45.791  64.439  40.608  0.00  0.00      A    N  
ATOM   1098  H   GLY A  80      45.875  63.903  41.464  0.00  0.00      A    H  
ATOM   1099  CA  GLY A  80      44.442  64.882  40.220  0.00  0.00      A    C  
ATOM   1100  HA3 GLY A  80      44.496  65.861  39.747  0.00  0.00      A    H  
ATOM   1101  HA2 GLY A  80      43.825  64.950  41.115  0.00  0.00      A    H  
ATOM   1102  C   GLY A  80      43.720  63.944  39.246  0.00  0.00      A    C  
ATOM   1103  O   GLY A  80      42.632  64.285  38.776  0.00  0.00      A    O  
ATOM   1104  N   LEU A  81      44.298  62.784  38.909  0.00  0.00      A    N  
ATOM   1105  H   LEU A  81      45.159  62.533  39.384  0.00  0.00      A    H  
ATOM   1106  CA  LEU A  81      43.734  61.813  37.962  0.00  0.00      A    C  
ATOM   1107  HA  LEU A  81      43.201  62.370  37.192  0.00  0.00      A    H  
ATOM   1108  CB  LEU A  81      44.918  61.083  37.292  0.00  0.00      A    C  
ATOM   1109  HB3 LEU A  81      45.410  60.464  38.043  0.00  0.00      A    H  
ATOM   1110  HB2 LEU A  81      45.633  61.839  36.965  0.00  0.00      A    H  
ATOM   1111  CG  LEU A  81      44.600  60.186  36.081  0.00  0.00      A    C  
ATOM   1112  HG  LEU A  81      44.058  59.305  36.424  0.00  0.00      A    H  
ATOM   1113  CD1 LEU A  81      43.780  60.893  34.998  0.00  0.00      A    C  
ATOM   1114 1HD1 LEU A  81      42.777  61.104  35.364  0.00  0.00      A    H  
ATOM   1115 2HD1 LEU A  81      44.269  61.823  34.708  0.00  0.00      A    H  
ATOM   1116 3HD1 LEU A  81      43.692  60.250  34.122  0.00  0.00      A    H  
ATOM   1117  CD2 LEU A  81      45.915  59.728  35.445  0.00  0.00      A    C  
ATOM   1118 1HD2 LEU A  81      46.548  59.253  36.190  0.00  0.00      A    H  
ATOM   1119 2HD2 LEU A  81      45.716  59.023  34.642  0.00  0.00      A    H  
ATOM   1120 3HD2 LEU A  81      46.443  60.584  35.028  0.00  0.00      A    H  
ATOM   1121  C   LEU A  81      42.717  60.841  38.605  0.00  0.00      A    C  
ATOM   1122  O   LEU A  81      42.007  60.138  37.882  0.00  0.00      A    O  
ATOM   1123  N   VAL A  82      42.597  60.806  39.938  0.00  0.00      A    N  
ATOM   1124  H   VAL A  82      43.197  61.416  40.490  0.00  0.00      A    H  
ATOM   1125  CA  VAL A  82      41.775  59.837  40.693  0.00  0.00      A    C  
ATOM   1126  HA  VAL A  82      41.144  59.281  40.001  0.00  0.00      A    H  
ATOM   1127  CB  VAL A  82      42.676  58.816  41.424  0.00  0.00      A    C  
ATOM   1128  HB  VAL A  82      43.305  59.339  42.145  0.00  0.00      A    H  
ATOM   1129  CG1 VAL A  82      41.847  57.763  42.174  0.00  0.00      A    C  
ATOM   1130 1HG1 VAL A  82      42.512  57.033  42.631  0.00  0.00      A    H  
ATOM   1131 2HG1 VAL A  82      41.275  58.227  42.977  0.00  0.00      A    H  
ATOM   1132 3HG1 VAL A  82      41.173  57.251  41.487  0.00  0.00      A    H  
ATOM   1133  CG2 VAL A  82      43.585  58.063  40.439  0.00  0.00      A    C  
ATOM   1134 1HG2 VAL A  82      44.208  57.358  40.985  0.00  0.00      A    H  
ATOM   1135 2HG2 VAL A  82      42.985  57.524  39.705  0.00  0.00      A    H  
ATOM   1136 3HG2 VAL A  82      44.249  58.758  39.926  0.00  0.00      A    H  
ATOM   1137  C   VAL A  82      40.852  60.561  41.682  0.00  0.00      A    C  
ATOM   1138  O   VAL A  82      41.237  61.544  42.324  0.00  0.00      A    O  
ATOM   1139  N   ALA A  83      39.608  60.080  41.782  0.00  0.00      A    N  
ATOM   1140  H   ALA A  83      39.376  59.207  41.323  0.00  0.00      A    H  
ATOM   1141  CA  ALA A  83      38.581  60.704  42.617  0.00  0.00      A    C  
ATOM   1142  HA  ALA A  83      38.498  61.753  42.323  0.00  0.00      A    H  
ATOM   1143  CB  ALA A  83      37.241  60.021  42.335  0.00  0.00      A    C  
ATOM   1144  HB1 ALA A  83      37.291  58.972  42.631  0.00  0.00      A    H  
ATOM   1145  HB2 ALA A  83      36.449  60.513  42.902  0.00  0.00      A    H  
ATOM   1146  HB3 ALA A  83      37.007  60.087  41.274  0.00  0.00      A    H  
ATOM   1147  C   ALA A  83      38.935  60.657  44.114  0.00  0.00      A    C  
ATOM   1148  O   ALA A  83      39.353  59.623  44.636  0.00  0.00      A    O  
ATOM   1149  N   GLU A  84      38.732  61.776  44.811  0.00  0.00      A    N  
ATOM   1150  H   GLU A  84      38.314  62.565  44.327  0.00  0.00      A    H  
ATOM   1151  CA  GLU A  84      39.121  61.957  46.212  0.00  0.00      A    C  
ATOM   1152  HA  GLU A  84      40.199  61.813  46.287  0.00  0.00      A    H  
ATOM   1153  CB  GLU A  84      38.798  63.403  46.629  0.00  0.00      A    C  
ATOM   1154  HB3 GLU A  84      37.724  63.576  46.543  0.00  0.00      A    H  
ATOM   1155  HB2 GLU A  84      39.310  64.074  45.938  0.00  0.00      A    H  
ATOM   1156  CG  GLU A  84      39.245  63.751  48.054  0.00  0.00      A    C  
ATOM   1157  HG3 GLU A  84      40.293  63.476  48.182  0.00  0.00      A    H  
ATOM   1158  HG2 GLU A  84      38.647  63.192  48.776  0.00  0.00      A    H  
ATOM   1159  CD  GLU A  84      39.087  65.248  48.309  0.00  0.00      A    C  
ATOM   1160  OE1 GLU A  84      40.006  66.016  47.940  0.00  0.00      A    O  
ATOM   1161  OE2 GLU A  84      38.043  65.679  48.854  0.00  0.00      A    O  
ATOM   1162  C   GLU A  84      38.452  60.930  47.134  0.00  0.00      A    C  
ATOM   1163  O   GLU A  84      39.139  60.260  47.898  0.00  0.00      A    O  
ATOM   1164  N   ASP A  85      37.132  60.743  47.035  0.00  0.00      A    N  
ATOM   1165  H   ASP A  85      36.623  61.262  46.335  0.00  0.00      A    H  
ATOM   1166  CA  ASP A  85      36.376  59.836  47.910  0.00  0.00      A    C  
ATOM   1167  HA  ASP A  85      36.614  60.111  48.935  0.00  0.00      A    H  
ATOM   1168  CB  ASP A  85      34.864  60.071  47.723  0.00  0.00      A    C  
ATOM   1169  HB3 ASP A  85      34.667  61.144  47.755  0.00  0.00      A    H  
ATOM   1170  HB2 ASP A  85      34.345  59.630  48.574  0.00  0.00      A    H  
ATOM   1171  CG  ASP A  85      34.270  59.502  46.428  0.00  0.00      A    C  
ATOM   1172  OD1 ASP A  85      34.801  59.791  45.331  0.00  0.00      A    O  
ATOM   1173  OD2 ASP A  85      33.220  58.821  46.497  0.00  0.00      A    O  
ATOM   1174  C   ASP A  85      36.781  58.356  47.761  0.00  0.00      A    C  
ATOM   1175  O   ASP A  85      36.671  57.580  48.711  0.00  0.00      A    O  
ATOM   1176  N   ARG A  86      37.337  57.966  46.606  0.00  0.00      A    N  
ATOM   1177  H   ARG A  86      37.438  58.665  45.879  0.00  0.00      A    H  
ATOM   1178  CA  ARG A  86      37.948  56.645  46.389  0.00  0.00      A    C  
ATOM   1179  HA  ARG A  86      37.288  55.879  46.793  0.00  0.00      A    H  
ATOM   1180  CB  ARG A  86      38.084  56.433  44.875  0.00  0.00      A    C  
ATOM   1181  HB3 ARG A  86      38.850  57.106  44.488  0.00  0.00      A    H  
ATOM   1182  HB2 ARG A  86      37.134  56.694  44.402  0.00  0.00      A    H  
ATOM   1183  CG  ARG A  86      38.437  54.996  44.472  0.00  0.00      A    C  
ATOM   1184  HG3 ARG A  86      37.674  54.304  44.828  0.00  0.00      A    H  
ATOM   1185  HG2 ARG A  86      39.403  54.721  44.895  0.00  0.00      A    H  
ATOM   1186  CD  ARG A  86      38.508  54.944  42.943  0.00  0.00      A    C  
ATOM   1187  HD3 ARG A  86      39.179  55.739  42.612  0.00  0.00      A    H  
ATOM   1188  HD2 ARG A  86      37.515  55.130  42.530  0.00  0.00      A    H  
ATOM   1189  NE  ARG A  86      39.009  53.652  42.448  0.00  0.00      A    N  
ATOM   1190  HE  ARG A  86      38.899  52.836  43.047  0.00  0.00      A    H  
ATOM   1191  CZ  ARG A  86      39.568  53.441  41.273  0.00  0.00      A    C  
ATOM   1192  NH1 ARG A  86      39.663  54.395  40.387  0.00  0.00      A    N  
ATOM   1193 1HH1 ARG A  86      39.277  55.309  40.588  0.00  0.00      A    H  
ATOM   1194 2HH1 ARG A  86      40.143  54.262  39.501  0.00  0.00      A    H  
ATOM   1195  NH2 ARG A  86      40.051  52.272  40.980  0.00  0.00      A    N  
ATOM   1196 1HH2 ARG A  86      39.999  51.489  41.626  0.00  0.00      A    H  
ATOM   1197 2HH2 ARG A  86      40.504  52.122  40.086  0.00  0.00      A    H  
ATOM   1198  C   ARG A  86      39.281  56.484  47.135  0.00  0.00      A    C  
ATOM   1199  O   ARG A  86      39.552  55.404  47.659  0.00  0.00      A    O  
ATOM   1200  N   LEU A  87      40.082  57.550  47.240  0.00  0.00      A    N  
ATOM   1201  H   LEU A  87      39.778  58.414  46.806  0.00  0.00      A    H  
ATOM   1202  CA  LEU A  87      41.281  57.578  48.090  0.00  0.00      A    C  
ATOM   1203  HA  LEU A  87      41.888  56.699  47.866  0.00  0.00      A    H  
ATOM   1204  CB  LEU A  87      42.130  58.839  47.813  0.00  0.00      A    C  
ATOM   1205  HB3 LEU A  87      43.051  58.757  48.393  0.00  0.00      A    H  
ATOM   1206  HB2 LEU A  87      41.595  59.711  48.187  0.00  0.00      A    H  
ATOM   1207  CG  LEU A  87      42.502  59.103  46.341  0.00  0.00      A    C  
ATOM   1208  HG  LEU A  87      41.595  59.229  45.756  0.00  0.00      A    H  
ATOM   1209  CD1 LEU A  87      43.307  60.401  46.243  0.00  0.00      A    C  
ATOM   1210 1HD1 LEU A  87      43.547  60.605  45.199  0.00  0.00      A    H  
ATOM   1211 2HD1 LEU A  87      42.717  61.229  46.634  0.00  0.00      A    H  
ATOM   1212 3HD1 LEU A  87      44.233  60.315  46.810  0.00  0.00      A    H  
ATOM   1213  CD2 LEU A  87      43.320  57.967  45.727  0.00  0.00      A    C  
ATOM   1214 1HD2 LEU A  87      43.599  58.222  44.705  0.00  0.00      A    H  
ATOM   1215 2HD2 LEU A  87      44.224  57.792  46.307  0.00  0.00      A    H  
ATOM   1216 3HD2 LEU A  87      42.726  57.054  45.696  0.00  0.00      A    H  
ATOM   1217  C   LEU A  87      40.910  57.506  49.583  0.00  0.00      A    C  
ATOM   1218  O   LEU A  87      41.516  56.729  50.323  0.00  0.00      A    O  
ATOM   1219  N   LEU A  88      39.889  58.269  50.014  0.00  0.00      A    N  
ATOM   1220  H   LEU A  88      39.452  58.901  49.348  0.00  0.00      A    H  
ATOM   1221  CA  LEU A  88      39.404  58.262  51.405  0.00  0.00      A    C  
ATOM   1222  HA  LEU A  88      40.218  58.567  52.065  0.00  0.00      A    H  
ATOM   1223  CB  LEU A  88      38.216  59.235  51.579  0.00  0.00      A    C  
ATOM   1224  HB3 LEU A  88      37.888  59.184  52.618  0.00  0.00      A    H  
ATOM   1225  HB2 LEU A  88      37.388  58.877  50.966  0.00  0.00      A    H  
ATOM   1226  CG  LEU A  88      38.462  60.715  51.225  0.00  0.00      A    C  
ATOM   1227  HG  LEU A  88      38.725  60.787  50.179  0.00  0.00      A    H  
ATOM   1228  CD1 LEU A  88      37.173  61.516  51.436  0.00  0.00      A    C  
ATOM   1229 1HD1 LEU A  88      36.936  61.564  52.497  0.00  0.00      A    H  
ATOM   1230 2HD1 LEU A  88      37.306  62.524  51.049  0.00  0.00      A    H  
ATOM   1231 3HD1 LEU A  88      36.345  61.050  50.906  0.00  0.00      A    H  
ATOM   1232  CD2 LEU A  88      39.589  61.365  52.032  0.00  0.00      A    C  
ATOM   1233 1HD2 LEU A  88      39.322  61.389  53.087  0.00  0.00      A    H  
ATOM   1234 2HD2 LEU A  88      40.516  60.811  51.895  0.00  0.00      A    H  
ATOM   1235 3HD2 LEU A  88      39.740  62.388  51.686  0.00  0.00      A    H  
ATOM   1236  C   LEU A  88      38.993  56.850  51.852  0.00  0.00      A    C  
ATOM   1237  O   LEU A  88      39.444  56.378  52.892  0.00  0.00      A    O  
ATOM   1238  N   ALA A  89      38.209  56.151  51.026  0.00  0.00      A    N  
ATOM   1239  H   ALA A  89      37.850  56.620  50.201  0.00  0.00      A    H  
ATOM   1240  CA  ALA A  89      37.754  54.786  51.290  0.00  0.00      A    C  
ATOM   1241  HA  ALA A  89      37.225  54.770  52.243  0.00  0.00      A    H  
ATOM   1242  CB  ALA A  89      36.772  54.414  50.191  0.00  0.00      A    C  
ATOM   1243  HB1 ALA A  89      37.247  54.550  49.218  0.00  0.00      A    H  
ATOM   1244  HB2 ALA A  89      36.479  53.373  50.285  0.00  0.00      A    H  
ATOM   1245  HB3 ALA A  89      35.891  55.047  50.280  0.00  0.00      A    H  
ATOM   1246  C   ALA A  89      38.870  53.732  51.360  0.00  0.00      A    C  
ATOM   1247  O   ALA A  89      38.779  52.812  52.175  0.00  0.00      A    O  
ATOM   1248  N   TYR A  90      39.922  53.847  50.539  0.00  0.00      A    N  
ATOM   1249  H   TYR A  90      39.942  54.608  49.869  0.00  0.00      A    H  
ATOM   1250  CA  TYR A  90      41.103  52.987  50.676  0.00  0.00      A    C  
ATOM   1251  HA  TYR A  90      40.787  51.945  50.619  0.00  0.00      A    H  
ATOM   1252  CB  TYR A  90      42.091  53.250  49.526  0.00  0.00      A    C  
ATOM   1253  HB3 TYR A  90      42.107  54.319  49.313  0.00  0.00      A    H  
ATOM   1254  HB2 TYR A  90      41.723  52.752  48.630  0.00  0.00      A    H  
ATOM   1255  CG  TYR A  90      43.519  52.788  49.782  0.00  0.00      A    C  
ATOM   1256  CD1 TYR A  90      44.542  53.745  49.914  0.00  0.00      A    C  
ATOM   1257  HD1 TYR A  90      44.312  54.797  49.814  0.00  0.00      A    H  
ATOM   1258  CE1 TYR A  90      45.857  53.336  50.201  0.00  0.00      A    C  
ATOM   1259  HE1 TYR A  90      46.646  54.060  50.324  0.00  0.00      A    H  
ATOM   1260  CZ  TYR A  90      46.158  51.978  50.353  0.00  0.00      A    C  
ATOM   1261  OH  TYR A  90      47.436  51.636  50.650  0.00  0.00      A    O  
ATOM   1262  HH  TYR A  90      47.611  50.685  50.720  0.00  0.00      A    H  
ATOM   1263  CE2 TYR A  90      45.148  51.014  50.217  0.00  0.00      A    C  
ATOM   1264  HE2 TYR A  90      45.378  49.969  50.358  0.00  0.00      A    H  
ATOM   1265  CD2 TYR A  90      43.826  51.420  49.929  0.00  0.00      A    C  
ATOM   1266  HD2 TYR A  90      43.043  50.681  49.850  0.00  0.00      A    H  
ATOM   1267  C   TYR A  90      41.751  53.186  52.053  0.00  0.00      A    C  
ATOM   1268  O   TYR A  90      41.943  52.222  52.794  0.00  0.00      A    O  
ATOM   1269  N   LEU A  91      42.030  54.433  52.441  0.00  0.00      A    N  
ATOM   1270  H   LEU A  91      41.801  55.199  51.816  0.00  0.00      A    H  
ATOM   1271  CA  LEU A  91      42.684  54.736  53.718  0.00  0.00      A    C  
ATOM   1272  HA  LEU A  91      43.558  54.093  53.817  0.00  0.00      A    H  
ATOM   1273  CB  LEU A  91      43.144  56.200  53.706  0.00  0.00      A    C  
ATOM   1274  HB3 LEU A  91      43.555  56.439  54.687  0.00  0.00      A    H  
ATOM   1275  HB2 LEU A  91      42.274  56.834  53.533  0.00  0.00      A    H  
ATOM   1276  CG  LEU A  91      44.211  56.531  52.650  0.00  0.00      A    C  
ATOM   1277  HG  LEU A  91      43.848  56.271  51.657  0.00  0.00      A    H  
ATOM   1278  CD1 LEU A  91      44.477  58.033  52.677  0.00  0.00      A    C  
ATOM   1279 1HD1 LEU A  91      44.753  58.347  53.684  0.00  0.00      A    H  
ATOM   1280 2HD1 LEU A  91      45.280  58.288  51.992  0.00  0.00      A    H  
ATOM   1281 3HD1 LEU A  91      43.573  58.564  52.379  0.00  0.00      A    H  
ATOM   1282  CD2 LEU A  91      45.525  55.786  52.898  0.00  0.00      A    C  
ATOM   1283 1HD2 LEU A  91      45.884  55.990  53.906  0.00  0.00      A    H  
ATOM   1284 2HD2 LEU A  91      45.376  54.715  52.777  0.00  0.00      A    H  
ATOM   1285 3HD2 LEU A  91      46.263  56.109  52.167  0.00  0.00      A    H  
ATOM   1286  C   LEU A  91      41.802  54.436  54.945  0.00  0.00      A    C  
ATOM   1287  O   LEU A  91      42.327  54.049  55.990  0.00  0.00      A    O  
ATOM   1288  N   GLU A  92      40.479  54.571  54.821  0.00  0.00      A    N  
ATOM   1289  H   GLU A  92      40.126  55.008  53.974  0.00  0.00      A    H  
ATOM   1290  CA  GLU A  92      39.491  54.192  55.836  0.00  0.00      A    C  
ATOM   1291  HA  GLU A  92      39.713  54.735  56.757  0.00  0.00      A    H  
ATOM   1292  CB  GLU A  92      38.097  54.630  55.339  0.00  0.00      A    C  
ATOM   1293  HB3 GLU A  92      37.873  54.115  54.408  0.00  0.00      A    H  
ATOM   1294  HB2 GLU A  92      38.122  55.702  55.138  0.00  0.00      A    H  
ATOM   1295  CG  GLU A  92      36.949  54.361  56.318  0.00  0.00      A    C  
ATOM   1296  HG3 GLU A  92      37.141  54.889  57.249  0.00  0.00      A    H  
ATOM   1297  HG2 GLU A  92      36.890  53.293  56.530  0.00  0.00      A    H  
ATOM   1298  CD  GLU A  92      35.610  54.828  55.748  0.00  0.00      A    C  
ATOM   1299  OE1 GLU A  92      35.325  56.049  55.729  0.00  0.00      A    O  
ATOM   1300  OE2 GLU A  92      34.809  53.979  55.302  0.00  0.00      A    O  
ATOM   1301  C   GLU A  92      39.527  52.685  56.153  0.00  0.00      A    C  
ATOM   1302  O   GLU A  92      39.414  52.314  57.321  0.00  0.00      A    O  
ATOM   1303  N   SER A  93      39.760  51.815  55.161  0.00  0.00      A    N  
ATOM   1304  H   SER A  93      39.852  52.189  54.223  0.00  0.00      A    H  
ATOM   1305  CA  SER A  93      39.564  50.356  55.291  0.00  0.00      A    C  
ATOM   1306  HA  SER A  93      39.130  50.131  56.266  0.00  0.00      A    H  
ATOM   1307  CB  SER A  93      38.564  49.883  54.229  0.00  0.00      A    C  
ATOM   1308  HB3 SER A  93      38.413  48.807  54.322  0.00  0.00      A    H  
ATOM   1309  HB2 SER A  93      38.975  50.094  53.242  0.00  0.00      A    H  
ATOM   1310  OG  SER A  93      37.314  50.539  54.346  0.00  0.00      A    O  
ATOM   1311  HG  SER A  93      36.781  50.082  55.030  0.00  0.00      A    H  
ATOM   1312  C   SER A  93      40.836  49.496  55.174  0.00  0.00      A    C  
ATOM   1313  O   SER A  93      40.796  48.314  55.521  0.00  0.00      A    O  
ATOM   1314  N   ALA A  94      41.956  50.027  54.671  0.00  0.00      A    N  
ATOM   1315  H   ALA A  94      41.929  50.977  54.318  0.00  0.00      A    H  
ATOM   1316  CA  ALA A  94      43.166  49.232  54.415  0.00  0.00      A    C  
ATOM   1317  HA  ALA A  94      42.857  48.371  53.821  0.00  0.00      A    H  
ATOM   1318  CB  ALA A  94      44.130  50.038  53.531  0.00  0.00      A    C  
ATOM   1319  HB1 ALA A  94      45.008  49.439  53.304  0.00  0.00      A    H  
ATOM   1320  HB2 ALA A  94      43.642  50.276  52.588  0.00  0.00      A    H  
ATOM   1321  HB3 ALA A  94      44.430  50.968  54.007  0.00  0.00      A    H  
ATOM   1322  C   ALA A  94      43.836  48.636  55.681  0.00  0.00      A    C  
ATOM   1323  O   ALA A  94      44.134  47.436  55.667  0.00  0.00      A    O  
ATOM   1324  N   PRO A  95      44.047  49.387  56.788  0.00  0.00      A    N  
ATOM   1325  CD  PRO A  95      44.032  50.843  56.880  0.00  0.00      A    C  
ATOM   1326  HD3 PRO A  95      44.591  51.302  56.069  0.00  0.00      A    H  
ATOM   1327  HD2 PRO A  95      43.008  51.213  56.879  0.00  0.00      A    H  
ATOM   1328  CG  PRO A  95      44.711  51.194  58.204  0.00  0.00      A    C  
ATOM   1329  HG3 PRO A  95      45.783  51.312  58.040  0.00  0.00      A    H  
ATOM   1330  HG2 PRO A  95      44.289  52.096  58.648  0.00  0.00      A    H  
ATOM   1331  CB  PRO A  95      44.466  49.969  59.076  0.00  0.00      A    C  
ATOM   1332  HB3 PRO A  95      45.249  49.853  59.826  0.00  0.00      A    H  
ATOM   1333  HB2 PRO A  95      43.493  50.062  59.560  0.00  0.00      A    H  
ATOM   1334  CA  PRO A  95      44.466  48.810  58.071  0.00  0.00      A    C  
ATOM   1335  HA  PRO A  95      45.488  48.448  57.963  0.00  0.00      A    H  
ATOM   1336  C   PRO A  95      43.582  47.647  58.552  0.00  0.00      A    C  
ATOM   1337  O   PRO A  95      44.105  46.585  58.905  0.00  0.00      A    O  
ATOM   1338  N   GLN A  96      42.253  47.812  58.536  0.00  0.00      A    N  
ATOM   1339  H   GLN A  96      41.875  48.714  58.253  0.00  0.00      A    H  
ATOM   1340  CA  GLN A  96      41.307  46.758  58.920  0.00  0.00      A    C  
ATOM   1341  HA  GLN A  96      41.539  46.427  59.934  0.00  0.00      A    H  
ATOM   1342  CB  GLN A  96      39.865  47.283  58.892  0.00  0.00      A    C  
ATOM   1343  HB3 GLN A  96      39.180  46.435  58.856  0.00  0.00      A    H  
ATOM   1344  HB2 GLN A  96      39.713  47.876  57.989  0.00  0.00      A    H  
ATOM   1345  CG  GLN A  96      39.502  48.115  60.126  0.00  0.00      A    C  
ATOM   1346  HG3 GLN A  96      40.289  48.842  60.322  0.00  0.00      A    H  
ATOM   1347  HG2 GLN A  96      39.420  47.466  60.998  0.00  0.00      A    H  
ATOM   1348  CD  GLN A  96      38.176  48.834  59.906  0.00  0.00      A    C  
ATOM   1349  OE1 GLN A  96      37.133  48.208  59.718  0.00  0.00      A    O  
ATOM   1350  NE2 GLN A  96      38.185  50.145  59.875  0.00  0.00      A    N  
ATOM   1351 1HE2 GLN A  96      37.357  50.641  59.552  0.00  0.00      A    H  
ATOM   1352 2HE2 GLN A  96      39.058  50.630  60.038  0.00  0.00      A    H  
ATOM   1353  C   GLN A  96      41.410  45.535  58.008  0.00  0.00      A    C  
ATOM   1354  O   GLN A  96      41.318  44.416  58.510  0.00  0.00      A    O  
ATOM   1355  N   MET A  97      41.614  45.726  56.700  0.00  0.00      A    N  
ATOM   1356  H   MET A  97      41.627  46.680  56.351  0.00  0.00      A    H  
ATOM   1357  CA  MET A  97      41.794  44.635  55.743  0.00  0.00      A    C  
ATOM   1358  HA  MET A  97      40.955  43.947  55.851  0.00  0.00      A    H  
ATOM   1359  CB  MET A  97      41.756  45.197  54.314  0.00  0.00      A    C  
ATOM   1360  HB3 MET A  97      42.525  45.955  54.182  0.00  0.00      A    H  
ATOM   1361  HB2 MET A  97      40.788  45.678  54.164  0.00  0.00      A    H  
ATOM   1362  CG  MET A  97      41.914  44.106  53.245  0.00  0.00      A    C  
ATOM   1363  HG3 MET A  97      41.572  44.520  52.305  0.00  0.00      A    H  
ATOM   1364  HG2 MET A  97      41.245  43.284  53.496  0.00  0.00      A    H  
ATOM   1365  SD  MET A  97      43.574  43.416  52.955  0.00  0.00      A    S  
ATOM   1366  CE  MET A  97      44.504  44.888  52.460  0.00  0.00      A    C  
ATOM   1367  HE1 MET A  97      45.513  44.594  52.171  0.00  0.00      A    H  
ATOM   1368  HE2 MET A  97      44.010  45.360  51.614  0.00  0.00      A    H  
ATOM   1369  HE3 MET A  97      44.561  45.592  53.289  0.00  0.00      A    H  
ATOM   1370  C   MET A  97      43.077  43.838  56.003  0.00  0.00      A    C  
ATOM   1371  O   MET A  97      43.014  42.612  56.107  0.00  0.00      A    O  
ATOM   1372  N   VAL A  98      44.242  44.490  56.131  0.00  0.00      A    N  
ATOM   1373  H   VAL A  98      44.258  45.504  56.061  0.00  0.00      A    H  
ATOM   1374  CA  VAL A  98      45.506  43.744  56.311  0.00  0.00      A    C  
ATOM   1375  HA  VAL A  98      45.528  42.971  55.541  0.00  0.00      A    H  
ATOM   1376  CB  VAL A  98      46.750  44.623  56.084  0.00  0.00      A    C  
ATOM   1377  HB  VAL A  98      46.596  45.169  55.153  0.00  0.00      A    H  
ATOM   1378  CG1 VAL A  98      47.006  45.646  57.196  0.00  0.00      A    C  
ATOM   1379 1HG1 VAL A  98      47.896  46.228  56.958  0.00  0.00      A    H  
ATOM   1380 2HG1 VAL A  98      46.154  46.316  57.277  0.00  0.00      A    H  
ATOM   1381 3HG1 VAL A  98      47.170  45.147  58.151  0.00  0.00      A    H  
ATOM   1382  CG2 VAL A  98      48.004  43.760  55.901  0.00  0.00      A    C  
ATOM   1383 1HG2 VAL A  98      48.844  44.391  55.609  0.00  0.00      A    H  
ATOM   1384 2HG2 VAL A  98      48.256  43.251  56.832  0.00  0.00      A    H  
ATOM   1385 3HG2 VAL A  98      47.838  43.017  55.120  0.00  0.00      A    H  
ATOM   1386  C   VAL A  98      45.539  43.004  57.650  0.00  0.00      A    C  
ATOM   1387  O   VAL A  98      46.072  41.900  57.741  0.00  0.00      A    O  
ATOM   1388  N   GLU A  99      44.879  43.543  58.676  0.00  0.00      A    N  
ATOM   1389  H   GLU A  99      44.491  44.474  58.564  0.00  0.00      A    H  
ATOM   1390  CA  GLU A  99      44.654  42.837  59.937  0.00  0.00      A    C  
ATOM   1391  HA  GLU A  99      45.573  42.311  60.200  0.00  0.00      A    H  
ATOM   1392  CB  GLU A  99      44.394  43.877  61.032  0.00  0.00      A    C  
ATOM   1393  HB3 GLU A  99      43.467  44.410  60.823  0.00  0.00      A    H  
ATOM   1394  HB2 GLU A  99      45.215  44.595  61.007  0.00  0.00      A    H  
ATOM   1395  CG  GLU A  99      44.338  43.253  62.430  0.00  0.00      A    C  
ATOM   1396  HG3 GLU A  99      44.998  42.388  62.462  0.00  0.00      A    H  
ATOM   1397  HG2 GLU A  99      43.323  42.912  62.639  0.00  0.00      A    H  
ATOM   1398  CD  GLU A  99      44.789  44.257  63.489  0.00  0.00      A    C  
ATOM   1399  OE1 GLU A  99      46.006  44.311  63.789  0.00  0.00      A    O  
ATOM   1400  OE2 GLU A  99      43.944  45.044  63.984  0.00  0.00      A    O  
ATOM   1401  C   GLU A  99      43.540  41.772  59.845  0.00  0.00      A    C  
ATOM   1402  O   GLU A  99      43.596  40.768  60.556  0.00  0.00      A    O  
ATOM   1403  N   TYR A 100      42.553  41.920  58.952  0.00  0.00      A    N  
ATOM   1404  H   TYR A 100      42.515  42.771  58.401  0.00  0.00      A    H  
ATOM   1405  CA  TYR A 100      41.586  40.859  58.618  0.00  0.00      A    C  
ATOM   1406  HA  TYR A 100      41.170  40.474  59.549  0.00  0.00      A    H  
ATOM   1407  CB  TYR A 100      40.407  41.411  57.794  0.00  0.00      A    C  
ATOM   1408  HB3 TYR A 100      40.776  41.872  56.882  0.00  0.00      A    H  
ATOM   1409  HB2 TYR A 100      39.894  42.177  58.374  0.00  0.00      A    H  
ATOM   1410  CG  TYR A 100      39.402  40.338  57.422  0.00  0.00      A    C  
ATOM   1411  CD1 TYR A 100      38.590  39.776  58.424  0.00  0.00      A    C  
ATOM   1412  HD1 TYR A 100      38.630  40.173  59.429  0.00  0.00      A    H  
ATOM   1413  CE1 TYR A 100      37.802  38.645  58.142  0.00  0.00      A    C  
ATOM   1414  HE1 TYR A 100      37.220  38.175  58.923  0.00  0.00      A    H  
ATOM   1415  CZ  TYR A 100      37.843  38.074  56.862  0.00  0.00      A    C  
ATOM   1416  OH  TYR A 100      37.148  36.939  56.614  0.00  0.00      A    O  
ATOM   1417  HH  TYR A 100      36.805  36.559  57.438  0.00  0.00      A    H  
ATOM   1418  CE2 TYR A 100      38.608  38.661  55.844  0.00  0.00      A    C  
ATOM   1419  HE2 TYR A 100      38.632  38.204  54.866  0.00  0.00      A    H  
ATOM   1420  CD2 TYR A 100      39.390  39.800  56.120  0.00  0.00      A    C  
ATOM   1421  HD2 TYR A 100      40.036  40.214  55.357  0.00  0.00      A    H  
ATOM   1422  C   TYR A 100      42.251  39.655  57.926  0.00  0.00      A    C  
ATOM   1423  O   TYR A 100      41.731  38.546  57.992  0.00  0.00      A    O  
ATOM   1424  N   ILE A 101      43.440  39.830  57.342  0.00  0.00      A    N  
ATOM   1425  H   ILE A 101      43.772  40.779  57.221  0.00  0.00      A    H  
ATOM   1426  CA  ILE A 101      44.363  38.717  57.094  0.00  0.00      A    C  
ATOM   1427  HA  ILE A 101      43.789  37.833  56.825  0.00  0.00      A    H  
ATOM   1428  CB  ILE A 101      45.311  39.035  55.906  0.00  0.00      A    C  
ATOM   1429  HB  ILE A 101      45.855  39.954  56.120  0.00  0.00      A    H  
ATOM   1430  CG2 ILE A 101      46.345  37.908  55.712  0.00  0.00      A    C  
ATOM   1431 1HG2 ILE A 101      45.838  36.971  55.488  0.00  0.00      A    H  
ATOM   1432 2HG2 ILE A 101      47.022  38.153  54.896  0.00  0.00      A    H  
ATOM   1433 3HG2 ILE A 101      46.952  37.774  56.607  0.00  0.00      A    H  
ATOM   1434  CG1 ILE A 101      44.489  39.261  54.613  0.00  0.00      A    C  
ATOM   1435 3HG1 ILE A 101      43.745  40.038  54.791  0.00  0.00      A    H  
ATOM   1436 2HG1 ILE A 101      43.960  38.344  54.355  0.00  0.00      A    H  
ATOM   1437  CD1 ILE A 101      45.312  39.712  53.400  0.00  0.00      A    C  
ATOM   1438 1HD1 ILE A 101      44.631  39.983  52.593  0.00  0.00      A    H  
ATOM   1439 2HD1 ILE A 101      45.914  40.582  53.660  0.00  0.00      A    H  
ATOM   1440 3HD1 ILE A 101      45.957  38.906  53.051  0.00  0.00      A    H  
ATOM   1441  C   ILE A 101      45.111  38.390  58.398  0.00  0.00      A    C  
ATOM   1442  O   ILE A 101      44.845  37.384  59.053  0.00  0.00      A    O  
ATOM   1443  N   ASN A 102      46.034  39.256  58.812  0.00  0.00      A    N  
ATOM   1444  H   ASN A 102      46.121  40.125  58.293  0.00  0.00      A    H  
ATOM   1445  CA  ASN A 102      47.128  38.920  59.724  0.00  0.00      A    C  
ATOM   1446  HA  ASN A 102      47.632  38.035  59.327  0.00  0.00      A    H  
ATOM   1447  CB  ASN A 102      48.118  40.091  59.655  0.00  0.00      A    C  
ATOM   1448  HB3 ASN A 102      47.639  40.999  60.022  0.00  0.00      A    H  
ATOM   1449  HB2 ASN A 102      48.414  40.259  58.621  0.00  0.00      A    H  
ATOM   1450  CG  ASN A 102      49.374  39.821  60.452  0.00  0.00      A    C  
ATOM   1451  OD1 ASN A 102      50.176  38.958  60.135  0.00  0.00      A    O  
ATOM   1452  ND2 ASN A 102      49.567  40.555  61.515  0.00  0.00      A    N  
ATOM   1453 1HD2 ASN A 102      48.889  41.252  61.803  0.00  0.00      A    H  
ATOM   1454 2HD2 ASN A 102      50.376  40.353  62.078  0.00  0.00      A    H  
ATOM   1455  C   ASN A 102      46.728  38.558  61.175  0.00  0.00      A    C  
ATOM   1456  O   ASN A 102      47.495  37.873  61.854  0.00  0.00      A    O  
ATOM   1457  N   ALA A 103      45.537  38.940  61.650  0.00  0.00      A    N  
ATOM   1458  H   ALA A 103      44.950  39.523  61.062  0.00  0.00      A    H  
ATOM   1459  CA  ALA A 103      45.006  38.569  62.972  0.00  0.00      A    C  
ATOM   1460  HA  ALA A 103      45.792  38.074  63.546  0.00  0.00      A    H  
ATOM   1461  CB  ALA A 103      44.629  39.843  63.735  0.00  0.00      A    C  
ATOM   1462  HB1 ALA A 103      43.803  40.349  63.236  0.00  0.00      A    H  
ATOM   1463  HB2 ALA A 103      44.324  39.587  64.750  0.00  0.00      A    H  
ATOM   1464  HB3 ALA A 103      45.487  40.511  63.788  0.00  0.00      A    H  
ATOM   1465  C   ALA A 103      43.834  37.565  62.896  0.00  0.00      A    C  
ATOM   1466  O   ALA A 103      43.197  37.267  63.913  0.00  0.00      A    O  
ATOM   1467  N   ASN A 104      43.554  37.006  61.714  0.00  0.00      A    N  
ATOM   1468  H   ASN A 104      44.074  37.328  60.904  0.00  0.00      A    H  
ATOM   1469  CA  ASN A 104      42.461  36.044  61.498  0.00  0.00      A    C  
ATOM   1470  HA  ASN A 104      42.103  35.673  62.459  0.00  0.00      A    H  
ATOM   1471  CB  ASN A 104      41.318  36.800  60.813  0.00  0.00      A    C  
ATOM   1472  HB3 ASN A 104      41.585  36.966  59.776  0.00  0.00      A    H  
ATOM   1473  HB2 ASN A 104      41.171  37.769  61.294  0.00  0.00      A    H  
ATOM   1474  CG  ASN A 104      40.007  36.034  60.853  0.00  0.00      A    C  
ATOM   1475  OD1 ASN A 104      39.668  35.303  59.933  0.00  0.00      A    O  
ATOM   1476  ND2 ASN A 104      39.255  36.166  61.927  0.00  0.00      A    N  
ATOM   1477 1HD2 ASN A 104      39.586  36.715  62.714  0.00  0.00      A    H  
ATOM   1478 2HD2 ASN A 104      38.354  35.711  61.945  0.00  0.00      A    H  
ATOM   1479  C   ASN A 104      42.862  34.811  60.659  0.00  0.00      A    C  
ATOM   1480  O   ASN A 104      42.168  33.790  60.701  0.00  0.00      A    O  
ATOM   1481  N   MET A 105      43.987  34.861  59.944  0.00  0.00      A    N  
ATOM   1482  H   MET A 105      44.507  35.731  59.926  0.00  0.00      A    H  
ATOM   1483  CA  MET A 105      44.439  33.823  59.012  0.00  0.00      A    C  
ATOM   1484  HA  MET A 105      43.689  33.037  58.944  0.00  0.00      A    H  
ATOM   1485  CB  MET A 105      44.605  34.443  57.611  0.00  0.00      A    C  
ATOM   1486  HB3 MET A 105      44.952  33.677  56.924  0.00  0.00      A    H  
ATOM   1487  HB2 MET A 105      45.360  35.228  57.640  0.00  0.00      A    H  
ATOM   1488  CG  MET A 105      43.296  35.016  57.055  0.00  0.00      A    C  
ATOM   1489  HG3 MET A 105      43.002  35.880  57.652  0.00  0.00      A    H  
ATOM   1490  HG2 MET A 105      42.520  34.262  57.149  0.00  0.00      A    H  
ATOM   1491  SD  MET A 105      43.369  35.505  55.312  0.00  0.00      A    S  
ATOM   1492  CE  MET A 105      41.719  36.242  55.159  0.00  0.00      A    C  
ATOM   1493  HE1 MET A 105      41.653  37.133  55.784  0.00  0.00      A    H  
ATOM   1494  HE2 MET A 105      41.544  36.516  54.120  0.00  0.00      A    H  
ATOM   1495  HE3 MET A 105      40.962  35.525  55.474  0.00  0.00      A    H  
ATOM   1496  C   MET A 105      45.749  33.160  59.466  0.00  0.00      A    C  
ATOM   1497  O   MET A 105      46.480  33.687  60.307  0.00  0.00      A    O  
ATOM   1498  N   THR A 106      46.062  32.000  58.882  0.00  0.00      A    N  
ATOM   1499  H   THR A 106      45.377  31.599  58.252  0.00  0.00      A    H  
ATOM   1500  CA  THR A 106      47.362  31.313  59.024  0.00  0.00      A    C  
ATOM   1501  HA  THR A 106      47.755  31.494  60.025  0.00  0.00      A    H  
ATOM   1502  CB  THR A 106      47.175  29.796  58.854  0.00  0.00      A    C  
ATOM   1503  HB  THR A 106      46.745  29.591  57.873  0.00  0.00      A    H  
ATOM   1504  CG2 THR A 106      48.454  28.975  59.015  0.00  0.00      A    C  
ATOM   1505 1HG2 THR A 106      48.211  27.915  59.082  0.00  0.00      A    H  
ATOM   1506 2HG2 THR A 106      49.104  29.121  58.154  0.00  0.00      A    H  
ATOM   1507 3HG2 THR A 106      48.984  29.278  59.917  0.00  0.00      A    H  
ATOM   1508  OG1 THR A 106      46.290  29.325  59.856  0.00  0.00      A    O  
ATOM   1509  HG1 THR A 106      45.447  29.823  59.763  0.00  0.00      A    H  
ATOM   1510  C   THR A 106      48.395  31.875  58.036  0.00  0.00      A    C  
ATOM   1511  O   THR A 106      49.600  31.754  58.257  0.00  0.00      A    O  
ATOM   1512  N   LEU A 107      47.938  32.552  56.976  0.00  0.00      A    N  
ATOM   1513  H   LEU A 107      46.945  32.501  56.783  0.00  0.00      A    H  
ATOM   1514  CA  LEU A 107      48.699  33.587  56.274  0.00  0.00      A    C  
ATOM   1515  HA  LEU A 107      49.598  33.134  55.854  0.00  0.00      A    H  
ATOM   1516  CB  LEU A 107      47.811  34.129  55.138  0.00  0.00      A    C  
ATOM   1517  HB3 LEU A 107      46.918  34.572  55.581  0.00  0.00      A    H  
ATOM   1518  HB2 LEU A 107      47.482  33.286  54.537  0.00  0.00      A    H  
ATOM   1519  CG  LEU A 107      48.451  35.183  54.213  0.00  0.00      A    C  
ATOM   1520  HG  LEU A 107      48.633  36.094  54.784  0.00  0.00      A    H  
ATOM   1521  CD1 LEU A 107      49.769  34.735  53.579  0.00  0.00      A    C  
ATOM   1522 1HD1 LEU A 107      50.522  34.573  54.348  0.00  0.00      A    H  
ATOM   1523 2HD1 LEU A 107      49.633  33.816  53.008  0.00  0.00      A    H  
ATOM   1524 3HD1 LEU A 107      50.143  35.519  52.921  0.00  0.00      A    H  
ATOM   1525  CD2 LEU A 107      47.477  35.499  53.075  0.00  0.00      A    C  
ATOM   1526 1HD2 LEU A 107      47.317  34.615  52.460  0.00  0.00      A    H  
ATOM   1527 2HD2 LEU A 107      46.520  35.827  53.481  0.00  0.00      A    H  
ATOM   1528 3HD2 LEU A 107      47.878  36.290  52.445  0.00  0.00      A    H  
ATOM   1529  C   LEU A 107      49.107  34.699  57.258  0.00  0.00      A    C  
ATOM   1530  O   LEU A 107      48.269  35.214  58.002  0.00  0.00      A    O  
ATOM   1531  N   GLN A 108      50.383  35.079  57.258  0.00  0.00      A    N  
ATOM   1532  H   GLN A 108      51.031  34.609  56.630  0.00  0.00      A    H  
ATOM   1533  CA  GLN A 108      50.955  36.073  58.173  0.00  0.00      A    C  
ATOM   1534  HA  GLN A 108      50.158  36.626  58.671  0.00  0.00      A    H  
ATOM   1535  CB  GLN A 108      51.808  35.360  59.240  0.00  0.00      A    C  
ATOM   1536  HB3 GLN A 108      52.350  36.109  59.820  0.00  0.00      A    H  
ATOM   1537  HB2 GLN A 108      52.543  34.734  58.736  0.00  0.00      A    H  
ATOM   1538  CG  GLN A 108      51.014  34.474  60.215  0.00  0.00      A    C  
ATOM   1539  HG3 GLN A 108      51.720  33.880  60.797  0.00  0.00      A    H  
ATOM   1540  HG2 GLN A 108      50.377  33.783  59.668  0.00  0.00      A    H  
ATOM   1541  CD  GLN A 108      50.168  35.288  61.183  0.00  0.00      A    C  
ATOM   1542  OE1 GLN A 108      50.606  35.624  62.280  0.00  0.00      A    O  
ATOM   1543  NE2 GLN A 108      48.960  35.648  60.816  0.00  0.00      A    N  
ATOM   1544 1HE2 GLN A 108      48.431  36.250  61.432  0.00  0.00      A    H  
ATOM   1545 2HE2 GLN A 108      48.583  35.341  59.923  0.00  0.00      A    H  
ATOM   1546  C   GLN A 108      51.793  37.095  57.398  0.00  0.00      A    C  
ATOM   1547  O   GLN A 108      52.396  36.770  56.377  0.00  0.00      A    O  
ATOM   1548  N   TYR A 109      51.829  38.333  57.889  0.00  0.00      A    N  
ATOM   1549  H   TYR A 109      51.333  38.517  58.757  0.00  0.00      A    H  
ATOM   1550  CA  TYR A 109      52.429  39.489  57.217  0.00  0.00      A    C  
ATOM   1551  HA  TYR A 109      53.102  39.147  56.433  0.00  0.00      A    H  
ATOM   1552  CB  TYR A 109      51.327  40.357  56.585  0.00  0.00      A    C  
ATOM   1553  HB3 TYR A 109      51.619  41.407  56.652  0.00  0.00      A    H  
ATOM   1554  HB2 TYR A 109      50.404  40.259  57.159  0.00  0.00      A    H  
ATOM   1555  CG  TYR A 109      51.045  40.062  55.127  0.00  0.00      A    C  
ATOM   1556  CD1 TYR A 109      50.131  39.056  54.764  0.00  0.00      A    C  
ATOM   1557  HD1 TYR A 109      49.644  38.464  55.525  0.00  0.00      A    H  
ATOM   1558  CE1 TYR A 109      49.847  38.830  53.403  0.00  0.00      A    C  
ATOM   1559  HE1 TYR A 109      49.142  38.072  53.107  0.00  0.00      A    H  
ATOM   1560  CZ  TYR A 109      50.479  39.596  52.414  0.00  0.00      A    C  
ATOM   1561  OH  TYR A 109      50.201  39.369  51.106  0.00  0.00      A    O  
ATOM   1562  HH  TYR A 109      50.830  39.817  50.516  0.00  0.00      A    H  
ATOM   1563  CE2 TYR A 109      51.403  40.586  52.772  0.00  0.00      A    C  
ATOM   1564  HE2 TYR A 109      51.882  41.173  52.003  0.00  0.00      A    H  
ATOM   1565  CD2 TYR A 109      51.683  40.825  54.130  0.00  0.00      A    C  
ATOM   1566  HD2 TYR A 109      52.385  41.599  54.407  0.00  0.00      A    H  
ATOM   1567  C   TYR A 109      53.235  40.338  58.199  0.00  0.00      A    C  
ATOM   1568  O   TYR A 109      52.850  40.476  59.366  0.00  0.00      A    O  
ATOM   1569  N   PHE A 110      54.319  40.950  57.719  0.00  0.00      A    N  
ATOM   1570  H   PHE A 110      54.602  40.761  56.759  0.00  0.00      A    H  
ATOM   1571  CA  PHE A 110      55.190  41.809  58.525  0.00  0.00      A    C  
ATOM   1572  HA  PHE A 110      54.627  42.141  59.396  0.00  0.00      A    H  
ATOM   1573  CB  PHE A 110      56.377  40.983  59.035  0.00  0.00      A    C  
ATOM   1574  HB3 PHE A 110      55.987  40.129  59.588  0.00  0.00      A    H  
ATOM   1575  HB2 PHE A 110      56.929  41.603  59.741  0.00  0.00      A    H  
ATOM   1576  CG  PHE A 110      57.353  40.467  57.992  0.00  0.00      A    C  
ATOM   1577  CD1 PHE A 110      57.109  39.258  57.312  0.00  0.00      A    C  
ATOM   1578  HD1 PHE A 110      56.190  38.719  57.482  0.00  0.00      A    H  
ATOM   1579  CE1 PHE A 110      58.047  38.761  56.388  0.00  0.00      A    C  
ATOM   1580  HE1 PHE A 110      57.842  37.848  55.846  0.00  0.00      A    H  
ATOM   1581  CZ  PHE A 110      59.235  39.471  56.144  0.00  0.00      A    C  
ATOM   1582  HZ  PHE A 110      59.949  39.110  55.419  0.00  0.00      A    H  
ATOM   1583  CE2 PHE A 110      59.479  40.677  56.819  0.00  0.00      A    C  
ATOM   1584  HE2 PHE A 110      60.386  41.228  56.627  0.00  0.00      A    H  
ATOM   1585  CD2 PHE A 110      58.536  41.181  57.730  0.00  0.00      A    C  
ATOM   1586  HD2 PHE A 110      58.724  42.123  58.226  0.00  0.00      A    H  
ATOM   1587  C   PHE A 110      55.667  43.054  57.755  0.00  0.00      A    C  
ATOM   1588  O   PHE A 110      55.894  42.965  56.548  0.00  0.00      A    O  
ATOM   1589  N   PRO A 111      55.796  44.223  58.415  0.00  0.00      A    N  
ATOM   1590  CD  PRO A 111      55.505  44.468  59.820  0.00  0.00      A    C  
ATOM   1591  HD3 PRO A 111      54.428  44.415  59.975  0.00  0.00      A    H  
ATOM   1592  HD2 PRO A 111      56.022  43.759  60.468  0.00  0.00      A    H  
ATOM   1593  CG  PRO A 111      55.989  45.887  60.100  0.00  0.00      A    C  
ATOM   1594  HG3 PRO A 111      55.418  46.375  60.885  0.00  0.00      A    H  
ATOM   1595  HG2 PRO A 111      57.048  45.861  60.350  0.00  0.00      A    H  
ATOM   1596  CB  PRO A 111      55.807  46.579  58.755  0.00  0.00      A    C  
ATOM   1597  HB3 PRO A 111      54.757  46.839  58.614  0.00  0.00      A    H  
ATOM   1598  HB2 PRO A 111      56.434  47.466  58.664  0.00  0.00      A    H  
ATOM   1599  CA  PRO A 111      56.207  45.472  57.775  0.00  0.00      A    C  
ATOM   1600  HA  PRO A 111      55.661  45.616  56.847  0.00  0.00      A    H  
ATOM   1601  C   PRO A 111      57.712  45.521  57.479  0.00  0.00      A    C  
ATOM   1602  O   PRO A 111      58.531  44.899  58.161  0.00  0.00      A    O  
ATOM   1603  N   CYS A 112      58.076  46.355  56.505  0.00  0.00      A    N  
ATOM   1604  H   CYS A 112      57.330  46.792  55.972  0.00  0.00      A    H  
ATOM   1605  CA  CYS A 112      59.427  46.480  55.962  0.00  0.00      A    C  
ATOM   1606  HA  CYS A 112      60.086  45.790  56.487  0.00  0.00      A    H  
ATOM   1607  CB  CYS A 112      59.420  46.077  54.480  0.00  0.00      A    C  
ATOM   1608  HB3 CYS A 112      60.438  46.136  54.091  0.00  0.00      A    H  
ATOM   1609  HB2 CYS A 112      58.783  46.761  53.917  0.00  0.00      A    H  
ATOM   1610  SG  CYS A 112      58.808  44.379  54.285  0.00  0.00      A    S  
ATOM   1611  HG  CYS A 112      59.572  43.825  55.242  0.00  0.00      A    H  
ATOM   1612  C   CYS A 112      59.982  47.893  56.193  0.00  0.00      A    C  
ATOM   1613  O   CYS A 112      59.956  48.753  55.309  0.00  0.00      A    O  
HETATM 1614  N   HID A 113      60.434  48.166  57.419  0.00  0.00      A    N  
HETATM 1615  H   HID A 113      60.403  47.432  58.116  0.00  0.00      A    H  
HETATM 1616  CA  HID A 113      60.916  49.487  57.842  0.00  0.00      A    C  
HETATM 1617  HA  HID A 113      60.133  50.211  57.621  0.00  0.00      A    H  
HETATM 1618  CB  HID A 113      61.104  49.497  59.362  0.00  0.00      A    C  
HETATM 1619  HB3 HID A 113      61.608  50.419  59.656  0.00  0.00      A    H  
HETATM 1620  HB2 HID A 113      61.721  48.652  59.671  0.00  0.00      A    H  
HETATM 1621  CG  HID A 113      59.772  49.451  60.058  0.00  0.00      A    C  
HETATM 1622  ND1 HID A 113      59.112  48.325  60.491  0.00  0.00      A    N  
HETATM 1623  HD1 HID A 113      59.476  47.370  60.484  0.00  0.00      A    H  
HETATM 1624  CE1 HID A 113      57.907  48.704  60.946  0.00  0.00      A    C  
HETATM 1625  HE1 HID A 113      57.171  48.036  61.376  0.00  0.00      A    H  
HETATM 1626  NE2 HID A 113      57.743  50.031  60.803  0.00  0.00      A    N  
HETATM 1627  CD2 HID A 113      58.932  50.514  60.247  0.00  0.00      A    C  
HETATM 1628  HD2 HID A 113      59.138  51.539  59.971  0.00  0.00      A    H  
HETATM 1629  C   HID A 113      62.157  50.012  57.103  0.00  0.00      A    C  
HETATM 1630  O   HID A 113      62.402  51.216  57.143  0.00  0.00      A    O  
ATOM   1631  N   ARG A 114      62.894  49.173  56.362  0.00  0.00      A    N  
ATOM   1632  H   ARG A 114      62.664  48.183  56.379  0.00  0.00      A    H  
ATOM   1633  CA  ARG A 114      63.988  49.613  55.474  0.00  0.00      A    C  
ATOM   1634  HA  ARG A 114      64.454  50.509  55.888  0.00  0.00      A    H  
ATOM   1635  CB  ARG A 114      65.055  48.510  55.375  0.00  0.00      A    C  
ATOM   1636  HB3 ARG A 114      65.840  48.858  54.706  0.00  0.00      A    H  
ATOM   1637  HB2 ARG A 114      64.603  47.638  54.916  0.00  0.00      A    H  
ATOM   1638  CG  ARG A 114      65.707  48.093  56.705  0.00  0.00      A    C  
ATOM   1639  HG3 ARG A 114      64.938  47.814  57.425  0.00  0.00      A    H  
ATOM   1640  HG2 ARG A 114      66.274  48.933  57.108  0.00  0.00      A    H  
ATOM   1641  CD  ARG A 114      66.645  46.889  56.517  0.00  0.00      A    C  
ATOM   1642  HD3 ARG A 114      66.064  46.039  56.153  0.00  0.00      A    H  
ATOM   1643  HD2 ARG A 114      67.073  46.627  57.487  0.00  0.00      A    H  
ATOM   1644  NE  ARG A 114      67.728  47.188  55.566  0.00  0.00      A    N  
ATOM   1645  HE  ARG A 114      67.674  48.056  55.047  0.00  0.00      A    H  
ATOM   1646  CZ  ARG A 114      68.829  46.505  55.342  0.00  0.00      A    C  
ATOM   1647  NH1 ARG A 114      69.098  45.362  55.899  0.00  0.00      A    N  
ATOM   1648 1HH1 ARG A 114      68.418  44.924  56.507  0.00  0.00      A    H  
ATOM   1649 2HH1 ARG A 114      69.986  44.919  55.685  0.00  0.00      A    H  
ATOM   1650  NH2 ARG A 114      69.679  46.987  54.493  0.00  0.00      A    N  
ATOM   1651 1HH2 ARG A 114      69.446  47.859  54.033  0.00  0.00      A    H  
ATOM   1652 2HH2 ARG A 114      70.592  46.556  54.386  0.00  0.00      A    H  
ATOM   1653  C   ARG A 114      63.527  49.973  54.051  0.00  0.00      A    C  
ATOM   1654  O   ARG A 114      64.354  50.436  53.269  0.00  0.00      A    O  
ATOM   1655  N   TYR A 115      62.267  49.718  53.687  0.00  0.00      A    N  
ATOM   1656  H   TYR A 115      61.630  49.377  54.394  0.00  0.00      A    H  
ATOM   1657  CA  TYR A 115      61.792  49.666  52.295  0.00  0.00      A    C  
ATOM   1658  HA  TYR A 115      62.662  49.662  51.641  0.00  0.00      A    H  
ATOM   1659  CB  TYR A 115      61.076  48.320  52.077  0.00  0.00      A    C  
ATOM   1660  HB3 TYR A 115      60.105  48.353  52.573  0.00  0.00      A    H  
ATOM   1661  HB2 TYR A 115      61.664  47.553  52.583  0.00  0.00      A    H  
ATOM   1662  CG  TYR A 115      60.869  47.814  50.655  0.00  0.00      A    C  
ATOM   1663  CD1 TYR A 115      61.349  48.490  49.510  0.00  0.00      A    C  
ATOM   1664  HD1 TYR A 115      61.853  49.441  49.595  0.00  0.00      A    H  
ATOM   1665  CE1 TYR A 115      61.202  47.907  48.235  0.00  0.00      A    C  
ATOM   1666  HE1 TYR A 115      61.582  48.402  47.358  0.00  0.00      A    H  
ATOM   1667  CZ  TYR A 115      60.570  46.666  48.093  0.00  0.00      A    C  
ATOM   1668  OH  TYR A 115      60.456  46.083  46.876  0.00  0.00      A    O  
ATOM   1669  HH  TYR A 115      60.817  46.617  46.154  0.00  0.00      A    H  
ATOM   1670  CE2 TYR A 115      60.053  46.012  49.216  0.00  0.00      A    C  
ATOM   1671  HE2 TYR A 115      59.538  45.068  49.093  0.00  0.00      A    H  
ATOM   1672  CD2 TYR A 115      60.219  46.575  50.494  0.00  0.00      A    C  
ATOM   1673  HD2 TYR A 115      59.847  46.047  51.362  0.00  0.00      A    H  
ATOM   1674  C   TYR A 115      60.913  50.895  51.966  0.00  0.00      A    C  
ATOM   1675  O   TYR A 115      59.694  50.869  52.185  0.00  0.00      A    O  
ATOM   1676  N   PRO A 116      61.518  52.009  51.501  0.00  0.00      A    N  
ATOM   1677  CD  PRO A 116      62.886  52.133  51.010  0.00  0.00      A    C  
ATOM   1678  HD3 PRO A 116      63.570  52.192  51.853  0.00  0.00      A    H  
ATOM   1679  HD2 PRO A 116      63.161  51.312  50.348  0.00  0.00      A    H  
ATOM   1680  CG  PRO A 116      62.939  53.455  50.252  0.00  0.00      A    C  
ATOM   1681  HG3 PRO A 116      63.941  53.885  50.249  0.00  0.00      A    H  
ATOM   1682  HG2 PRO A 116      62.568  53.314  49.237  0.00  0.00      A    H  
ATOM   1683  CB  PRO A 116      61.951  54.310  51.030  0.00  0.00      A    C  
ATOM   1684  HB3 PRO A 116      62.442  54.692  51.924  0.00  0.00      A    H  
ATOM   1685  HB2 PRO A 116      61.575  55.128  50.419  0.00  0.00      A    H  
ATOM   1686  CA  PRO A 116      60.853  53.310  51.417  0.00  0.00      A    C  
ATOM   1687  HA  PRO A 116      60.438  53.577  52.385  0.00  0.00      A    H  
ATOM   1688  C   PRO A 116      59.712  53.326  50.406  0.00  0.00      A    C  
ATOM   1689  O   PRO A 116      59.705  52.561  49.442  0.00  0.00      A    O  
ATOM   1690  N   ASP A 117      58.759  54.235  50.603  0.00  0.00      A    N  
ATOM   1691  H   ASP A 117      58.797  54.809  51.438  0.00  0.00      A    H  
ATOM   1692  CA  ASP A 117      57.763  54.562  49.581  0.00  0.00      A    C  
ATOM   1693  HA  ASP A 117      57.212  53.659  49.317  0.00  0.00      A    H  
ATOM   1694  CB  ASP A 117      56.765  55.599  50.105  0.00  0.00      A    C  
ATOM   1695  HB3 ASP A 117      56.019  55.752  49.333  0.00  0.00      A    H  
ATOM   1696  HB2 ASP A 117      57.283  56.544  50.277  0.00  0.00      A    H  
ATOM   1697  CG  ASP A 117      56.007  55.209  51.371  0.00  0.00      A    C  
ATOM   1698  OD1 ASP A 117      55.887  54.004  51.693  0.00  0.00      A    O  
ATOM   1699  OD2 ASP A 117      55.481  56.145  52.012  0.00  0.00      A    O  
ATOM   1700  C   ASP A 117      58.474  55.099  48.325  0.00  0.00      A    C  
ATOM   1701  O   ASP A 117      59.452  55.846  48.426  0.00  0.00      A    O  
ATOM   1702  N   TYR A 118      58.003  54.732  47.134  0.00  0.00      A    N  
ATOM   1703  H   TYR A 118      57.148  54.191  47.097  0.00  0.00      A    H  
ATOM   1704  CA  TYR A 118      58.774  54.897  45.896  0.00  0.00      A    C  
ATOM   1705  HA  TYR A 118      59.767  54.477  46.063  0.00  0.00      A    H  
ATOM   1706  CB  TYR A 118      58.112  54.078  44.776  0.00  0.00      A    C  
ATOM   1707  HB3 TYR A 118      58.540  54.402  43.827  0.00  0.00      A    H  
ATOM   1708  HB2 TYR A 118      57.049  54.322  44.741  0.00  0.00      A    H  
ATOM   1709  CG  TYR A 118      58.267  52.557  44.824  0.00  0.00      A    C  
ATOM   1710  CD1 TYR A 118      58.922  51.871  45.875  0.00  0.00      A    C  
ATOM   1711  HD1 TYR A 118      59.328  52.403  46.727  0.00  0.00      A    H  
ATOM   1712  CE1 TYR A 118      59.081  50.471  45.818  0.00  0.00      A    C  
ATOM   1713  HE1 TYR A 118      59.591  49.954  46.618  0.00  0.00      A    H  
ATOM   1714  CZ  TYR A 118      58.606  49.744  44.715  0.00  0.00      A    C  
ATOM   1715  OH  TYR A 118      58.819  48.400  44.619  0.00  0.00      A    O  
ATOM   1716  HH  TYR A 118      58.325  48.004  43.886  0.00  0.00      A    H  
ATOM   1717  CE2 TYR A 118      57.936  50.415  43.685  0.00  0.00      A    C  
ATOM   1718  HE2 TYR A 118      57.570  49.859  42.838  0.00  0.00      A    H  
ATOM   1719  CD2 TYR A 118      57.765  51.810  43.743  0.00  0.00      A    C  
ATOM   1720  HD2 TYR A 118      57.261  52.325  42.940  0.00  0.00      A    H  
ATOM   1721  C   TYR A 118      59.038  56.357  45.470  0.00  0.00      A    C  
ATOM   1722  O   TYR A 118      59.911  56.577  44.630  0.00  0.00      A    O  
ATOM   1723  N   TYR A 119      58.380  57.363  46.057  0.00  0.00      A    N  
ATOM   1724  H   TYR A 119      57.684  57.129  46.753  0.00  0.00      A    H  
ATOM   1725  CA  TYR A 119      58.521  58.782  45.695  0.00  0.00      A    C  
ATOM   1726  HA  TYR A 119      59.352  58.894  44.998  0.00  0.00      A    H  
ATOM   1727  CB  TYR A 119      57.253  59.281  44.974  0.00  0.00      A    C  
ATOM   1728  HB3 TYR A 119      57.489  60.235  44.505  0.00  0.00      A    H  
ATOM   1729  HB2 TYR A 119      56.485  59.466  45.719  0.00  0.00      A    H  
ATOM   1730  CG  TYR A 119      56.640  58.388  43.916  0.00  0.00      A    C  
ATOM   1731  CD1 TYR A 119      57.364  58.065  42.757  0.00  0.00      A    C  
ATOM   1732  HD1 TYR A 119      58.376  58.429  42.627  0.00  0.00      A    H  
ATOM   1733  CE1 TYR A 119      56.768  57.279  41.756  0.00  0.00      A    C  
ATOM   1734  HE1 TYR A 119      57.337  57.046  40.877  0.00  0.00      A    H  
ATOM   1735  CZ  TYR A 119      55.451  56.819  41.905  0.00  0.00      A    C  
ATOM   1736  OH  TYR A 119      54.860  56.066  40.941  0.00  0.00      A    O  
ATOM   1737  HH  TYR A 119      55.422  55.972  40.156  0.00  0.00      A    H  
ATOM   1738  CE2 TYR A 119      54.723  57.153  43.054  0.00  0.00      A    C  
ATOM   1739  HE2 TYR A 119      53.708  56.808  43.157  0.00  0.00      A    H  
ATOM   1740  CD2 TYR A 119      55.315  57.932  44.064  0.00  0.00      A    C  
ATOM   1741  HD2 TYR A 119      54.753  58.186  44.953  0.00  0.00      A    H  
ATOM   1742  C   TYR A 119      58.859  59.667  46.914  0.00  0.00      A    C  
ATOM   1743  O   TYR A 119      58.110  60.586  47.245  0.00  0.00      A    O  
ATOM   1744  N   GLN A 120      59.970  59.405  47.616  0.00  0.00      A    N  
ATOM   1745  H   GLN A 120      60.575  58.665  47.278  0.00  0.00      A    H  
ATOM   1746  CA  GLN A 120      60.403  60.167  48.809  0.00  0.00      A    C  
ATOM   1747  HA  GLN A 120      59.730  59.907  49.623  0.00  0.00      A    H  
ATOM   1748  CB  GLN A 120      61.830  59.762  49.221  0.00  0.00      A    C  
ATOM   1749  HB3 GLN A 120      62.163  60.422  50.024  0.00  0.00      A    H  
ATOM   1750  HB2 GLN A 120      62.502  59.905  48.374  0.00  0.00      A    H  
ATOM   1751  CG  GLN A 120      61.948  58.317  49.720  0.00  0.00      A    C  
ATOM   1752  HG3 GLN A 120      62.983  58.123  49.999  0.00  0.00      A    H  
ATOM   1753  HG2 GLN A 120      61.684  57.628  48.917  0.00  0.00      A    H  
ATOM   1754  CD  GLN A 120      61.068  58.057  50.938  0.00  0.00      A    C  
ATOM   1755  OE1 GLN A 120      61.297  58.542  52.037  0.00  0.00      A    O  
ATOM   1756  NE2 GLN A 120      60.019  57.288  50.784  0.00  0.00      A    N  
ATOM   1757 1HE2 GLN A 120      59.493  57.031  51.607  0.00  0.00      A    H  
ATOM   1758 2HE2 GLN A 120      59.839  56.840  49.887  0.00  0.00      A    H  
ATOM   1759  C   GLN A 120      60.331  61.705  48.692  0.00  0.00      A    C  
ATOM   1760  O   GLN A 120      60.029  62.367  49.688  0.00  0.00      A    O  
HETATM 1761  N   HID A 121      60.573  62.269  47.503  0.00  0.00      A    N  
HETATM 1762  H   HID A 121      60.887  61.660  46.751  0.00  0.00      A    H  
HETATM 1763  CA  HID A 121      60.476  63.707  47.216  0.00  0.00      A    C  
HETATM 1764  HA  HID A 121      60.953  64.234  48.044  0.00  0.00      A    H  
HETATM 1765  CB  HID A 121      61.290  64.030  45.953  0.00  0.00      A    C  
HETATM 1766  HB3 HID A 121      62.304  63.655  46.090  0.00  0.00      A    H  
HETATM 1767  HB2 HID A 121      61.362  65.114  45.875  0.00  0.00      A    H  
HETATM 1768  CG  HID A 121      60.775  63.527  44.622  0.00  0.00      A    C  
HETATM 1769  ND1 HID A 121      61.316  63.871  43.407  0.00  0.00      A    N  
HETATM 1770  HD1 HID A 121      62.119  64.484  43.266  0.00  0.00      A    H  
HETATM 1771  CE1 HID A 121      60.633  63.245  42.440  0.00  0.00      A    C  
HETATM 1772  HE1 HID A 121      60.853  63.326  41.382  0.00  0.00      A    H  
HETATM 1773  NE2 HID A 121      59.639  62.509  42.971  0.00  0.00      A    N  
HETATM 1774  CD2 HID A 121      59.740  62.667  44.360  0.00  0.00      A    C  
HETATM 1775  HD2 HID A 121      59.119  62.181  45.096  0.00  0.00      A    H  
HETATM 1776  C   HID A 121      59.044  64.281  47.116  0.00  0.00      A    C  
HETATM 1777  O   HID A 121      58.885  65.495  46.958  0.00  0.00      A    O  
ATOM   1778  N   LEU A 122      57.990  63.462  47.211  0.00  0.00      A    N  
ATOM   1779  H   LEU A 122      58.158  62.474  47.379  0.00  0.00      A    H  
ATOM   1780  CA  LEU A 122      56.600  63.927  47.309  0.00  0.00      A    C  
ATOM   1781  HA  LEU A 122      56.516  64.909  46.847  0.00  0.00      A    H  
ATOM   1782  CB  LEU A 122      55.658  62.957  46.574  0.00  0.00      A    C  
ATOM   1783  HB3 LEU A 122      54.630  63.276  46.745  0.00  0.00      A    H  
ATOM   1784  HB2 LEU A 122      55.769  61.974  47.022  0.00  0.00      A    H  
ATOM   1785  CG  LEU A 122      55.877  62.826  45.058  0.00  0.00      A    C  
ATOM   1786  HG  LEU A 122      56.856  62.394  44.868  0.00  0.00      A    H  
ATOM   1787  CD1 LEU A 122      54.809  61.897  44.484  0.00  0.00      A    C  
ATOM   1788 1HD1 LEU A 122      54.809  60.950  45.020  0.00  0.00      A    H  
ATOM   1789 2HD1 LEU A 122      53.827  62.356  44.578  0.00  0.00      A    H  
ATOM   1790 3HD1 LEU A 122      55.019  61.707  43.432  0.00  0.00      A    H  
ATOM   1791  CD2 LEU A 122      55.778  64.159  44.319  0.00  0.00      A    C  
ATOM   1792 1HD2 LEU A 122      55.796  63.984  43.243  0.00  0.00      A    H  
ATOM   1793 2HD2 LEU A 122      54.853  64.670  44.581  0.00  0.00      A    H  
ATOM   1794 3HD2 LEU A 122      56.631  64.786  44.574  0.00  0.00      A    H  
ATOM   1795  C   LEU A 122      56.176  64.045  48.786  0.00  0.00      A    C  
ATOM   1796  O   LEU A 122      56.621  63.250  49.622  0.00  0.00      A    O  
ATOM   1797  N   PRO A 123      55.307  65.007  49.139  0.00  0.00      A    N  
ATOM   1798  CD  PRO A 123      54.644  65.948  48.249  0.00  0.00      A    C  
ATOM   1799  HD3 PRO A 123      55.346  66.730  47.957  0.00  0.00      A    H  
ATOM   1800  HD2 PRO A 123      54.238  65.458  47.364  0.00  0.00      A    H  
ATOM   1801  CG  PRO A 123      53.514  66.553  49.070  0.00  0.00      A    C  
ATOM   1802  HG3 PRO A 123      53.285  67.562  48.739  0.00  0.00      A    H  
ATOM   1803  HG2 PRO A 123      52.632  65.915  49.005  0.00  0.00      A    H  
ATOM   1804  CB  PRO A 123      54.076  66.527  50.490  0.00  0.00      A    C  
ATOM   1805  HB3 PRO A 123      54.731  67.385  50.636  0.00  0.00      A    H  
ATOM   1806  HB2 PRO A 123      53.288  66.526  51.240  0.00  0.00      A    H  
ATOM   1807  CA  PRO A 123      54.913  65.248  50.526  0.00  0.00      A    C  
ATOM   1808  HA  PRO A 123      55.805  65.424  51.127  0.00  0.00      A    H  
ATOM   1809  C   PRO A 123      54.139  64.061  51.116  0.00  0.00      A    C  
ATOM   1810  O   PRO A 123      53.292  63.467  50.457  0.00  0.00      A    O  
ATOM   1811  N   GLY A 124      54.429  63.709  52.369  0.00  0.00      A    N  
ATOM   1812  H   GLY A 124      55.095  64.284  52.874  0.00  0.00      A    H  
ATOM   1813  CA  GLY A 124      53.795  62.597  53.083  0.00  0.00      A    C  
ATOM   1814  HA3 GLY A 124      52.736  62.563  52.824  0.00  0.00      A    H  
ATOM   1815  HA2 GLY A 124      53.874  62.787  54.153  0.00  0.00      A    H  
ATOM   1816  C   GLY A 124      54.391  61.205  52.816  0.00  0.00      A    C  
ATOM   1817  O   GLY A 124      53.857  60.226  53.341  0.00  0.00      A    O  
ATOM   1818  N   ALA A 125      55.462  61.073  52.026  0.00  0.00      A    N  
ATOM   1819  H   ALA A 125      55.828  61.895  51.570  0.00  0.00      A    H  
ATOM   1820  CA  ALA A 125      56.197  59.811  51.856  0.00  0.00      A    C  
ATOM   1821  HA  ALA A 125      55.502  59.033  51.535  0.00  0.00      A    H  
ATOM   1822  CB  ALA A 125      57.242  60.011  50.753  0.00  0.00      A    C  
ATOM   1823  HB1 ALA A 125      58.028  60.681  51.104  0.00  0.00      A    H  
ATOM   1824  HB2 ALA A 125      57.681  59.050  50.485  0.00  0.00      A    H  
ATOM   1825  HB3 ALA A 125      56.784  60.448  49.868  0.00  0.00      A    H  
ATOM   1826  C   ALA A 125      56.890  59.358  53.161  0.00  0.00      A    C  
ATOM   1827  O   ALA A 125      57.315  60.197  53.960  0.00  0.00      A    O  
ATOM   1828  N   LYS A 126      57.082  58.046  53.359  0.00  0.00      A    N  
ATOM   1829  H   LYS A 126      56.653  57.393  52.703  0.00  0.00      A    H  
ATOM   1830  CA  LYS A 126      57.809  57.468  54.509  0.00  0.00      A    C  
ATOM   1831  HA  LYS A 126      58.170  58.275  55.143  0.00  0.00      A    H  
ATOM   1832  CB  LYS A 126      56.866  56.561  55.327  0.00  0.00      A    C  
ATOM   1833  HB3 LYS A 126      57.439  56.065  56.111  0.00  0.00      A    H  
ATOM   1834  HB2 LYS A 126      56.470  55.783  54.671  0.00  0.00      A    H  
ATOM   1835  CG  LYS A 126      55.683  57.288  55.983  0.00  0.00      A    C  
ATOM   1836  HG3 LYS A 126      55.049  56.547  56.473  0.00  0.00      A    H  
ATOM   1837  HG2 LYS A 126      55.103  57.785  55.210  0.00  0.00      A    H  
ATOM   1838  CD  LYS A 126      56.107  58.338  57.012  0.00  0.00      A    C  
ATOM   1839  HD3 LYS A 126      56.684  59.116  56.511  0.00  0.00      A    H  
ATOM   1840  HD2 LYS A 126      56.724  57.872  57.781  0.00  0.00      A    H  
ATOM   1841  CE  LYS A 126      54.867  58.971  57.650  0.00  0.00      A    C  
ATOM   1842  HE3 LYS A 126      54.409  58.261  58.344  0.00  0.00      A    H  
ATOM   1843  HE2 LYS A 126      54.138  59.192  56.864  0.00  0.00      A    H  
ATOM   1844  NZ  LYS A 126      55.225  60.222  58.349  0.00  0.00      A    N1+
ATOM   1845  HZ1 LYS A 126      55.675  60.863  57.704  0.00  0.00      A    H  
ATOM   1846  HZ2 LYS A 126      54.400  60.707  58.701  0.00  0.00      A    H  
ATOM   1847  HZ3 LYS A 126      55.861  60.060  59.124  0.00  0.00      A    H  
ATOM   1848  C   LYS A 126      59.031  56.654  54.061  0.00  0.00      A    C  
ATOM   1849  O   LYS A 126      58.960  55.991  53.024  0.00  0.00      A    O  
ATOM   1850  N   PRO A 127      60.127  56.627  54.845  0.00  0.00      A    N  
ATOM   1851  CD  PRO A 127      60.354  57.409  56.055  0.00  0.00      A    C  
ATOM   1852  HD3 PRO A 127      60.461  58.462  55.790  0.00  0.00      A    H  
ATOM   1853  HD2 PRO A 127      59.546  57.280  56.776  0.00  0.00      A    H  
ATOM   1854  CG  PRO A 127      61.667  56.897  56.644  0.00  0.00      A    C  
ATOM   1855  HG3 PRO A 127      62.211  57.684  57.167  0.00  0.00      A    H  
ATOM   1856  HG2 PRO A 127      61.462  56.056  57.307  0.00  0.00      A    H  
ATOM   1857  CB  PRO A 127      62.429  56.400  55.422  0.00  0.00      A    C  
ATOM   1858  HB3 PRO A 127      62.896  57.244  54.913  0.00  0.00      A    H  
ATOM   1859  HB2 PRO A 127      63.180  55.657  55.689  0.00  0.00      A    H  
ATOM   1860  CA  PRO A 127      61.318  55.829  54.536  0.00  0.00      A    C  
ATOM   1861  HA  PRO A 127      61.591  55.992  53.495  0.00  0.00      A    H  
ATOM   1862  C   PRO A 127      61.133  54.312  54.745  0.00  0.00      A    C  
ATOM   1863  O   PRO A 127      62.047  53.544  54.447  0.00  0.00      A    O  
ATOM   1864  N   GLY A 128      59.967  53.854  55.212  0.00  0.00      A    N  
ATOM   1865  H   GLY A 128      59.256  54.513  55.486  0.00  0.00      A    H  
ATOM   1866  CA  GLY A 128      59.600  52.439  55.245  0.00  0.00      A    C  
ATOM   1867  HA3 GLY A 128      60.423  51.855  55.653  0.00  0.00      A    H  
ATOM   1868  HA2 GLY A 128      59.420  52.102  54.229  0.00  0.00      A    H  
ATOM   1869  C   GLY A 128      58.340  52.150  56.062  0.00  0.00      A    C  
ATOM   1870  O   GLY A 128      57.685  53.060  56.571  0.00  0.00      A    O  
ATOM   1871  N   GLY A 129      58.011  50.864  56.204  0.00  0.00      A    N  
ATOM   1872  H   GLY A 129      58.574  50.178  55.709  0.00  0.00      A    H  
ATOM   1873  CA  GLY A 129      57.007  50.366  57.154  0.00  0.00      A    C  
ATOM   1874  HA3 GLY A 129      57.051  50.967  58.062  0.00  0.00      A    H  
ATOM   1875  HA2 GLY A 129      57.259  49.339  57.419  0.00  0.00      A    H  
ATOM   1876  C   GLY A 129      55.554  50.381  56.663  0.00  0.00      A    C  
ATOM   1877  O   GLY A 129      54.730  49.651  57.217  0.00  0.00      A    O  
ATOM   1878  N   ARG A 130      55.221  51.168  55.626  0.00  0.00      A    N  
ATOM   1879  H   ARG A 130      55.953  51.725  55.195  0.00  0.00      A    H  
ATOM   1880  CA  ARG A 130      53.916  51.074  54.944  0.00  0.00      A    C  
ATOM   1881  HA  ARG A 130      53.125  50.957  55.687  0.00  0.00      A    H  
ATOM   1882  CB  ARG A 130      53.622  52.326  54.109  0.00  0.00      A    C  
ATOM   1883  HB3 ARG A 130      52.668  52.166  53.601  0.00  0.00      A    H  
ATOM   1884  HB2 ARG A 130      54.389  52.442  53.345  0.00  0.00      A    H  
ATOM   1885  CG  ARG A 130      53.526  53.626  54.921  0.00  0.00      A    C  
ATOM   1886  HG3 ARG A 130      54.499  53.878  55.344  0.00  0.00      A    H  
ATOM   1887  HG2 ARG A 130      52.806  53.504  55.727  0.00  0.00      A    H  
ATOM   1888  CD  ARG A 130      53.080  54.736  53.965  0.00  0.00      A    C  
ATOM   1889  HD3 ARG A 130      52.236  54.379  53.377  0.00  0.00      A    H  
ATOM   1890  HD2 ARG A 130      53.900  54.924  53.278  0.00  0.00      A    H  
ATOM   1891  NE  ARG A 130      52.675  55.978  54.649  0.00  0.00      A    N  
ATOM   1892  HE  ARG A 130      52.214  55.895  55.557  0.00  0.00      A    H  
ATOM   1893  CZ  ARG A 130      52.753  57.197  54.145  0.00  0.00      A    C  
ATOM   1894  NH1 ARG A 130      53.345  57.481  53.025  0.00  0.00      A    N  
ATOM   1895 1HH1 ARG A 130      53.990  56.796  52.624  0.00  0.00      A    H  
ATOM   1896 2HH1 ARG A 130      53.477  58.456  52.799  0.00  0.00      A    H  
ATOM   1897  NH2 ARG A 130      52.264  58.220  54.772  0.00  0.00      A    N  
ATOM   1898 1HH2 ARG A 130      51.876  58.092  55.712  0.00  0.00      A    H  
ATOM   1899 2HH2 ARG A 130      52.424  59.141  54.396  0.00  0.00      A    H  
ATOM   1900  C   ARG A 130      53.854  49.840  54.044  0.00  0.00      A    C  
ATOM   1901  O   ARG A 130      52.811  49.198  53.968  0.00  0.00      A    O  
ATOM   1902  N   THR A 131      54.961  49.491  53.389  0.00  0.00      A    N  
ATOM   1903  H   THR A 131      55.753  50.123  53.431  0.00  0.00      A    H  
ATOM   1904  CA  THR A 131      55.154  48.170  52.775  0.00  0.00      A    C  
ATOM   1905  HA  THR A 131      54.327  47.967  52.093  0.00  0.00      A    H  
ATOM   1906  CB  THR A 131      56.463  48.119  51.975  0.00  0.00      A    C  
ATOM   1907  HB  THR A 131      57.296  48.402  52.620  0.00  0.00      A    H  
ATOM   1908  CG2 THR A 131      56.745  46.744  51.367  0.00  0.00      A    C  
ATOM   1909 1HG2 THR A 131      57.580  46.812  50.677  0.00  0.00      A    H  
ATOM   1910 2HG2 THR A 131      57.012  46.033  52.149  0.00  0.00      A    H  
ATOM   1911 3HG2 THR A 131      55.868  46.375  50.834  0.00  0.00      A    H  
ATOM   1912  OG1 THR A 131      56.383  49.032  50.908  0.00  0.00      A    O  
ATOM   1913  HG1 THR A 131      55.769  48.648  50.254  0.00  0.00      A    H  
ATOM   1914  C   THR A 131      55.191  47.079  53.843  0.00  0.00      A    C  
ATOM   1915  O   THR A 131      55.903  47.201  54.842  0.00  0.00      A    O  
ATOM   1916  N   MET A 132      54.488  45.979  53.578  0.00  0.00      A    N  
ATOM   1917  H   MET A 132      53.872  45.994  52.769  0.00  0.00      A    H  
ATOM   1918  CA  MET A 132      54.483  44.745  54.363  0.00  0.00      A    C  
ATOM   1919  HA  MET A 132      55.371  44.718  54.987  0.00  0.00      A    H  
ATOM   1920  CB  MET A 132      53.210  44.663  55.233  0.00  0.00      A    C  
ATOM   1921  HB3 MET A 132      53.364  43.912  56.007  0.00  0.00      A    H  
ATOM   1922  HB2 MET A 132      52.388  44.320  54.607  0.00  0.00      A    H  
ATOM   1923  CG  MET A 132      52.760  45.979  55.887  0.00  0.00      A    C  
ATOM   1924  HG3 MET A 132      52.597  46.720  55.104  0.00  0.00      A    H  
ATOM   1925  HG2 MET A 132      53.543  46.351  56.546  0.00  0.00      A    H  
ATOM   1926  SD  MET A 132      51.205  45.855  56.810  0.00  0.00      A    S  
ATOM   1927  CE  MET A 132      51.780  45.052  58.326  0.00  0.00      A    C  
ATOM   1928  HE1 MET A 132      52.182  44.065  58.097  0.00  0.00      A    H  
ATOM   1929  HE2 MET A 132      52.551  45.665  58.791  0.00  0.00      A    H  
ATOM   1930  HE3 MET A 132      50.942  44.948  59.015  0.00  0.00      A    H  
ATOM   1931  C   MET A 132      54.525  43.540  53.415  0.00  0.00      A    C  
ATOM   1932  O   MET A 132      53.984  43.623  52.313  0.00  0.00      A    O  
ATOM   1933  N   GLU A 133      55.094  42.407  53.830  0.00  0.00      A    N  
ATOM   1934  H   GLU A 133      55.518  42.375  54.755  0.00  0.00      A    H  
ATOM   1935  CA  GLU A 133      55.184  41.206  52.983  0.00  0.00      A    C  
ATOM   1936  HA  GLU A 133      54.460  41.318  52.181  0.00  0.00      A    H  
ATOM   1937  CB  GLU A 133      56.564  41.122  52.310  0.00  0.00      A    C  
ATOM   1938  HB3 GLU A 133      56.829  42.096  51.894  0.00  0.00      A    H  
ATOM   1939  HB2 GLU A 133      56.458  40.434  51.477  0.00  0.00      A    H  
ATOM   1940  CG  GLU A 133      57.710  40.621  53.201  0.00  0.00      A    C  
ATOM   1941  HG3 GLU A 133      57.393  39.737  53.753  0.00  0.00      A    H  
ATOM   1942  HG2 GLU A 133      57.977  41.399  53.919  0.00  0.00      A    H  
ATOM   1943  CD  GLU A 133      58.925  40.226  52.358  0.00  0.00      A    C  
ATOM   1944  OE1 GLU A 133      58.791  39.303  51.512  0.00  0.00      A    O  
ATOM   1945  OE2 GLU A 133      60.019  40.819  52.543  0.00  0.00      A    O  
ATOM   1946  C   GLU A 133      54.816  39.895  53.706  0.00  0.00      A    C  
ATOM   1947  O   GLU A 133      54.815  39.865  54.943  0.00  0.00      A    O  
ATOM   1948  N   PRO A 134      54.472  38.818  52.963  0.00  0.00      A    N  
ATOM   1949  CD  PRO A 134      54.362  38.737  51.513  0.00  0.00      A    C  
ATOM   1950  HD3 PRO A 134      53.960  39.648  51.081  0.00  0.00      A    H  
ATOM   1951  HD2 PRO A 134      55.341  38.519  51.086  0.00  0.00      A    H  
ATOM   1952  CG  PRO A 134      53.421  37.572  51.233  0.00  0.00      A    C  
ATOM   1953  HG3 PRO A 134      52.390  37.912  51.277  0.00  0.00      A    H  
ATOM   1954  HG2 PRO A 134      53.631  37.112  50.270  0.00  0.00      A    H  
ATOM   1955  CB  PRO A 134      53.689  36.618  52.390  0.00  0.00      A    C  
ATOM   1956  HB3 PRO A 134      52.797  36.046  52.649  0.00  0.00      A    H  
ATOM   1957  HB2 PRO A 134      54.496  35.940  52.106  0.00  0.00      A    H  
ATOM   1958  CA  PRO A 134      54.127  37.529  53.549  0.00  0.00      A    C  
ATOM   1959  HA  PRO A 134      53.289  37.673  54.231  0.00  0.00      A    H  
ATOM   1960  C   PRO A 134      55.304  36.885  54.284  0.00  0.00      A    C  
ATOM   1961  O   PRO A 134      56.428  36.832  53.775  0.00  0.00      A    O  
ATOM   1962  N   MET A 135      55.018  36.260  55.422  0.00  0.00      A    N  
ATOM   1963  H   MET A 135      54.071  36.347  55.776  0.00  0.00      A    H  
ATOM   1964  CA  MET A 135      55.846  35.169  55.937  0.00  0.00      A    C  
ATOM   1965  HA  MET A 135      56.889  35.488  55.938  0.00  0.00      A    H  
ATOM   1966  CB  MET A 135      55.440  34.817  57.373  0.00  0.00      A    C  
ATOM   1967  HB3 MET A 135      56.042  33.972  57.709  0.00  0.00      A    H  
ATOM   1968  HB2 MET A 135      54.391  34.529  57.395  0.00  0.00      A    H  
ATOM   1969  CG  MET A 135      55.663  35.984  58.335  0.00  0.00      A    C  
ATOM   1970  HG3 MET A 135      54.976  36.790  58.077  0.00  0.00      A    H  
ATOM   1971  HG2 MET A 135      56.683  36.347  58.208  0.00  0.00      A    H  
ATOM   1972  SD  MET A 135      55.422  35.559  60.078  0.00  0.00      A    S  
ATOM   1973  CE  MET A 135      55.911  37.143  60.803  0.00  0.00      A    C  
ATOM   1974  HE1 MET A 135      55.271  37.934  60.414  0.00  0.00      A    H  
ATOM   1975  HE2 MET A 135      55.815  37.094  61.887  0.00  0.00      A    H  
ATOM   1976  HE3 MET A 135      56.944  37.361  60.536  0.00  0.00      A    H  
ATOM   1977  C   MET A 135      55.718  33.934  55.031  0.00  0.00      A    C  
ATOM   1978  O   MET A 135      54.662  33.682  54.442  0.00  0.00      A    O  
ATOM   1979  N   LEU A 136      56.787  33.149  54.924  0.00  0.00      A    N  
ATOM   1980  H   LEU A 136      57.618  33.414  55.443  0.00  0.00      A    H  
ATOM   1981  CA  LEU A 136      56.836  31.940  54.096  0.00  0.00      A    C  
ATOM   1982  HA  LEU A 136      56.560  32.217  53.079  0.00  0.00      A    H  
ATOM   1983  CB  LEU A 136      58.282  31.412  54.096  0.00  0.00      A    C  
ATOM   1984  HB3 LEU A 136      58.307  30.499  53.502  0.00  0.00      A    H  
ATOM   1985  HB2 LEU A 136      58.545  31.168  55.124  0.00  0.00      A    H  
ATOM   1986  CG  LEU A 136      59.366  32.374  53.564  0.00  0.00      A    C  
ATOM   1987  HG  LEU A 136      59.437  33.245  54.211  0.00  0.00      A    H  
ATOM   1988  CD1 LEU A 136      60.714  31.658  53.563  0.00  0.00      A    C  
ATOM   1989 1HD1 LEU A 136      61.493  32.339  53.220  0.00  0.00      A    H  
ATOM   1990 2HD1 LEU A 136      60.953  31.347  54.579  0.00  0.00      A    H  
ATOM   1991 3HD1 LEU A 136      60.680  30.787  52.910  0.00  0.00      A    H  
ATOM   1992  CD2 LEU A 136      59.116  32.850  52.141  0.00  0.00      A    C  
ATOM   1993 1HD2 LEU A 136      58.237  33.493  52.131  0.00  0.00      A    H  
ATOM   1994 2HD2 LEU A 136      59.963  33.440  51.794  0.00  0.00      A    H  
ATOM   1995 3HD2 LEU A 136      58.975  31.991  51.490  0.00  0.00      A    H  
ATOM   1996  C   LEU A 136      55.823  30.872  54.577  0.00  0.00      A    C  
ATOM   1997  O   LEU A 136      55.701  30.621  55.780  0.00  0.00      A    O  
ATOM   1998  N   PHE A 137      55.119  30.207  53.654  0.00  0.00      A    N  
ATOM   1999  H   PHE A 137      55.370  30.353  52.684  0.00  0.00      A    H  
ATOM   2000  CA  PHE A 137      53.881  29.453  53.935  0.00  0.00      A    C  
ATOM   2001  HA  PHE A 137      53.713  29.433  55.010  0.00  0.00      A    H  
ATOM   2002  CB  PHE A 137      52.697  30.206  53.300  0.00  0.00      A    C  
ATOM   2003  HB3 PHE A 137      52.813  30.192  52.216  0.00  0.00      A    H  
ATOM   2004  HB2 PHE A 137      52.735  31.248  53.621  0.00  0.00      A    H  
ATOM   2005  CG  PHE A 137      51.325  29.651  53.647  0.00  0.00      A    C  
ATOM   2006  CD1 PHE A 137      50.589  30.195  54.717  0.00  0.00      A    C  
ATOM   2007  HD1 PHE A 137      50.991  31.021  55.288  0.00  0.00      A    H  
ATOM   2008  CE1 PHE A 137      49.333  29.659  55.055  0.00  0.00      A    C  
ATOM   2009  HE1 PHE A 137      48.773  30.076  55.877  0.00  0.00      A    H  
ATOM   2010  CZ  PHE A 137      48.811  28.574  54.331  0.00  0.00      A    C  
ATOM   2011  HZ  PHE A 137      47.855  28.151  54.607  0.00  0.00      A    H  
ATOM   2012  CE2 PHE A 137      49.537  28.035  53.256  0.00  0.00      A    C  
ATOM   2013  HE2 PHE A 137      49.142  27.194  52.703  0.00  0.00      A    H  
ATOM   2014  CD2 PHE A 137      50.788  28.576  52.912  0.00  0.00      A    C  
ATOM   2015  HD2 PHE A 137      51.351  28.143  52.098  0.00  0.00      A    H  
ATOM   2016  C   PHE A 137      53.940  27.992  53.450  0.00  0.00      A    C  
ATOM   2017  O   PHE A 137      54.578  27.689  52.445  0.00  0.00      A    O  
ATOM   2018  N   ASP A 138      53.272  27.076  54.151  0.00  0.00      A    N  
ATOM   2019  H   ASP A 138      52.732  27.396  54.950  0.00  0.00      A    H  
ATOM   2020  CA  ASP A 138      53.429  25.626  53.975  0.00  0.00      A    C  
ATOM   2021  HA  ASP A 138      54.466  25.425  53.701  0.00  0.00      A    H  
ATOM   2022  CB  ASP A 138      53.181  24.959  55.331  0.00  0.00      A    C  
ATOM   2023  HB3 ASP A 138      52.160  25.170  55.655  0.00  0.00      A    H  
ATOM   2024  HB2 ASP A 138      53.860  25.392  56.062  0.00  0.00      A    H  
ATOM   2025  CG  ASP A 138      53.402  23.449  55.306  0.00  0.00      A    C  
ATOM   2026  OD1 ASP A 138      52.820  22.765  56.176  0.00  0.00      A    O  
ATOM   2027  OD2 ASP A 138      54.172  22.948  54.455  0.00  0.00      A    O  
ATOM   2028  C   ASP A 138      52.528  24.983  52.899  0.00  0.00      A    C  
ATOM   2029  O   ASP A 138      51.303  24.905  53.019  0.00  0.00      A    O  
ATOM   2030  N   ALA A 139      53.154  24.394  51.881  0.00  0.00      A    N  
ATOM   2031  H   ALA A 139      54.161  24.504  51.813  0.00  0.00      A    H  
ATOM   2032  CA  ALA A 139      52.497  23.530  50.901  0.00  0.00      A    C  
ATOM   2033  HA  ALA A 139      51.678  24.088  50.444  0.00  0.00      A    H  
ATOM   2034  CB  ALA A 139      53.525  23.207  49.815  0.00  0.00      A    C  
ATOM   2035  HB1 ALA A 139      53.051  22.628  49.026  0.00  0.00      A    H  
ATOM   2036  HB2 ALA A 139      53.920  24.128  49.390  0.00  0.00      A    H  
ATOM   2037  HB3 ALA A 139      54.345  22.627  50.237  0.00  0.00      A    H  
ATOM   2038  C   ALA A 139      51.898  22.233  51.496  0.00  0.00      A    C  
ATOM   2039  O   ALA A 139      50.888  21.736  50.988  0.00  0.00      A    O  
ATOM   2040  N   ALA A 140      52.470  21.665  52.565  0.00  0.00      A    N  
ATOM   2041  H   ALA A 140      53.261  22.127  53.012  0.00  0.00      A    H  
ATOM   2042  CA  ALA A 140      51.940  20.454  53.202  0.00  0.00      A    C  
ATOM   2043  HA  ALA A 140      51.665  19.745  52.420  0.00  0.00      A    H  
ATOM   2044  CB  ALA A 140      53.041  19.794  54.039  0.00  0.00      A    C  
ATOM   2045  HB1 ALA A 140      53.362  20.458  54.842  0.00  0.00      A    H  
ATOM   2046  HB2 ALA A 140      52.664  18.870  54.477  0.00  0.00      A    H  
ATOM   2047  HB3 ALA A 140      53.890  19.551  53.401  0.00  0.00      A    H  
ATOM   2048  C   ALA A 140      50.667  20.712  54.034  0.00  0.00      A    C  
ATOM   2049  O   ALA A 140      49.877  19.787  54.241  0.00  0.00      A    O  
ATOM   2050  N   LEU A 141      50.426  21.952  54.480  0.00  0.00      A    N  
ATOM   2051  H   LEU A 141      51.150  22.647  54.353  0.00  0.00      A    H  
ATOM   2052  CA  LEU A 141      49.183  22.376  55.134  0.00  0.00      A    C  
ATOM   2053  HA  LEU A 141      48.950  21.676  55.939  0.00  0.00      A    H  
ATOM   2054  CB  LEU A 141      49.417  23.773  55.746  0.00  0.00      A    C  
ATOM   2055  HB3 LEU A 141      49.779  24.439  54.964  0.00  0.00      A    H  
ATOM   2056  HB2 LEU A 141      50.202  23.690  56.500  0.00  0.00      A    H  
ATOM   2057  CG  LEU A 141      48.190  24.446  56.395  0.00  0.00      A    C  
ATOM   2058  HG  LEU A 141      47.426  24.600  55.632  0.00  0.00      A    H  
ATOM   2059  CD1 LEU A 141      47.588  23.616  57.535  0.00  0.00      A    C  
ATOM   2060 1HD1 LEU A 141      46.765  24.163  57.994  0.00  0.00      A    H  
ATOM   2061 2HD1 LEU A 141      47.205  22.669  57.157  0.00  0.00      A    H  
ATOM   2062 3HD1 LEU A 141      48.346  23.426  58.293  0.00  0.00      A    H  
ATOM   2063  CD2 LEU A 141      48.598  25.820  56.941  0.00  0.00      A    C  
ATOM   2064 1HD2 LEU A 141      49.079  26.403  56.158  0.00  0.00      A    H  
ATOM   2065 2HD2 LEU A 141      47.713  26.355  57.287  0.00  0.00      A    H  
ATOM   2066 3HD2 LEU A 141      49.297  25.704  57.771  0.00  0.00      A    H  
ATOM   2067  C   LEU A 141      48.005  22.345  54.147  0.00  0.00      A    C  
ATOM   2068  O   LEU A 141      46.932  21.852  54.497  0.00  0.00      A    O  
ATOM   2069  N   LEU A 142      48.194  22.806  52.905  0.00  0.00      A    N  
ATOM   2070  H   LEU A 142      49.089  23.222  52.687  0.00  0.00      A    H  
ATOM   2071  CA  LEU A 142      47.212  22.613  51.821  0.00  0.00      A    C  
ATOM   2072  HA  LEU A 142      46.224  22.898  52.178  0.00  0.00      A    H  
ATOM   2073  CB  LEU A 142      47.579  23.488  50.612  0.00  0.00      A    C  
ATOM   2074  HB3 LEU A 142      47.061  23.105  49.732  0.00  0.00      A    H  
ATOM   2075  HB2 LEU A 142      48.651  23.399  50.428  0.00  0.00      A    H  
ATOM   2076  CG  LEU A 142      47.208  24.972  50.765  0.00  0.00      A    C  
ATOM   2077  HG  LEU A 142      47.661  25.375  51.671  0.00  0.00      A    H  
ATOM   2078  CD1 LEU A 142      47.768  25.720  49.558  0.00  0.00      A    C  
ATOM   2079 1HD1 LEU A 142      47.361  25.306  48.635  0.00  0.00      A    H  
ATOM   2080 2HD1 LEU A 142      47.488  26.767  49.629  0.00  0.00      A    H  
ATOM   2081 3HD1 LEU A 142      48.854  25.642  49.544  0.00  0.00      A    H  
ATOM   2082  CD2 LEU A 142      45.696  25.216  50.800  0.00  0.00      A    C  
ATOM   2083 1HD2 LEU A 142      45.227  24.806  49.905  0.00  0.00      A    H  
ATOM   2084 2HD2 LEU A 142      45.256  24.759  51.684  0.00  0.00      A    H  
ATOM   2085 3HD2 LEU A 142      45.505  26.288  50.849  0.00  0.00      A    H  
ATOM   2086  C   LEU A 142      47.093  21.146  51.383  0.00  0.00      A    C  
ATOM   2087  O   LEU A 142      46.012  20.701  50.995  0.00  0.00      A    O  
ATOM   2088  N   GLY A 143      48.178  20.377  51.462  0.00  0.00      A    N  
ATOM   2089  H   GLY A 143      49.059  20.813  51.699  0.00  0.00      A    H  
ATOM   2090  CA  GLY A 143      48.169  18.941  51.184  0.00  0.00      A    C  
ATOM   2091  HA3 GLY A 143      47.360  18.473  51.745  0.00  0.00      A    H  
ATOM   2092  HA2 GLY A 143      49.117  18.500  51.488  0.00  0.00      A    H  
ATOM   2093  C   GLY A 143      47.957  18.673  49.698  0.00  0.00      A    C  
ATOM   2094  O   GLY A 143      48.711  19.175  48.864  0.00  0.00      A    O  
ATOM   2095  N   ASP A 144      46.917  17.913  49.357  0.00  0.00      A    N  
ATOM   2096  H   ASP A 144      46.359  17.501  50.094  0.00  0.00      A    H  
ATOM   2097  CA  ASP A 144      46.533  17.648  47.963  0.00  0.00      A    C  
ATOM   2098  HA  ASP A 144      47.353  17.136  47.458  0.00  0.00      A    H  
ATOM   2099  CB  ASP A 144      45.294  16.742  47.923  0.00  0.00      A    C  
ATOM   2100  HB3 ASP A 144      45.021  16.558  46.885  0.00  0.00      A    H  
ATOM   2101  HB2 ASP A 144      44.460  17.261  48.395  0.00  0.00      A    H  
ATOM   2102  CG  ASP A 144      45.512  15.406  48.623  0.00  0.00      A    C  
ATOM   2103  OD1 ASP A 144      45.227  15.331  49.839  0.00  0.00      A    O  
ATOM   2104  OD2 ASP A 144      45.947  14.427  47.976  0.00  0.00      A    O  
ATOM   2105  C   ASP A 144      46.219  18.942  47.194  0.00  0.00      A    C  
ATOM   2106  O   ASP A 144      46.542  19.065  46.015  0.00  0.00      A    O  
ATOM   2107  N   GLU A 145      45.616  19.925  47.867  0.00  0.00      A    N  
ATOM   2108  H   GLU A 145      45.432  19.778  48.851  0.00  0.00      A    H  
ATOM   2109  CA  GLU A 145      45.133  21.164  47.254  0.00  0.00      A    C  
ATOM   2110  HA  GLU A 145      44.558  20.885  46.371  0.00  0.00      A    H  
ATOM   2111  CB  GLU A 145      44.190  21.851  48.257  0.00  0.00      A    C  
ATOM   2112  HB3 GLU A 145      44.782  22.268  49.072  0.00  0.00      A    H  
ATOM   2113  HB2 GLU A 145      43.525  21.099  48.687  0.00  0.00      A    H  
ATOM   2114  CG  GLU A 145      43.318  22.967  47.670  0.00  0.00      A    C  
ATOM   2115  HG3 GLU A 145      43.954  23.796  47.358  0.00  0.00      A    H  
ATOM   2116  HG2 GLU A 145      42.668  23.340  48.462  0.00  0.00      A    H  
ATOM   2117  CD  GLU A 145      42.438  22.533  46.496  0.00  0.00      A    C  
ATOM   2118  OE1 GLU A 145      42.088  23.414  45.681  0.00  0.00      A    O  
ATOM   2119  OE2 GLU A 145      42.017  21.355  46.410  0.00  0.00      A    O  
ATOM   2120  C   GLU A 145      46.270  22.092  46.779  0.00  0.00      A    C  
ATOM   2121  O   GLU A 145      46.024  23.025  46.013  0.00  0.00      A    O  
ATOM   2122  N   PHE A 146      47.517  21.834  47.189  0.00  0.00      A    N  
ATOM   2123  H   PHE A 146      47.667  21.032  47.788  0.00  0.00      A    H  
ATOM   2124  CA  PHE A 146      48.685  22.546  46.671  0.00  0.00      A    C  
ATOM   2125  HA  PHE A 146      48.528  23.615  46.817  0.00  0.00      A    H  
ATOM   2126  CB  PHE A 146      49.932  22.135  47.463  0.00  0.00      A    C  
ATOM   2127  HB3 PHE A 146      50.058  21.055  47.397  0.00  0.00      A    H  
ATOM   2128  HB2 PHE A 146      49.785  22.389  48.513  0.00  0.00      A    H  
ATOM   2129  CG  PHE A 146      51.195  22.813  46.975  0.00  0.00      A    C  
ATOM   2130  CD1 PHE A 146      51.330  24.210  47.084  0.00  0.00      A    C  
ATOM   2131  HD1 PHE A 146      50.543  24.797  47.535  0.00  0.00      A    H  
ATOM   2132  CE1 PHE A 146      52.479  24.845  46.585  0.00  0.00      A    C  
ATOM   2133  HE1 PHE A 146      52.571  25.918  46.648  0.00  0.00      A    H  
ATOM   2134  CZ  PHE A 146      53.502  24.086  45.988  0.00  0.00      A    C  
ATOM   2135  HZ  PHE A 146      54.384  24.574  45.595  0.00  0.00      A    H  
ATOM   2136  CE2 PHE A 146      53.371  22.693  45.879  0.00  0.00      A    C  
ATOM   2137  HE2 PHE A 146      54.149  22.110  45.408  0.00  0.00      A    H  
ATOM   2138  CD2 PHE A 146      52.217  22.057  46.370  0.00  0.00      A    C  
ATOM   2139  HD2 PHE A 146      52.116  20.986  46.273  0.00  0.00      A    H  
ATOM   2140  C   PHE A 146      48.881  22.332  45.160  0.00  0.00      A    C  
ATOM   2141  O   PHE A 146      49.196  23.287  44.454  0.00  0.00      A    O  
ATOM   2142  N   ALA A 147      48.594  21.135  44.631  0.00  0.00      A    N  
ATOM   2143  H   ALA A 147      48.352  20.377  45.259  0.00  0.00      A    H  
ATOM   2144  CA  ALA A 147      48.648  20.841  43.192  0.00  0.00      A    C  
ATOM   2145  HA  ALA A 147      49.651  21.087  42.838  0.00  0.00      A    H  
ATOM   2146  CB  ALA A 147      48.432  19.337  42.993  0.00  0.00      A    C  
ATOM   2147  HB1 ALA A 147      48.516  19.088  41.935  0.00  0.00      A    H  
ATOM   2148  HB2 ALA A 147      49.192  18.778  43.537  0.00  0.00      A    H  
ATOM   2149  HB3 ALA A 147      47.443  19.048  43.348  0.00  0.00      A    H  
ATOM   2150  C   ALA A 147      47.661  21.661  42.328  0.00  0.00      A    C  
ATOM   2151  O   ALA A 147      47.699  21.580  41.100  0.00  0.00      A    O  
ATOM   2152  N   ASN A 148      46.779  22.457  42.939  0.00  0.00      A    N  
ATOM   2153  H   ASN A 148      46.790  22.490  43.949  0.00  0.00      A    H  
ATOM   2154  CA  ASN A 148      45.848  23.333  42.232  0.00  0.00      A    C  
ATOM   2155  HA  ASN A 148      45.824  23.061  41.177  0.00  0.00      A    H  
ATOM   2156  CB  ASN A 148      44.437  23.091  42.794  0.00  0.00      A    C  
ATOM   2157  HB3 ASN A 148      43.764  23.871  42.448  0.00  0.00      A    H  
ATOM   2158  HB2 ASN A 148      44.472  23.121  43.879  0.00  0.00      A    H  
ATOM   2159  CG  ASN A 148      43.843  21.756  42.385  0.00  0.00      A    C  
ATOM   2160  OD1 ASN A 148      44.240  21.118  41.420  0.00  0.00      A    O  
ATOM   2161  ND2 ASN A 148      42.873  21.276  43.120  0.00  0.00      A    N  
ATOM   2162 1HD2 ASN A 148      42.477  21.827  43.868  0.00  0.00      A    H  
ATOM   2163 2HD2 ASN A 148      42.404  20.439  42.797  0.00  0.00      A    H  
ATOM   2164  C   ASN A 148      46.286  24.812  42.242  0.00  0.00      A    C  
ATOM   2165  O   ASN A 148      45.664  25.617  41.553  0.00  0.00      A    O  
ATOM   2166  N   LEU A 149      47.374  25.176  42.933  0.00  0.00      A    N  
ATOM   2167  H   LEU A 149      47.870  24.461  43.453  0.00  0.00      A    H  
ATOM   2168  CA  LEU A 149      48.057  26.467  42.775  0.00  0.00      A    C  
ATOM   2169  HA  LEU A 149      47.313  27.262  42.686  0.00  0.00      A    H  
ATOM   2170  CB  LEU A 149      48.903  26.694  44.046  0.00  0.00      A    C  
ATOM   2171  HB3 LEU A 149      49.597  25.860  44.150  0.00  0.00      A    H  
ATOM   2172  HB2 LEU A 149      48.239  26.665  44.906  0.00  0.00      A    H  
ATOM   2173  CG  LEU A 149      49.728  27.991  44.124  0.00  0.00      A    C  
ATOM   2174  HG  LEU A 149      50.551  27.922  43.420  0.00  0.00      A    H  
ATOM   2175  CD1 LEU A 149      48.941  29.270  43.843  0.00  0.00      A    C  
ATOM   2176 1HD1 LEU A 149      49.599  30.126  43.976  0.00  0.00      A    H  
ATOM   2177 2HD1 LEU A 149      48.567  29.283  42.824  0.00  0.00      A    H  
ATOM   2178 3HD1 LEU A 149      48.105  29.358  44.532  0.00  0.00      A    H  
ATOM   2179  CD2 LEU A 149      50.318  28.128  45.527  0.00  0.00      A    C  
ATOM   2180 1HD2 LEU A 149      49.518  28.219  46.262  0.00  0.00      A    H  
ATOM   2181 2HD2 LEU A 149      50.919  27.252  45.755  0.00  0.00      A    H  
ATOM   2182 3HD2 LEU A 149      50.952  29.013  45.580  0.00  0.00      A    H  
ATOM   2183  C   LEU A 149      48.935  26.448  41.509  0.00  0.00      A    C  
ATOM   2184  O   LEU A 149      49.539  25.420  41.192  0.00  0.00      A    O  
ATOM   2185  N   ARG A 150      49.066  27.575  40.793  0.00  0.00      A    N  
ATOM   2186  H   ARG A 150      48.502  28.377  41.049  0.00  0.00      A    H  
ATOM   2187  CA  ARG A 150      50.106  27.728  39.752  0.00  0.00      A    C  
ATOM   2188  HA  ARG A 150      50.147  26.804  39.173  0.00  0.00      A    H  
ATOM   2189  CB  ARG A 150      49.769  28.859  38.763  0.00  0.00      A    C  
ATOM   2190  HB3 ARG A 150      48.849  28.589  38.244  0.00  0.00      A    H  
ATOM   2191  HB2 ARG A 150      50.565  28.898  38.017  0.00  0.00      A    H  
ATOM   2192  CG  ARG A 150      49.598  30.264  39.373  0.00  0.00      A    C  
ATOM   2193  HG3 ARG A 150      50.457  30.506  39.998  0.00  0.00      A    H  
ATOM   2194  HG2 ARG A 150      48.701  30.289  39.992  0.00  0.00      A    H  
ATOM   2195  CD  ARG A 150      49.498  31.350  38.293  0.00  0.00      A    C  
ATOM   2196  HD3 ARG A 150      50.429  31.378  37.726  0.00  0.00      A    H  
ATOM   2197  HD2 ARG A 150      49.392  32.311  38.788  0.00  0.00      A    H  
ATOM   2198  NE  ARG A 150      48.343  31.144  37.399  0.00  0.00      A    N  
ATOM   2199  HE  ARG A 150      47.415  31.322  37.772  0.00  0.00      A    H  
ATOM   2200  CZ  ARG A 150      48.360  30.619  36.189  0.00  0.00      A    C  
ATOM   2201  NH1 ARG A 150      49.447  30.347  35.534  0.00  0.00      A    N  
ATOM   2202 1HH1 ARG A 150      50.337  30.718  35.852  0.00  0.00      A    H  
ATOM   2203 2HH1 ARG A 150      49.398  29.994  34.594  0.00  0.00      A    H  
ATOM   2204  NH2 ARG A 150      47.248  30.347  35.585  0.00  0.00      A    N  
ATOM   2205 1HH2 ARG A 150      46.378  30.684  35.978  0.00  0.00      A    H  
ATOM   2206 2HH2 ARG A 150      47.280  29.991  34.639  0.00  0.00      A    H  
ATOM   2207  C   ARG A 150      51.491  27.917  40.376  0.00  0.00      A    C  
ATOM   2208  O   ARG A 150      51.650  28.693  41.318  0.00  0.00      A    O  
ATOM   2209  N   MET A 151      52.502  27.216  39.875  0.00  0.00      A    N  
ATOM   2210  H   MET A 151      52.319  26.609  39.081  0.00  0.00      A    H  
ATOM   2211  CA  MET A 151      53.877  27.345  40.368  0.00  0.00      A    C  
ATOM   2212  HA  MET A 151      53.861  27.441  41.454  0.00  0.00      A    H  
ATOM   2213  CB  MET A 151      54.692  26.091  40.027  0.00  0.00      A    C  
ATOM   2214  HB3 MET A 151      55.721  26.241  40.357  0.00  0.00      A    H  
ATOM   2215  HB2 MET A 151      54.696  25.939  38.947  0.00  0.00      A    H  
ATOM   2216  CG  MET A 151      54.146  24.827  40.708  0.00  0.00      A    C  
ATOM   2217  HG3 MET A 151      54.788  24.001  40.407  0.00  0.00      A    H  
ATOM   2218  HG2 MET A 151      53.146  24.613  40.328  0.00  0.00      A    H  
ATOM   2219  SD  MET A 151      54.106  24.834  42.528  0.00  0.00      A    S  
ATOM   2220  CE  MET A 151      52.386  25.319  42.863  0.00  0.00      A    C  
ATOM   2221  HE1 MET A 151      51.699  24.615  42.396  0.00  0.00      A    H  
ATOM   2222  HE2 MET A 151      52.205  25.320  43.936  0.00  0.00      A    H  
ATOM   2223  HE3 MET A 151      52.194  26.318  42.482  0.00  0.00      A    H  
ATOM   2224  C   MET A 151      54.526  28.614  39.804  0.00  0.00      A    C  
ATOM   2225  O   MET A 151      54.705  28.746  38.592  0.00  0.00      A    O  
ATOM   2226  N   ALA A 152      54.855  29.564  40.684  0.00  0.00      A    N  
ATOM   2227  H   ALA A 152      54.624  29.429  41.655  0.00  0.00      A    H  
ATOM   2228  CA  ALA A 152      55.492  30.823  40.306  0.00  0.00      A    C  
ATOM   2229  HA  ALA A 152      54.845  31.321  39.586  0.00  0.00      A    H  
ATOM   2230  CB  ALA A 152      55.616  31.710  41.548  0.00  0.00      A    C  
ATOM   2231  HB1 ALA A 152      56.241  31.222  42.293  0.00  0.00      A    H  
ATOM   2232  HB2 ALA A 152      56.066  32.665  41.279  0.00  0.00      A    H  
ATOM   2233  HB3 ALA A 152      54.632  31.894  41.971  0.00  0.00      A    H  
ATOM   2234  C   ALA A 152      56.852  30.633  39.615  0.00  0.00      A    C  
ATOM   2235  O   ALA A 152      57.533  29.617  39.797  0.00  0.00      A    O  
ATOM   2236  N   TYR A 153      57.242  31.641  38.838  0.00  0.00      A    N  
ATOM   2237  H   TYR A 153      56.632  32.441  38.759  0.00  0.00      A    H  
ATOM   2238  CA  TYR A 153      58.454  31.673  38.023  0.00  0.00      A    C  
ATOM   2239  HA  TYR A 153      58.384  30.898  37.259  0.00  0.00      A    H  
ATOM   2240  CB  TYR A 153      58.508  33.042  37.336  0.00  0.00      A    C  
ATOM   2241  HB3 TYR A 153      59.305  33.034  36.593  0.00  0.00      A    H  
ATOM   2242  HB2 TYR A 153      58.768  33.768  38.103  0.00  0.00      A    H  
ATOM   2243  CG  TYR A 153      57.229  33.530  36.671  0.00  0.00      A    C  
ATOM   2244  CD1 TYR A 153      56.407  32.655  35.935  0.00  0.00      A    C  
ATOM   2245  HD1 TYR A 153      56.650  31.604  35.859  0.00  0.00      A    H  
ATOM   2246  CE1 TYR A 153      55.250  33.142  35.300  0.00  0.00      A    C  
ATOM   2247  HE1 TYR A 153      54.616  32.474  34.739  0.00  0.00      A    H  
ATOM   2248  CZ  TYR A 153      54.915  34.500  35.379  0.00  0.00      A    C  
ATOM   2249  OH  TYR A 153      53.815  34.969  34.737  0.00  0.00      A    O  
ATOM   2250  HH  TYR A 153      53.851  35.936  34.647  0.00  0.00      A    H  
ATOM   2251  CE2 TYR A 153      55.722  35.373  36.125  0.00  0.00      A    C  
ATOM   2252  HE2 TYR A 153      55.453  36.416  36.203  0.00  0.00      A    H  
ATOM   2253  CD2 TYR A 153      56.864  34.885  36.788  0.00  0.00      A    C  
ATOM   2254  HD2 TYR A 153      57.474  35.561  37.376  0.00  0.00      A    H  
ATOM   2255  C   TYR A 153      59.738  31.430  38.838  0.00  0.00      A    C  
ATOM   2256  O   TYR A 153      59.823  31.800  40.012  0.00  0.00      A    O  
ATOM   2257  N   THR A 154      60.750  30.832  38.209  0.00  0.00      A    N  
ATOM   2258  H   THR A 154      60.610  30.587  37.234  0.00  0.00      A    H  
ATOM   2259  CA  THR A 154      62.018  30.410  38.843  0.00  0.00      A    C  
ATOM   2260  HA  THR A 154      61.796  29.633  39.573  0.00  0.00      A    H  
ATOM   2261  CB  THR A 154      62.961  29.813  37.786  0.00  0.00      A    C  
ATOM   2262  HB  THR A 154      63.253  30.591  37.079  0.00  0.00      A    H  
ATOM   2263  CG2 THR A 154      64.221  29.184  38.377  0.00  0.00      A    C  
ATOM   2264 1HG2 THR A 154      63.953  28.369  39.050  0.00  0.00      A    H  
ATOM   2265 2HG2 THR A 154      64.835  28.802  37.565  0.00  0.00      A    H  
ATOM   2266 3HG2 THR A 154      64.805  29.930  38.915  0.00  0.00      A    H  
ATOM   2267  OG1 THR A 154      62.296  28.785  37.085  0.00  0.00      A    O  
ATOM   2268  HG1 THR A 154      61.763  29.207  36.384  0.00  0.00      A    H  
ATOM   2269  C   THR A 154      62.741  31.538  39.587  0.00  0.00      A    C  
ATOM   2270  O   THR A 154      63.292  31.321  40.666  0.00  0.00      A    O  
ATOM   2271  N   GLY A 155      62.707  32.758  39.048  0.00  0.00      A    N  
ATOM   2272  H   GLY A 155      62.243  32.872  38.152  0.00  0.00      A    H  
ATOM   2273  CA  GLY A 155      63.325  33.938  39.654  0.00  0.00      A    C  
ATOM   2274  HA3 GLY A 155      63.201  34.786  38.983  0.00  0.00      A    H  
ATOM   2275  HA2 GLY A 155      64.386  33.744  39.778  0.00  0.00      A    H  
ATOM   2276  C   GLY A 155      62.757  34.322  41.021  0.00  0.00      A    C  
ATOM   2277  O   GLY A 155      63.465  34.940  41.815  0.00  0.00      A    O  
ATOM   2278  N   THR A 156      61.528  33.912  41.353  0.00  0.00      A    N  
ATOM   2279  H   THR A 156      60.983  33.430  40.647  0.00  0.00      A    H  
ATOM   2280  CA  THR A 156      60.960  34.084  42.704  0.00  0.00      A    C  
ATOM   2281  HA  THR A 156      61.100  35.127  42.981  0.00  0.00      A    H  
ATOM   2282  CB  THR A 156      59.445  33.818  42.748  0.00  0.00      A    C  
ATOM   2283  HB  THR A 156      59.083  34.067  43.745  0.00  0.00      A    H  
ATOM   2284  CG2 THR A 156      58.662  34.662  41.741  0.00  0.00      A    C  
ATOM   2285 1HG2 THR A 156      57.593  34.502  41.873  0.00  0.00      A    H  
ATOM   2286 2HG2 THR A 156      58.877  35.718  41.902  0.00  0.00      A    H  
ATOM   2287 3HG2 THR A 156      58.936  34.399  40.719  0.00  0.00      A    H  
ATOM   2288  OG1 THR A 156      59.131  32.466  42.501  0.00  0.00      A    O  
ATOM   2289  HG1 THR A 156      59.409  32.265  41.583  0.00  0.00      A    H  
ATOM   2290  C   THR A 156      61.683  33.269  43.791  0.00  0.00      A    C  
ATOM   2291  O   THR A 156      61.423  33.484  44.978  0.00  0.00      A    O  
ATOM   2292  N   LEU A 157      62.608  32.374  43.415  0.00  0.00      A    N  
ATOM   2293  H   LEU A 157      62.776  32.246  42.423  0.00  0.00      A    H  
ATOM   2294  CA  LEU A 157      63.444  31.577  44.316  0.00  0.00      A    C  
ATOM   2295  HA  LEU A 157      63.095  31.696  45.342  0.00  0.00      A    H  
ATOM   2296  CB  LEU A 157      63.372  30.078  43.943  0.00  0.00      A    C  
ATOM   2297  HB3 LEU A 157      64.021  29.547  44.639  0.00  0.00      A    H  
ATOM   2298  HB2 LEU A 157      63.813  29.953  42.956  0.00  0.00      A    H  
ATOM   2299  CG  LEU A 157      62.021  29.334  43.961  0.00  0.00      A    C  
ATOM   2300  HG  LEU A 157      62.239  28.273  44.078  0.00  0.00      A    H  
ATOM   2301  CD1 LEU A 157      61.127  29.727  45.130  0.00  0.00      A    C  
ATOM   2302 1HD1 LEU A 157      61.669  29.578  46.058  0.00  0.00      A    H  
ATOM   2303 2HD1 LEU A 157      60.820  30.767  45.039  0.00  0.00      A    H  
ATOM   2304 3HD1 LEU A 157      60.242  29.091  45.140  0.00  0.00      A    H  
ATOM   2305  CD2 LEU A 157      61.245  29.475  42.654  0.00  0.00      A    C  
ATOM   2306 1HD2 LEU A 157      60.963  30.510  42.481  0.00  0.00      A    H  
ATOM   2307 2HD2 LEU A 157      61.868  29.129  41.832  0.00  0.00      A    H  
ATOM   2308 3HD2 LEU A 157      60.350  28.858  42.695  0.00  0.00      A    H  
ATOM   2309  C   LEU A 157      64.921  32.015  44.262  0.00  0.00      A    C  
ATOM   2310  O   LEU A 157      65.428  32.493  43.241  0.00  0.00      A    O  
ATOM   2311  N   LEU A 158      65.629  31.759  45.362  0.00  0.00      A    N  
ATOM   2312  H   LEU A 158      65.120  31.350  46.139  0.00  0.00      A    H  
ATOM   2313  CA  LEU A 158      67.087  31.747  45.473  0.00  0.00      A    C  
ATOM   2314  HA  LEU A 158      67.489  32.692  45.106  0.00  0.00      A    H  
ATOM   2315  CB  LEU A 158      67.424  31.597  46.969  0.00  0.00      A    C  
ATOM   2316  HB3 LEU A 158      66.803  30.800  47.378  0.00  0.00      A    H  
ATOM   2317  HB2 LEU A 158      67.154  32.521  47.482  0.00  0.00      A    H  
ATOM   2318  CG  LEU A 158      68.884  31.246  47.303  0.00  0.00      A    C  
ATOM   2319  HG  LEU A 158      69.161  30.307  46.825  0.00  0.00      A    H  
ATOM   2320  CD1 LEU A 158      69.874  32.323  46.872  0.00  0.00      A    C  
ATOM   2321 1HD1 LEU A 158      70.889  31.993  47.084  0.00  0.00      A    H  
ATOM   2322 2HD1 LEU A 158      69.791  32.508  45.803  0.00  0.00      A    H  
ATOM   2323 3HD1 LEU A 158      69.674  33.251  47.405  0.00  0.00      A    H  
ATOM   2324  CD2 LEU A 158      68.986  31.051  48.811  0.00  0.00      A    C  
ATOM   2325 1HD2 LEU A 158      68.313  30.250  49.115  0.00  0.00      A    H  
ATOM   2326 2HD2 LEU A 158      70.000  30.766  49.074  0.00  0.00      A    H  
ATOM   2327 3HD2 LEU A 158      68.719  31.972  49.329  0.00  0.00      A    H  
ATOM   2328  C   LEU A 158      67.676  30.590  44.651  0.00  0.00      A    C  
ATOM   2329  O   LEU A 158      67.400  29.425  44.948  0.00  0.00      A    O  
ATOM   2330  N   MET A 159      68.508  30.907  43.653  0.00  0.00      A    N  
ATOM   2331  H   MET A 159      68.677  31.895  43.485  0.00  0.00      A    H  
ATOM   2332  CA  MET A 159      69.193  29.955  42.757  0.00  0.00      A    C  
ATOM   2333  HA  MET A 159      69.561  30.519  41.900  0.00  0.00      A    H  
ATOM   2334  CB  MET A 159      70.418  29.353  43.480  0.00  0.00      A    C  
ATOM   2335  HB3 MET A 159      70.910  28.634  42.824  0.00  0.00      A    H  
ATOM   2336  HB2 MET A 159      70.081  28.826  44.374  0.00  0.00      A    H  
ATOM   2337  CG  MET A 159      71.459  30.406  43.882  0.00  0.00      A    C  
ATOM   2338  HG3 MET A 159      70.955  31.249  44.350  0.00  0.00      A    H  
ATOM   2339  HG2 MET A 159      71.955  30.771  42.982  0.00  0.00      A    H  
ATOM   2340  SD  MET A 159      72.714  29.804  45.046  0.00  0.00      A    S  
ATOM   2341  CE  MET A 159      73.584  31.367  45.341  0.00  0.00      A    C  
ATOM   2342  HE1 MET A 159      74.348  31.223  46.104  0.00  0.00      A    H  
ATOM   2343  HE2 MET A 159      74.052  31.704  44.415  0.00  0.00      A    H  
ATOM   2344  HE3 MET A 159      72.877  32.124  45.680  0.00  0.00      A    H  
ATOM   2345  C   MET A 159      68.245  28.879  42.187  0.00  0.00      A    C  
ATOM   2346  O   MET A 159      68.611  27.709  42.063  0.00  0.00      A    O  
ATOM   2347  N   GLY A 160      66.983  29.239  41.939  0.00  0.00      A    N  
ATOM   2348  H   GLY A 160      66.776  30.232  41.963  0.00  0.00      A    H  
ATOM   2349  CA  GLY A 160      65.869  28.333  41.645  0.00  0.00      A    C  
ATOM   2350  HA3 GLY A 160      66.163  27.675  40.827  0.00  0.00      A    H  
ATOM   2351  HA2 GLY A 160      65.016  28.923  41.309  0.00  0.00      A    H  
ATOM   2352  C   GLY A 160      65.409  27.445  42.815  0.00  0.00      A    C  
ATOM   2353  O   GLY A 160      64.235  27.090  42.870  0.00  0.00      A    O  
ATOM   2354  N   LYS A 161      66.295  27.065  43.741  0.00  0.00      A    N  
ATOM   2355  H   LYS A 161      67.233  27.436  43.651  0.00  0.00      A    H  
ATOM   2356  CA  LYS A 161      66.046  26.083  44.807  0.00  0.00      A    C  
ATOM   2357  HA  LYS A 161      65.622  25.182  44.360  0.00  0.00      A    H  
ATOM   2358  CB  LYS A 161      67.383  25.703  45.467  0.00  0.00      A    C  
ATOM   2359  HB3 LYS A 161      67.185  25.150  46.388  0.00  0.00      A    H  
ATOM   2360  HB2 LYS A 161      67.937  26.610  45.713  0.00  0.00      A    H  
ATOM   2361  CG  LYS A 161      68.223  24.816  44.538  0.00  0.00      A    C  
ATOM   2362  HG3 LYS A 161      68.399  25.333  43.594  0.00  0.00      A    H  
ATOM   2363  HG2 LYS A 161      67.665  23.903  44.343  0.00  0.00      A    H  
ATOM   2364  CD  LYS A 161      69.574  24.445  45.158  0.00  0.00      A    C  
ATOM   2365  HD3 LYS A 161      69.411  23.918  46.100  0.00  0.00      A    H  
ATOM   2366  HD2 LYS A 161      70.147  25.355  45.343  0.00  0.00      A    H  
ATOM   2367  CE  LYS A 161      70.344  23.544  44.189  0.00  0.00      A    C  
ATOM   2368  HE3 LYS A 161      70.436  24.060  43.228  0.00  0.00      A    H  
ATOM   2369  HE2 LYS A 161      69.777  22.622  44.030  0.00  0.00      A    H  
ATOM   2370  NZ  LYS A 161      71.695  23.226  44.703  0.00  0.00      A    N1+
ATOM   2371  HZ1 LYS A 161      71.655  22.669  45.551  0.00  0.00      A    H  
ATOM   2372  HZ2 LYS A 161      72.241  22.732  44.003  0.00  0.00      A    H  
ATOM   2373  HZ3 LYS A 161      72.202  24.077  44.917  0.00  0.00      A    H  
ATOM   2374  C   LYS A 161      65.034  26.534  45.862  0.00  0.00      A    C  
ATOM   2375  O   LYS A 161      64.031  25.852  46.045  0.00  0.00      A    O  
ATOM   2376  N   ALA A 162      65.261  27.649  46.557  0.00  0.00      A    N  
ATOM   2377  H   ALA A 162      66.033  28.241  46.279  0.00  0.00      A    H  
ATOM   2378  CA  ALA A 162      64.601  27.906  47.847  0.00  0.00      A    C  
ATOM   2379  HA  ALA A 162      63.881  27.114  48.061  0.00  0.00      A    H  
ATOM   2380  CB  ALA A 162      65.665  27.854  48.949  0.00  0.00      A    C  
ATOM   2381  HB1 ALA A 162      66.405  28.640  48.792  0.00  0.00      A    H  
ATOM   2382  HB2 ALA A 162      65.189  27.997  49.920  0.00  0.00      A    H  
ATOM   2383  HB3 ALA A 162      66.158  26.883  48.940  0.00  0.00      A    H  
ATOM   2384  C   ALA A 162      63.834  29.233  47.887  0.00  0.00      A    C  
ATOM   2385  O   ALA A 162      64.262  30.234  47.314  0.00  0.00      A    O  
ATOM   2386  N   SER A 163      62.699  29.259  48.586  0.00  0.00      A    N  
ATOM   2387  H   SER A 163      62.386  28.402  49.038  0.00  0.00      A    H  
ATOM   2388  CA  SER A 163      61.912  30.480  48.788  0.00  0.00      A    C  
ATOM   2389  HA  SER A 163      61.791  30.987  47.831  0.00  0.00      A    H  
ATOM   2390  CB  SER A 163      60.526  30.151  49.330  0.00  0.00      A    C  
ATOM   2391  HB3 SER A 163      59.978  31.076  49.517  0.00  0.00      A    H  
ATOM   2392  HB2 SER A 163      60.623  29.601  50.268  0.00  0.00      A    H  
ATOM   2393  OG  SER A 163      59.812  29.376  48.391  0.00  0.00      A    O  
ATOM   2394  HG  SER A 163      59.471  28.618  48.912  0.00  0.00      A    H  
ATOM   2395  C   SER A 163      62.590  31.444  49.756  0.00  0.00      A    C  
ATOM   2396  O   SER A 163      63.223  31.035  50.733  0.00  0.00      A    O  
ATOM   2397  N   MET A 164      62.383  32.729  49.502  0.00  0.00      A    N  
ATOM   2398  H   MET A 164      61.805  32.963  48.703  0.00  0.00      A    H  
ATOM   2399  CA  MET A 164      62.923  33.851  50.260  0.00  0.00      A    C  
ATOM   2400  HA  MET A 164      63.121  33.537  51.286  0.00  0.00      A    H  
ATOM   2401  CB  MET A 164      64.250  34.312  49.623  0.00  0.00      A    C  
ATOM   2402  HB3 MET A 164      64.962  33.486  49.666  0.00  0.00      A    H  
ATOM   2403  HB2 MET A 164      64.659  35.139  50.203  0.00  0.00      A    H  
ATOM   2404  CG  MET A 164      64.104  34.759  48.159  0.00  0.00      A    C  
ATOM   2405  HG3 MET A 164      63.495  35.663  48.123  0.00  0.00      A    H  
ATOM   2406  HG2 MET A 164      63.588  33.980  47.599  0.00  0.00      A    H  
ATOM   2407  SD  MET A 164      65.668  35.089  47.311  0.00  0.00      A    S  
ATOM   2408  CE  MET A 164      65.029  35.407  45.646  0.00  0.00      A    C  
ATOM   2409  HE1 MET A 164      64.381  34.589  45.331  0.00  0.00      A    H  
ATOM   2410  HE2 MET A 164      64.461  36.337  45.639  0.00  0.00      A    H  
ATOM   2411  HE3 MET A 164      65.864  35.487  44.952  0.00  0.00      A    H  
ATOM   2412  C   MET A 164      61.899  34.988  50.289  0.00  0.00      A    C  
ATOM   2413  O   MET A 164      61.176  35.206  49.311  0.00  0.00      A    O  
ATOM   2414  N   THR A 165      61.849  35.708  51.405  0.00  0.00      A    N  
ATOM   2415  H   THR A 165      62.437  35.439  52.188  0.00  0.00      A    H  
ATOM   2416  CA  THR A 165      61.212  37.025  51.499  0.00  0.00      A    C  
ATOM   2417  HA  THR A 165      60.190  36.972  51.124  0.00  0.00      A    H  
ATOM   2418  CB  THR A 165      61.184  37.499  52.960  0.00  0.00      A    C  
ATOM   2419  HB  THR A 165      60.775  38.502  53.010  0.00  0.00      A    H  
ATOM   2420  CG2 THR A 165      60.331  36.596  53.852  0.00  0.00      A    C  
ATOM   2421 1HG2 THR A 165      60.394  36.925  54.887  0.00  0.00      A    H  
ATOM   2422 2HG2 THR A 165      59.292  36.650  53.530  0.00  0.00      A    H  
ATOM   2423 3HG2 THR A 165      60.667  35.563  53.788  0.00  0.00      A    H  
ATOM   2424  OG1 THR A 165      62.499  37.550  53.467  0.00  0.00      A    O  
ATOM   2425  HG1 THR A 165      62.446  37.600  54.439  0.00  0.00      A    H  
ATOM   2426  C   THR A 165      61.987  38.043  50.661  0.00  0.00      A    C  
ATOM   2427  O   THR A 165      63.182  37.875  50.402  0.00  0.00      A    O  
ATOM   2428  N   ALA A 166      61.346  39.143  50.278  0.00  0.00      A    N  
ATOM   2429  H   ALA A 166      60.377  39.265  50.568  0.00  0.00      A    H  
ATOM   2430  CA  ALA A 166      62.023  40.283  49.663  0.00  0.00      A    C  
ATOM   2431  HA  ALA A 166      62.582  39.927  48.802  0.00  0.00      A    H  
ATOM   2432  CB  ALA A 166      60.934  41.224  49.153  0.00  0.00      A    C  
ATOM   2433  HB1 ALA A 166      61.378  42.044  48.597  0.00  0.00      A    H  
ATOM   2434  HB2 ALA A 166      60.269  40.670  48.492  0.00  0.00      A    H  
ATOM   2435  HB3 ALA A 166      60.341  41.615  49.975  0.00  0.00      A    H  
ATOM   2436  C   ALA A 166      63.025  40.954  50.635  0.00  0.00      A    C  
ATOM   2437  O   ALA A 166      64.084  41.442  50.231  0.00  0.00      A    O  
ATOM   2438  N   THR A 167      62.739  40.868  51.938  0.00  0.00      A    N  
ATOM   2439  H   THR A 167      61.806  40.532  52.164  0.00  0.00      A    H  
ATOM   2440  CA  THR A 167      63.627  41.234  53.050  0.00  0.00      A    C  
ATOM   2441  HA  THR A 167      63.844  42.300  52.977  0.00  0.00      A    H  
ATOM   2442  CB  THR A 167      62.914  40.991  54.392  0.00  0.00      A    C  
ATOM   2443  HB  THR A 167      62.710  39.929  54.514  0.00  0.00      A    H  
ATOM   2444  CG2 THR A 167      63.732  41.480  55.586  0.00  0.00      A    C  
ATOM   2445 1HG2 THR A 167      63.131  41.410  56.491  0.00  0.00      A    H  
ATOM   2446 2HG2 THR A 167      64.620  40.862  55.712  0.00  0.00      A    H  
ATOM   2447 3HG2 THR A 167      64.029  42.519  55.436  0.00  0.00      A    H  
ATOM   2448  OG1 THR A 167      61.689  41.696  54.450  0.00  0.00      A    O  
ATOM   2449  HG1 THR A 167      61.082  41.334  53.765  0.00  0.00      A    H  
ATOM   2450  C   THR A 167      64.966  40.476  53.002  0.00  0.00      A    C  
ATOM   2451  O   THR A 167      66.013  41.062  53.288  0.00  0.00      A    O  
ATOM   2452  N   GLU A 168      64.980  39.205  52.588  0.00  0.00      A    N  
ATOM   2453  H   GLU A 168      64.094  38.750  52.385  0.00  0.00      A    H  
ATOM   2454  CA  GLU A 168      66.212  38.489  52.221  0.00  0.00      A    C  
ATOM   2455  HA  GLU A 168      67.019  38.781  52.891  0.00  0.00      A    H  
ATOM   2456  CB  GLU A 168      66.007  36.967  52.342  0.00  0.00      A    C  
ATOM   2457  HB3 GLU A 168      66.513  36.473  51.513  0.00  0.00      A    H  
ATOM   2458  HB2 GLU A 168      64.949  36.710  52.278  0.00  0.00      A    H  
ATOM   2459  CG  GLU A 168      66.604  36.408  53.637  0.00  0.00      A    C  
ATOM   2460  HG3 GLU A 168      67.644  36.732  53.718  0.00  0.00      A    H  
ATOM   2461  HG2 GLU A 168      66.602  35.317  53.578  0.00  0.00      A    H  
ATOM   2462  CD  GLU A 168      65.829  36.842  54.880  0.00  0.00      A    C  
ATOM   2463  OE1 GLU A 168      66.252  37.813  55.557  0.00  0.00      A    O  
ATOM   2464  OE2 GLU A 168      64.834  36.164  55.223  0.00  0.00      A    O  
ATOM   2465  C   GLU A 168      66.703  38.838  50.809  0.00  0.00      A    C  
ATOM   2466  O   GLU A 168      67.885  39.141  50.639  0.00  0.00      A    O  
ATOM   2467  N   ALA A 169      65.821  38.833  49.805  0.00  0.00      A    N  
ATOM   2468  H   ALA A 169      64.860  38.577  50.010  0.00  0.00      A    H  
ATOM   2469  CA  ALA A 169      66.200  38.980  48.400  0.00  0.00      A    C  
ATOM   2470  HA  ALA A 169      66.872  38.156  48.154  0.00  0.00      A    H  
ATOM   2471  CB  ALA A 169      64.953  38.835  47.521  0.00  0.00      A    C  
ATOM   2472  HB1 ALA A 169      65.253  38.731  46.478  0.00  0.00      A    H  
ATOM   2473  HB2 ALA A 169      64.384  37.952  47.813  0.00  0.00      A    H  
ATOM   2474  HB3 ALA A 169      64.329  39.722  47.614  0.00  0.00      A    H  
ATOM   2475  C   ALA A 169      66.947  40.292  48.093  0.00  0.00      A    C  
ATOM   2476  O   ALA A 169      67.915  40.272  47.327  0.00  0.00      A    O  
HETATM 2477  N   HID A 170      66.558  41.430  48.686  0.00  0.00      A    N  
HETATM 2478  H   HID A 170      65.723  41.422  49.265  0.00  0.00      A    H  
HETATM 2479  CA  HID A 170      67.277  42.691  48.460  0.00  0.00      A    C  
HETATM 2480  HA  HID A 170      67.386  42.804  47.381  0.00  0.00      A    H  
HETATM 2481  CB  HID A 170      66.458  43.904  48.945  0.00  0.00      A    C  
HETATM 2482  HB3 HID A 170      65.393  43.671  48.903  0.00  0.00      A    H  
HETATM 2483  HB2 HID A 170      66.632  44.716  48.242  0.00  0.00      A    H  
HETATM 2484  CG  HID A 170      66.785  44.458  50.307  0.00  0.00      A    C  
HETATM 2485  ND1 HID A 170      67.538  45.582  50.553  0.00  0.00      A    N  
HETATM 2486  HD1 HID A 170      67.952  46.194  49.852  0.00  0.00      A    H  
HETATM 2487  CE1 HID A 170      67.494  45.840  51.868  0.00  0.00      A    C  
HETATM 2488  HE1 HID A 170      67.964  46.693  52.342  0.00  0.00      A    H  
HETATM 2489  NE2 HID A 170      66.742  44.921  52.500  0.00  0.00      A    N  
HETATM 2490  CD2 HID A 170      66.281  44.041  51.507  0.00  0.00      A    C  
HETATM 2491  HD2 HID A 170      65.599  43.214  51.646  0.00  0.00      A    H  
HETATM 2492  C   HID A 170      68.703  42.640  49.039  0.00  0.00      A    C  
HETATM 2493  O   HID A 170      69.657  43.026  48.368  0.00  0.00      A    O  
ATOM   2494  N   VAL A 171      68.873  42.059  50.233  0.00  0.00      A    N  
ATOM   2495  H   VAL A 171      68.049  41.689  50.689  0.00  0.00      A    H  
ATOM   2496  CA  VAL A 171      70.179  41.815  50.874  0.00  0.00      A    C  
ATOM   2497  HA  VAL A 171      70.724  42.758  50.920  0.00  0.00      A    H  
ATOM   2498  CB  VAL A 171      69.944  41.325  52.323  0.00  0.00      A    C  
ATOM   2499  HB  VAL A 171      69.047  40.707  52.351  0.00  0.00      A    H  
ATOM   2500  CG1 VAL A 171      71.077  40.499  52.938  0.00  0.00      A    C  
ATOM   2501 1HG1 VAL A 171      70.863  40.299  53.988  0.00  0.00      A    H  
ATOM   2502 2HG1 VAL A 171      71.148  39.543  52.422  0.00  0.00      A    H  
ATOM   2503 3HG1 VAL A 171      72.021  41.031  52.859  0.00  0.00      A    H  
ATOM   2504  CG2 VAL A 171      69.704  42.543  53.221  0.00  0.00      A    C  
ATOM   2505 1HG2 VAL A 171      69.432  42.216  54.225  0.00  0.00      A    H  
ATOM   2506 2HG2 VAL A 171      70.602  43.158  53.273  0.00  0.00      A    H  
ATOM   2507 3HG2 VAL A 171      68.888  43.143  52.820  0.00  0.00      A    H  
ATOM   2508  C   VAL A 171      71.052  40.862  50.046  0.00  0.00      A    C  
ATOM   2509  O   VAL A 171      72.238  41.133  49.855  0.00  0.00      A    O  
ATOM   2510  N   MET A 172      70.453  39.802  49.488  0.00  0.00      A    N  
ATOM   2511  H   MET A 172      69.472  39.651  49.711  0.00  0.00      A    H  
ATOM   2512  CA  MET A 172      71.088  38.847  48.563  0.00  0.00      A    C  
ATOM   2513  HA  MET A 172      71.995  38.479  49.033  0.00  0.00      A    H  
ATOM   2514  CB  MET A 172      70.153  37.653  48.309  0.00  0.00      A    C  
ATOM   2515  HB3 MET A 172      70.572  37.028  47.519  0.00  0.00      A    H  
ATOM   2516  HB2 MET A 172      69.185  38.017  47.970  0.00  0.00      A    H  
ATOM   2517  CG  MET A 172      69.959  36.769  49.544  0.00  0.00      A    C  
ATOM   2518  HG3 MET A 172      69.622  37.379  50.381  0.00  0.00      A    H  
ATOM   2519  HG2 MET A 172      70.917  36.325  49.814  0.00  0.00      A    H  
ATOM   2520  SD  MET A 172      68.752  35.446  49.274  0.00  0.00      A    S  
ATOM   2521  CE  MET A 172      68.807  34.648  50.896  0.00  0.00      A    C  
ATOM   2522  HE1 MET A 172      69.805  34.249  51.061  0.00  0.00      A    H  
ATOM   2523  HE2 MET A 172      68.577  35.376  51.672  0.00  0.00      A    H  
ATOM   2524  HE3 MET A 172      68.079  33.838  50.929  0.00  0.00      A    H  
ATOM   2525  C   MET A 172      71.529  39.446  47.216  0.00  0.00      A    C  
ATOM   2526  O   MET A 172      72.289  38.797  46.495  0.00  0.00      A    O  
ATOM   2527  N   LEU A 173      71.122  40.677  46.892  0.00  0.00      A    N  
ATOM   2528  H   LEU A 173      70.460  41.127  47.510  0.00  0.00      A    H  
ATOM   2529  CA  LEU A 173      71.568  41.425  45.708  0.00  0.00      A    C  
ATOM   2530  HA  LEU A 173      72.122  40.755  45.052  0.00  0.00      A    H  
ATOM   2531  CB  LEU A 173      70.314  41.923  44.964  0.00  0.00      A    C  
ATOM   2532  HB3 LEU A 173      69.862  42.726  45.548  0.00  0.00      A    H  
ATOM   2533  HB2 LEU A 173      69.593  41.108  44.908  0.00  0.00      A    H  
ATOM   2534  CG  LEU A 173      70.578  42.428  43.533  0.00  0.00      A    C  
ATOM   2535  HG  LEU A 173      71.398  43.142  43.542  0.00  0.00      A    H  
ATOM   2536  CD1 LEU A 173      70.918  41.279  42.579  0.00  0.00      A    C  
ATOM   2537 1HD1 LEU A 173      71.875  40.840  42.853  0.00  0.00      A    H  
ATOM   2538 2HD1 LEU A 173      70.141  40.514  42.621  0.00  0.00      A    H  
ATOM   2539 3HD1 LEU A 173      70.987  41.652  41.558  0.00  0.00      A    H  
ATOM   2540  CD2 LEU A 173      69.332  43.136  43.002  0.00  0.00      A    C  
ATOM   2541 1HD2 LEU A 173      68.486  42.449  42.991  0.00  0.00      A    H  
ATOM   2542 2HD2 LEU A 173      69.098  43.985  43.641  0.00  0.00      A    H  
ATOM   2543 3HD2 LEU A 173      69.514  43.502  41.993  0.00  0.00      A    H  
ATOM   2544  C   LEU A 173      72.515  42.585  46.080  0.00  0.00      A    C  
ATOM   2545  O   LEU A 173      73.498  42.820  45.379  0.00  0.00      A    O  
ATOM   2546  N   ALA A 174      72.269  43.248  47.214  0.00  0.00      A    N  
ATOM   2547  H   ALA A 174      71.420  43.012  47.713  0.00  0.00      A    H  
ATOM   2548  CA  ALA A 174      73.048  44.367  47.757  0.00  0.00      A    C  
ATOM   2549  HA  ALA A 174      73.234  45.081  46.951  0.00  0.00      A    H  
ATOM   2550  CB  ALA A 174      72.168  45.047  48.817  0.00  0.00      A    C  
ATOM   2551  HB1 ALA A 174      71.927  44.342  49.612  0.00  0.00      A    H  
ATOM   2552  HB2 ALA A 174      72.693  45.898  49.249  0.00  0.00      A    H  
ATOM   2553  HB3 ALA A 174      71.244  45.402  48.358  0.00  0.00      A    H  
ATOM   2554  C   ALA A 174      74.422  43.987  48.361  0.00  0.00      A    C  
ATOM   2555  O   ALA A 174      75.178  44.873  48.774  0.00  0.00      A    O  
ATOM   2556  N   LYS A 175      74.750  42.685  48.451  0.00  0.00      A    N  
ATOM   2557  H   LYS A 175      74.064  42.018  48.121  0.00  0.00      A    H  
ATOM   2558  CA  LYS A 175      76.004  42.144  49.029  0.00  0.00      A    C  
ATOM   2559  HA  LYS A 175      75.942  41.057  48.970  0.00  0.00      A    H  
ATOM   2560  CB  LYS A 175      77.184  42.601  48.150  0.00  0.00      A    C  
ATOM   2561  HB3 LYS A 175      77.460  43.615  48.448  0.00  0.00      A    H  
ATOM   2562  HB2 LYS A 175      76.865  42.643  47.109  0.00  0.00      A    H  
ATOM   2563  CG  LYS A 175      78.419  41.688  48.232  0.00  0.00      A    C  
ATOM   2564  HG3 LYS A 175      78.239  40.765  47.679  0.00  0.00      A    H  
ATOM   2565  HG2 LYS A 175      78.633  41.428  49.266  0.00  0.00      A    H  
ATOM   2566  CD  LYS A 175      79.643  42.416  47.669  0.00  0.00      A    C  
ATOM   2567  HD3 LYS A 175      80.541  41.869  47.954  0.00  0.00      A    H  
ATOM   2568  HD2 LYS A 175      79.695  43.409  48.115  0.00  0.00      A    H  
ATOM   2569  CE  LYS A 175      79.590  42.541  46.145  0.00  0.00      A    C  
ATOM   2570  HE3 LYS A 175      78.556  42.678  45.816  0.00  0.00      A    H  
ATOM   2571  HE2 LYS A 175      79.968  41.616  45.702  0.00  0.00      A    H  
ATOM   2572  NZ  LYS A 175      80.390  43.692  45.686  0.00  0.00      A    N1+
ATOM   2573  HZ1 LYS A 175      80.630  43.592  44.703  0.00  0.00      A    H  
ATOM   2574  HZ2 LYS A 175      79.848  44.556  45.770  0.00  0.00      A    H  
ATOM   2575  HZ3 LYS A 175      81.269  43.778  46.182  0.00  0.00      A    H  
ATOM   2576  C   LYS A 175      76.203  42.485  50.520  0.00  0.00      A    C  
ATOM   2577  O   LYS A 175      77.324  42.511  51.033  0.00  0.00      A    O  
ATOM   2578  N   GLU A 176      75.121  42.788  51.233  0.00  0.00      A    N  
ATOM   2579  H   GLU A 176      74.225  42.683  50.782  0.00  0.00      A    H  
ATOM   2580  CA  GLU A 176      75.184  43.211  52.633  0.00  0.00      A    C  
ATOM   2581  HA  GLU A 176      75.898  44.031  52.687  0.00  0.00      A    H  
ATOM   2582  CB  GLU A 176      73.819  43.765  53.057  0.00  0.00      A    C  
ATOM   2583  HB3 GLU A 176      73.080  42.968  53.066  0.00  0.00      A    H  
ATOM   2584  HB2 GLU A 176      73.507  44.515  52.328  0.00  0.00      A    H  
ATOM   2585  CG  GLU A 176      73.877  44.423  54.437  0.00  0.00      A    C  
ATOM   2586  HG3 GLU A 176      74.665  45.178  54.442  0.00  0.00      A    H  
ATOM   2587  HG2 GLU A 176      74.119  43.678  55.197  0.00  0.00      A    H  
ATOM   2588  CD  GLU A 176      72.545  45.090  54.763  0.00  0.00      A    C  
ATOM   2589  OE1 GLU A 176      72.323  46.240  54.324  0.00  0.00      A    O  
ATOM   2590  OE2 GLU A 176      71.703  44.503  55.483  0.00  0.00      A    O  
ATOM   2591  C   GLU A 176      75.661  42.046  53.533  0.00  0.00      A    C  
ATOM   2592  O   GLU A 176      74.989  41.010  53.587  0.00  0.00      A    O  
ATOM   2593  N   PRO A 177      76.802  42.167  54.240  0.00  0.00      A    N  
ATOM   2594  CD  PRO A 177      77.553  43.391  54.440  0.00  0.00      A    C  
ATOM   2595  HD3 PRO A 177      78.148  43.607  53.553  0.00  0.00      A    H  
ATOM   2596  HD2 PRO A 177      76.892  44.225  54.670  0.00  0.00      A    H  
ATOM   2597  CG  PRO A 177      78.465  43.121  55.627  0.00  0.00      A    C  
ATOM   2598  HG3 PRO A 177      79.375  43.718  55.585  0.00  0.00      A    H  
ATOM   2599  HG2 PRO A 177      77.909  43.317  56.541  0.00  0.00      A    H  
ATOM   2600  CB  PRO A 177      78.756  41.630  55.516  0.00  0.00      A    C  
ATOM   2601  HB3 PRO A 177      79.583  41.485  54.819  0.00  0.00      A    H  
ATOM   2602  HB2 PRO A 177      78.994  41.191  56.485  0.00  0.00      A    H  
ATOM   2603  CA  PRO A 177      77.474  41.050  54.911  0.00  0.00      A    C  
ATOM   2604  HA  PRO A 177      77.759  40.309  54.163  0.00  0.00      A    H  
ATOM   2605  C   PRO A 177      76.563  40.375  55.945  0.00  0.00      A    C  
ATOM   2606  O   PRO A 177      76.006  41.024  56.834  0.00  0.00      A    O  
ATOM   2607  N   GLY A 178      76.345  39.075  55.762  0.00  0.00      A    N  
ATOM   2608  H   GLY A 178      76.865  38.617  55.019  0.00  0.00      A    H  
ATOM   2609  CA  GLY A 178      75.265  38.278  56.353  0.00  0.00      A    C  
ATOM   2610  HA3 GLY A 178      74.609  38.912  56.947  0.00  0.00      A    H  
ATOM   2611  HA2 GLY A 178      75.689  37.511  57.000  0.00  0.00      A    H  
ATOM   2612  C   GLY A 178      74.418  37.590  55.270  0.00  0.00      A    C  
ATOM   2613  O   GLY A 178      73.890  36.501  55.499  0.00  0.00      A    O  
ATOM   2614  N   TRP A 179      74.344  38.180  54.067  0.00  0.00      A    N  
ATOM   2615  H   TRP A 179      74.792  39.080  53.944  0.00  0.00      A    H  
ATOM   2616  CA  TRP A 179      73.592  37.647  52.928  0.00  0.00      A    C  
ATOM   2617  HA  TRP A 179      72.536  37.654  53.202  0.00  0.00      A    H  
ATOM   2618  CB  TRP A 179      73.758  38.546  51.692  0.00  0.00      A    C  
ATOM   2619  HB3 TRP A 179      73.631  39.588  51.976  0.00  0.00      A    H  
ATOM   2620  HB2 TRP A 179      72.939  38.310  51.016  0.00  0.00      A    H  
ATOM   2621  CG  TRP A 179      75.032  38.420  50.908  0.00  0.00      A    C  
ATOM   2622  CD1 TRP A 179      76.234  38.943  51.246  0.00  0.00      A    C  
ATOM   2623  HD1 TRP A 179      76.434  39.508  52.147  0.00  0.00      A    H  
ATOM   2624  NE1 TRP A 179      77.158  38.664  50.259  0.00  0.00      A    N  
ATOM   2625  HE1 TRP A 179      78.144  38.933  50.304  0.00  0.00      A    H  
ATOM   2626  CE2 TRP A 179      76.593  37.963  49.218  0.00  0.00      A    C  
ATOM   2627  CZ2 TRP A 179      77.095  37.493  47.996  0.00  0.00      A    C  
ATOM   2628  HZ2 TRP A 179      78.127  37.677  47.728  0.00  0.00      A    H  
ATOM   2629  CH2 TRP A 179      76.247  36.769  47.140  0.00  0.00      A    C  
ATOM   2630  HH2 TRP A 179      76.617  36.389  46.197  0.00  0.00      A    H  
ATOM   2631  CZ3 TRP A 179      74.919  36.513  47.525  0.00  0.00      A    C  
ATOM   2632  HZ3 TRP A 179      74.273  35.936  46.875  0.00  0.00      A    H  
ATOM   2633  CE3 TRP A 179      74.426  36.990  48.755  0.00  0.00      A    C  
ATOM   2634  HE3 TRP A 179      73.408  36.774  49.041  0.00  0.00      A    H  
ATOM   2635  CD2 TRP A 179      75.242  37.749  49.625  0.00  0.00      A    C  
ATOM   2636  C   TRP A 179      73.943  36.198  52.583  0.00  0.00      A    C  
ATOM   2637  O   TRP A 179      73.034  35.404  52.357  0.00  0.00      A    O  
ATOM   2638  N   MET A 180      75.224  35.819  52.597  0.00  0.00      A    N  
ATOM   2639  H   MET A 180      75.938  36.513  52.800  0.00  0.00      A    H  
ATOM   2640  CA  MET A 180      75.637  34.446  52.302  0.00  0.00      A    C  
ATOM   2641  HA  MET A 180      75.137  34.155  51.380  0.00  0.00      A    H  
ATOM   2642  CB  MET A 180      77.150  34.388  52.054  0.00  0.00      A    C  
ATOM   2643  HB3 MET A 180      77.681  34.531  52.995  0.00  0.00      A    H  
ATOM   2644  HB2 MET A 180      77.434  35.199  51.383  0.00  0.00      A    H  
ATOM   2645  CG  MET A 180      77.597  33.056  51.431  0.00  0.00      A    C  
ATOM   2646  HG3 MET A 180      77.462  32.267  52.172  0.00  0.00      A    H  
ATOM   2647  HG2 MET A 180      78.664  33.133  51.223  0.00  0.00      A    H  
ATOM   2648  SD  MET A 180      76.769  32.516  49.903  0.00  0.00      A    S  
ATOM   2649  CE  MET A 180      76.883  34.026  48.910  0.00  0.00      A    C  
ATOM   2650  HE1 MET A 180      76.527  33.825  47.900  0.00  0.00      A    H  
ATOM   2651  HE2 MET A 180      76.266  34.807  49.351  0.00  0.00      A    H  
ATOM   2652  HE3 MET A 180      77.917  34.367  48.872  0.00  0.00      A    H  
ATOM   2653  C   MET A 180      75.197  33.451  53.384  0.00  0.00      A    C  
ATOM   2654  O   MET A 180      74.823  32.330  53.051  0.00  0.00      A    O  
ATOM   2655  N   LEU A 181      75.124  33.850  54.661  0.00  0.00      A    N  
ATOM   2656  H   LEU A 181      75.372  34.798  54.905  0.00  0.00      A    H  
ATOM   2657  CA  LEU A 181      74.523  32.988  55.681  0.00  0.00      A    C  
ATOM   2658  HA  LEU A 181      74.928  31.989  55.527  0.00  0.00      A    H  
ATOM   2659  CB  LEU A 181      74.927  33.429  57.098  0.00  0.00      A    C  
ATOM   2660  HB3 LEU A 181      74.510  34.417  57.298  0.00  0.00      A    H  
ATOM   2661  HB2 LEU A 181      76.013  33.507  57.139  0.00  0.00      A    H  
ATOM   2662  CG  LEU A 181      74.459  32.451  58.200  0.00  0.00      A    C  
ATOM   2663  HG  LEU A 181      73.371  32.450  58.247  0.00  0.00      A    H  
ATOM   2664  CD1 LEU A 181      74.926  31.009  57.981  0.00  0.00      A    C  
ATOM   2665 1HD1 LEU A 181      75.991  30.994  57.756  0.00  0.00      A    H  
ATOM   2666 2HD1 LEU A 181      74.741  30.411  58.872  0.00  0.00      A    H  
ATOM   2667 3HD1 LEU A 181      74.381  30.557  57.155  0.00  0.00      A    H  
ATOM   2668  CD2 LEU A 181      74.987  32.905  59.559  0.00  0.00      A    C  
ATOM   2669 1HD2 LEU A 181      74.607  32.256  60.346  0.00  0.00      A    H  
ATOM   2670 2HD2 LEU A 181      76.076  32.874  59.568  0.00  0.00      A    H  
ATOM   2671 3HD2 LEU A 181      74.659  33.925  59.753  0.00  0.00      A    H  
ATOM   2672  C   LEU A 181      73.001  32.882  55.499  0.00  0.00      A    C  
ATOM   2673  O   LEU A 181      72.456  31.792  55.654  0.00  0.00      A    O  
ATOM   2674  N   GLN A 182      72.311  33.952  55.081  0.00  0.00      A    N  
ATOM   2675  H   GLN A 182      72.794  34.840  54.998  0.00  0.00      A    H  
ATOM   2676  CA  GLN A 182      70.897  33.851  54.685  0.00  0.00      A    C  
ATOM   2677  HA  GLN A 182      70.360  33.356  55.492  0.00  0.00      A    H  
ATOM   2678  CB  GLN A 182      70.264  35.238  54.461  0.00  0.00      A    C  
ATOM   2679  HB3 GLN A 182      69.256  35.087  54.078  0.00  0.00      A    H  
ATOM   2680  HB2 GLN A 182      70.830  35.769  53.697  0.00  0.00      A    H  
ATOM   2681  CG  GLN A 182      70.166  36.134  55.710  0.00  0.00      A    C  
ATOM   2682  HG3 GLN A 182      69.803  37.114  55.398  0.00  0.00      A    H  
ATOM   2683  HG2 GLN A 182      71.156  36.277  56.141  0.00  0.00      A    H  
ATOM   2684  CD  GLN A 182      69.231  35.583  56.788  0.00  0.00      A    C  
ATOM   2685  OE1 GLN A 182      69.474  34.545  57.390  0.00  0.00      A    O  
ATOM   2686  NE2 GLN A 182      68.123  36.222  57.078  0.00  0.00      A    N  
ATOM   2687 1HE2 GLN A 182      67.518  35.814  57.785  0.00  0.00      A    H  
ATOM   2688 2HE2 GLN A 182      67.804  37.021  56.542  0.00  0.00      A    H  
ATOM   2689  C   GLN A 182      70.686  32.953  53.451  0.00  0.00      A    C  
ATOM   2690  O   GLN A 182      69.687  32.233  53.401  0.00  0.00      A    O  
ATOM   2691  N   VAL A 183      71.616  32.938  52.486  0.00  0.00      A    N  
ATOM   2692  H   VAL A 183      72.374  33.612  52.551  0.00  0.00      A    H  
ATOM   2693  CA  VAL A 183      71.636  31.966  51.374  0.00  0.00      A    C  
ATOM   2694  HA  VAL A 183      70.681  32.012  50.855  0.00  0.00      A    H  
ATOM   2695  CB  VAL A 183      72.755  32.300  50.357  0.00  0.00      A    C  
ATOM   2696  HB  VAL A 183      73.673  32.505  50.895  0.00  0.00      A    H  
ATOM   2697  CG1 VAL A 183      73.064  31.179  49.356  0.00  0.00      A    C  
ATOM   2698 1HG1 VAL A 183      73.433  30.298  49.880  0.00  0.00      A    H  
ATOM   2699 2HG1 VAL A 183      72.183  30.916  48.778  0.00  0.00      A    H  
ATOM   2700 3HG1 VAL A 183      73.852  31.503  48.676  0.00  0.00      A    H  
ATOM   2701  CG2 VAL A 183      72.400  33.552  49.548  0.00  0.00      A    C  
ATOM   2702 1HG2 VAL A 183      73.213  33.797  48.864  0.00  0.00      A    H  
ATOM   2703 2HG2 VAL A 183      71.487  33.387  48.980  0.00  0.00      A    H  
ATOM   2704 3HG2 VAL A 183      72.245  34.397  50.213  0.00  0.00      A    H  
ATOM   2705  C   VAL A 183      71.768  30.546  51.929  0.00  0.00      A    C  
ATOM   2706  O   VAL A 183      70.889  29.715  51.692  0.00  0.00      A    O  
ATOM   2707  N   ILE A 184      72.797  30.285  52.740  0.00  0.00      A    N  
ATOM   2708  H   ILE A 184      73.483  31.021  52.888  0.00  0.00      A    H  
ATOM   2709  CA  ILE A 184      73.061  28.979  53.362  0.00  0.00      A    C  
ATOM   2710  HA  ILE A 184      73.226  28.250  52.568  0.00  0.00      A    H  
ATOM   2711  CB  ILE A 184      74.354  29.061  54.208  0.00  0.00      A    C  
ATOM   2712  HB  ILE A 184      74.284  29.944  54.841  0.00  0.00      A    H  
ATOM   2713  CG2 ILE A 184      74.531  27.839  55.124  0.00  0.00      A    C  
ATOM   2714 1HG2 ILE A 184      73.735  27.808  55.864  0.00  0.00      A    H  
ATOM   2715 2HG2 ILE A 184      74.518  26.924  54.532  0.00  0.00      A    H  
ATOM   2716 3HG2 ILE A 184      75.473  27.901  55.667  0.00  0.00      A    H  
ATOM   2717  CG1 ILE A 184      75.594  29.197  53.295  0.00  0.00      A    C  
ATOM   2718 3HG1 ILE A 184      75.373  29.863  52.462  0.00  0.00      A    H  
ATOM   2719 2HG1 ILE A 184      75.850  28.224  52.875  0.00  0.00      A    H  
ATOM   2720  CD1 ILE A 184      76.813  29.771  54.026  0.00  0.00      A    C  
ATOM   2721 1HD1 ILE A 184      77.166  29.090  54.797  0.00  0.00      A    H  
ATOM   2722 2HD1 ILE A 184      77.612  29.935  53.306  0.00  0.00      A    H  
ATOM   2723 3HD1 ILE A 184      76.554  30.724  54.482  0.00  0.00      A    H  
ATOM   2724  C   ILE A 184      71.857  28.483  54.179  0.00  0.00      A    C  
ATOM   2725  O   ILE A 184      71.474  27.323  54.035  0.00  0.00      A    O  
ATOM   2726  N   LYS A 185      71.216  29.339  54.985  0.00  0.00      A    N  
ATOM   2727  H   LYS A 185      71.611  30.270  55.084  0.00  0.00      A    H  
ATOM   2728  CA  LYS A 185      70.028  28.993  55.787  0.00  0.00      A    C  
ATOM   2729  HA  LYS A 185      70.215  28.038  56.280  0.00  0.00      A    H  
ATOM   2730  CB  LYS A 185      69.802  30.059  56.876  0.00  0.00      A    C  
ATOM   2731  HB3 LYS A 185      68.815  29.916  57.321  0.00  0.00      A    H  
ATOM   2732  HB2 LYS A 185      69.841  31.057  56.435  0.00  0.00      A    H  
ATOM   2733  CG  LYS A 185      70.862  29.926  57.983  0.00  0.00      A    C  
ATOM   2734  HG3 LYS A 185      71.858  30.019  57.550  0.00  0.00      A    H  
ATOM   2735  HG2 LYS A 185      70.776  28.933  58.424  0.00  0.00      A    H  
ATOM   2736  CD  LYS A 185      70.714  30.968  59.098  0.00  0.00      A    C  
ATOM   2737  HD3 LYS A 185      69.707  30.924  59.510  0.00  0.00      A    H  
ATOM   2738  HD2 LYS A 185      70.893  31.966  58.693  0.00  0.00      A    H  
ATOM   2739  CE  LYS A 185      71.739  30.644  60.192  0.00  0.00      A    C  
ATOM   2740  HE3 LYS A 185      72.738  30.723  59.755  0.00  0.00      A    H  
ATOM   2741  HE2 LYS A 185      71.596  29.608  60.514  0.00  0.00      A    H  
ATOM   2742  NZ  LYS A 185      71.633  31.549  61.360  0.00  0.00      A    N1+
ATOM   2743  HZ1 LYS A 185      71.639  32.529  61.086  0.00  0.00      A    H  
ATOM   2744  HZ2 LYS A 185      70.784  31.401  61.900  0.00  0.00      A    H  
ATOM   2745  HZ3 LYS A 185      72.417  31.409  61.994  0.00  0.00      A    H  
ATOM   2746  C   LYS A 185      68.771  28.762  54.942  0.00  0.00      A    C  
ATOM   2747  O   LYS A 185      68.048  27.803  55.205  0.00  0.00      A    O  
ATOM   2748  N   SER A 186      68.551  29.551  53.886  0.00  0.00      A    N  
ATOM   2749  H   SER A 186      69.197  30.310  53.710  0.00  0.00      A    H  
ATOM   2750  CA  SER A 186      67.421  29.350  52.962  0.00  0.00      A    C  
ATOM   2751  HA  SER A 186      66.492  29.336  53.531  0.00  0.00      A    H  
ATOM   2752  CB  SER A 186      67.345  30.496  51.946  0.00  0.00      A    C  
ATOM   2753  HB3 SER A 186      66.500  30.328  51.276  0.00  0.00      A    H  
ATOM   2754  HB2 SER A 186      68.264  30.514  51.363  0.00  0.00      A    H  
ATOM   2755  OG  SER A 186      67.190  31.750  52.584  0.00  0.00      A    O  
ATOM   2756  HG  SER A 186      68.054  31.975  52.984  0.00  0.00      A    H  
ATOM   2757  C   SER A 186      67.532  28.015  52.213  0.00  0.00      A    C  
ATOM   2758  O   SER A 186      66.571  27.249  52.140  0.00  0.00      A    O  
ATOM   2759  N   LEU A 187      68.725  27.696  51.700  0.00  0.00      A    N  
ATOM   2760  H   LEU A 187      69.477  28.373  51.792  0.00  0.00      A    H  
ATOM   2761  CA  LEU A 187      69.031  26.415  51.054  0.00  0.00      A    C  
ATOM   2762  HA  LEU A 187      68.254  26.190  50.324  0.00  0.00      A    H  
ATOM   2763  CB  LEU A 187      70.386  26.535  50.327  0.00  0.00      A    C  
ATOM   2764  HB3 LEU A 187      70.661  25.557  49.935  0.00  0.00      A    H  
ATOM   2765  HB2 LEU A 187      71.144  26.829  51.054  0.00  0.00      A    H  
ATOM   2766  CG  LEU A 187      70.397  27.548  49.165  0.00  0.00      A    C  
ATOM   2767  HG  LEU A 187      70.040  28.509  49.520  0.00  0.00      A    H  
ATOM   2768  CD1 LEU A 187      71.813  27.738  48.627  0.00  0.00      A    C  
ATOM   2769 1HD1 LEU A 187      72.471  28.044  49.439  0.00  0.00      A    H  
ATOM   2770 2HD1 LEU A 187      72.175  26.807  48.197  0.00  0.00      A    H  
ATOM   2771 3HD1 LEU A 187      71.812  28.514  47.861  0.00  0.00      A    H  
ATOM   2772  CD2 LEU A 187      69.510  27.100  48.004  0.00  0.00      A    C  
ATOM   2773 1HD2 LEU A 187      68.468  27.083  48.313  0.00  0.00      A    H  
ATOM   2774 2HD2 LEU A 187      69.611  27.799  47.173  0.00  0.00      A    H  
ATOM   2775 3HD2 LEU A 187      69.811  26.105  47.677  0.00  0.00      A    H  
ATOM   2776  C   LEU A 187      69.038  25.248  52.058  0.00  0.00      A    C  
ATOM   2777  O   LEU A 187      68.506  24.181  51.769  0.00  0.00      A    O  
ATOM   2778  N   GLY A 188      69.569  25.454  53.264  0.00  0.00      A    N  
ATOM   2779  H   GLY A 188      70.010  26.346  53.447  0.00  0.00      A    H  
ATOM   2780  CA  GLY A 188      69.595  24.456  54.332  0.00  0.00      A    C  
ATOM   2781  HA3 GLY A 188      70.079  24.888  55.208  0.00  0.00      A    H  
ATOM   2782  HA2 GLY A 188      70.165  23.587  54.006  0.00  0.00      A    H  
ATOM   2783  C   GLY A 188      68.193  24.002  54.727  0.00  0.00      A    C  
ATOM   2784  O   GLY A 188      67.923  22.804  54.776  0.00  0.00      A    O  
ATOM   2785  N   ARG A 189      67.271  24.956  54.907  0.00  0.00      A    N  
ATOM   2786  H   ARG A 189      67.579  25.924  54.875  0.00  0.00      A    H  
ATOM   2787  CA  ARG A 189      65.838  24.696  55.092  0.00  0.00      A    C  
ATOM   2788  HA  ARG A 189      65.703  24.125  56.012  0.00  0.00      A    H  
ATOM   2789  CB  ARG A 189      65.134  26.053  55.230  0.00  0.00      A    C  
ATOM   2790  HB3 ARG A 189      65.178  26.564  54.268  0.00  0.00      A    H  
ATOM   2791  HB2 ARG A 189      65.664  26.667  55.960  0.00  0.00      A    H  
ATOM   2792  CG  ARG A 189      63.677  25.924  55.692  0.00  0.00      A    C  
ATOM   2793  HG3 ARG A 189      63.672  25.711  56.761  0.00  0.00      A    H  
ATOM   2794  HG2 ARG A 189      63.184  25.103  55.176  0.00  0.00      A    H  
ATOM   2795  CD  ARG A 189      62.903  27.219  55.426  0.00  0.00      A    C  
ATOM   2796  HD3 ARG A 189      63.463  28.043  55.869  0.00  0.00      A    H  
ATOM   2797  HD2 ARG A 189      61.936  27.163  55.924  0.00  0.00      A    H  
ATOM   2798  NE  ARG A 189      62.695  27.430  53.976  0.00  0.00      A    N  
ATOM   2799  HE  ARG A 189      62.458  26.610  53.424  0.00  0.00      A    H  
ATOM   2800  CZ  ARG A 189      62.915  28.541  53.301  0.00  0.00      A    C  
ATOM   2801  NH1 ARG A 189      63.200  29.661  53.898  0.00  0.00      A    N  
ATOM   2802 1HH1 ARG A 189      63.070  29.719  54.901  0.00  0.00      A    H  
ATOM   2803 2HH1 ARG A 189      63.395  30.500  53.368  0.00  0.00      A    H  
ATOM   2804  NH2 ARG A 189      62.846  28.569  52.004  0.00  0.00      A    N  
ATOM   2805 1HH2 ARG A 189      62.557  27.757  51.452  0.00  0.00      A    H  
ATOM   2806 2HH2 ARG A 189      63.075  29.430  51.524  0.00  0.00      A    H  
ATOM   2807  C   ARG A 189      65.248  23.861  53.944  0.00  0.00      A    C  
ATOM   2808  O   ARG A 189      64.530  22.897  54.201  0.00  0.00      A    O  
ATOM   2809  N   TYR A 190      65.575  24.184  52.692  0.00  0.00      A    N  
ATOM   2810  H   TYR A 190      66.164  24.995  52.550  0.00  0.00      A    H  
ATOM   2811  CA  TYR A 190      65.128  23.439  51.505  0.00  0.00      A    C  
ATOM   2812  HA  TYR A 190      64.039  23.375  51.528  0.00  0.00      A    H  
ATOM   2813  CB  TYR A 190      65.520  24.245  50.258  0.00  0.00      A    C  
ATOM   2814  HB3 TYR A 190      66.569  24.520  50.313  0.00  0.00      A    H  
ATOM   2815  HB2 TYR A 190      64.951  25.176  50.266  0.00  0.00      A    H  
ATOM   2816  CG  TYR A 190      65.298  23.557  48.928  0.00  0.00      A    C  
ATOM   2817  CD1 TYR A 190      66.349  22.857  48.303  0.00  0.00      A    C  
ATOM   2818  HD1 TYR A 190      67.315  22.776  48.789  0.00  0.00      A    H  
ATOM   2819  CE1 TYR A 190      66.148  22.278  47.035  0.00  0.00      A    C  
ATOM   2820  HE1 TYR A 190      66.946  21.746  46.540  0.00  0.00      A    H  
ATOM   2821  CZ  TYR A 190      64.908  22.403  46.391  0.00  0.00      A    C  
ATOM   2822  OH  TYR A 190      64.725  21.856  45.163  0.00  0.00      A    O  
ATOM   2823  HH  TYR A 190      63.850  22.067  44.800  0.00  0.00      A    H  
ATOM   2824  CE2 TYR A 190      63.856  23.083  47.022  0.00  0.00      A    C  
ATOM   2825  HE2 TYR A 190      62.905  23.187  46.523  0.00  0.00      A    H  
ATOM   2826  CD2 TYR A 190      64.050  23.660  48.290  0.00  0.00      A    C  
ATOM   2827  HD2 TYR A 190      63.251  24.208  48.764  0.00  0.00      A    H  
ATOM   2828  C   TYR A 190      65.653  21.988  51.459  0.00  0.00      A    C  
ATOM   2829  O   TYR A 190      64.878  21.069  51.190  0.00  0.00      A    O  
ATOM   2830  N   TYR A 191      66.930  21.746  51.778  0.00  0.00      A    N  
ATOM   2831  H   TYR A 191      67.542  22.540  51.947  0.00  0.00      A    H  
ATOM   2832  CA  TYR A 191      67.499  20.390  51.879  0.00  0.00      A    C  
ATOM   2833  HA  TYR A 191      67.238  19.836  50.978  0.00  0.00      A    H  
ATOM   2834  CB  TYR A 191      69.034  20.461  51.969  0.00  0.00      A    C  
ATOM   2835  HB3 TYR A 191      69.421  19.443  52.029  0.00  0.00      A    H  
ATOM   2836  HB2 TYR A 191      69.299  20.965  52.900  0.00  0.00      A    H  
ATOM   2837  CG  TYR A 191      69.741  21.155  50.812  0.00  0.00      A    C  
ATOM   2838  CD1 TYR A 191      69.472  20.783  49.479  0.00  0.00      A    C  
ATOM   2839  HD1 TYR A 191      68.778  19.982  49.267  0.00  0.00      A    H  
ATOM   2840  CE1 TYR A 191      70.120  21.446  48.417  0.00  0.00      A    C  
ATOM   2841  HE1 TYR A 191      69.913  21.164  47.395  0.00  0.00      A    H  
ATOM   2842  CZ  TYR A 191      71.054  22.459  48.680  0.00  0.00      A    C  
ATOM   2843  OH  TYR A 191      71.664  23.096  47.643  0.00  0.00      A    O  
ATOM   2844  HH  TYR A 191      72.406  23.653  47.941  0.00  0.00      A    H  
ATOM   2845  CE2 TYR A 191      71.354  22.807  50.005  0.00  0.00      A    C  
ATOM   2846  HE2 TYR A 191      72.080  23.577  50.214  0.00  0.00      A    H  
ATOM   2847  CD2 TYR A 191      70.697  22.157  51.069  0.00  0.00      A    C  
ATOM   2848  HD2 TYR A 191      70.922  22.440  52.087  0.00  0.00      A    H  
ATOM   2849  C   TYR A 191      66.938  19.588  53.072  0.00  0.00      A    C  
ATOM   2850  O   TYR A 191      66.746  18.374  52.959  0.00  0.00      A    O  
ATOM   2851  N   LEU A 192      66.642  20.269  54.189  0.00  0.00      A    N  
ATOM   2852  H   LEU A 192      66.908  21.248  54.217  0.00  0.00      A    H  
ATOM   2853  CA  LEU A 192      66.056  19.714  55.416  0.00  0.00      A    C  
ATOM   2854  HA  LEU A 192      66.629  18.824  55.679  0.00  0.00      A    H  
ATOM   2855  CB  LEU A 192      66.234  20.756  56.543  0.00  0.00      A    C  
ATOM   2856  HB3 LEU A 192      65.739  21.677  56.239  0.00  0.00      A    H  
ATOM   2857  HB2 LEU A 192      67.299  20.973  56.639  0.00  0.00      A    H  
ATOM   2858  CG  LEU A 192      65.699  20.368  57.937  0.00  0.00      A    C  
ATOM   2859  HG  LEU A 192      64.627  20.184  57.889  0.00  0.00      A    H  
ATOM   2860  CD1 LEU A 192      66.397  19.130  58.503  0.00  0.00      A    C  
ATOM   2861 1HD1 LEU A 192      66.021  18.931  59.505  0.00  0.00      A    H  
ATOM   2862 2HD1 LEU A 192      66.183  18.261  57.883  0.00  0.00      A    H  
ATOM   2863 3HD1 LEU A 192      67.474  19.291  58.543  0.00  0.00      A    H  
ATOM   2864  CD2 LEU A 192      65.910  21.527  58.910  0.00  0.00      A    C  
ATOM   2865 1HD2 LEU A 192      65.503  21.266  59.886  0.00  0.00      A    H  
ATOM   2866 2HD2 LEU A 192      66.972  21.749  59.000  0.00  0.00      A    H  
ATOM   2867 3HD2 LEU A 192      65.393  22.409  58.537  0.00  0.00      A    H  
ATOM   2868  C   LEU A 192      64.586  19.268  55.271  0.00  0.00      A    C  
ATOM   2869  O   LEU A 192      64.109  18.500  56.104  0.00  0.00      A    O  
ATOM   2870  N   ASP A 193      63.861  19.664  54.218  0.00  0.00      A    N  
ATOM   2871  H   ASP A 193      64.296  20.299  53.563  0.00  0.00      A    H  
ATOM   2872  CA  ASP A 193      62.549  19.088  53.852  0.00  0.00      A    C  
ATOM   2873  HA  ASP A 193      61.975  18.933  54.767  0.00  0.00      A    H  
ATOM   2874  CB  ASP A 193      61.744  20.056  52.981  0.00  0.00      A    C  
ATOM   2875  HB3 ASP A 193      60.843  19.556  52.635  0.00  0.00      A    H  
ATOM   2876  HB2 ASP A 193      62.337  20.338  52.110  0.00  0.00      A    H  
ATOM   2877  CG  ASP A 193      61.293  21.301  53.736  0.00  0.00      A    C  
ATOM   2878  OD1 ASP A 193      60.965  21.247  54.950  0.00  0.00      A    O  
ATOM   2879  OD2 ASP A 193      61.241  22.376  53.102  0.00  0.00      A    O  
ATOM   2880  C   ASP A 193      62.697  17.693  53.211  0.00  0.00      A    C  
ATOM   2881  O   ASP A 193      62.293  17.422  52.076  0.00  0.00      A    O  
ATOM   2882  N   LEU A 194      63.333  16.803  53.970  0.00  0.00      A    N  
ATOM   2883  H   LEU A 194      63.615  17.135  54.885  0.00  0.00      A    H  
ATOM   2884  CA  LEU A 194      63.804  15.472  53.584  0.00  0.00      A    C  
ATOM   2885  HA  LEU A 194      64.638  15.625  52.902  0.00  0.00      A    H  
ATOM   2886  CB  LEU A 194      64.334  14.739  54.835  0.00  0.00      A    C  
ATOM   2887  HB3 LEU A 194      64.556  13.705  54.565  0.00  0.00      A    H  
ATOM   2888  HB2 LEU A 194      63.546  14.717  55.588  0.00  0.00      A    H  
ATOM   2889  CG  LEU A 194      65.605  15.347  55.470  0.00  0.00      A    C  
ATOM   2890  HG  LEU A 194      65.455  16.410  55.636  0.00  0.00      A    H  
ATOM   2891  CD1 LEU A 194      65.864  14.695  56.832  0.00  0.00      A    C  
ATOM   2892 1HD1 LEU A 194      66.035  13.626  56.705  0.00  0.00      A    H  
ATOM   2893 2HD1 LEU A 194      66.741  15.147  57.297  0.00  0.00      A    H  
ATOM   2894 3HD1 LEU A 194      65.006  14.848  57.487  0.00  0.00      A    H  
ATOM   2895  CD2 LEU A 194      66.840  15.169  54.578  0.00  0.00      A    C  
ATOM   2896 1HD2 LEU A 194      66.702  15.711  53.647  0.00  0.00      A    H  
ATOM   2897 2HD2 LEU A 194      67.721  15.570  55.080  0.00  0.00      A    H  
ATOM   2898 3HD2 LEU A 194      67.002  14.113  54.359  0.00  0.00      A    H  
ATOM   2899  C   LEU A 194      62.786  14.605  52.811  0.00  0.00      A    C  
ATOM   2900  O   LEU A 194      63.203  14.040  51.792  0.00  0.00      A    O  
ATOM   2901  N   PRO A 195      61.501  14.475  53.213  0.00  0.00      A    N  
ATOM   2902  CD  PRO A 195      60.880  14.981  54.434  0.00  0.00      A    C  
ATOM   2903  HD3 PRO A 195      61.310  14.477  55.299  0.00  0.00      A    H  
ATOM   2904  HD2 PRO A 195      60.993  16.058  54.529  0.00  0.00      A    H  
ATOM   2905  CG  PRO A 195      59.393  14.644  54.335  0.00  0.00      A    C  
ATOM   2906  HG3 PRO A 195      58.958  14.440  55.313  0.00  0.00      A    H  
ATOM   2907  HG2 PRO A 195      58.860  15.463  53.850  0.00  0.00      A    H  
ATOM   2908  CB  PRO A 195      59.383  13.412  53.432  0.00  0.00      A    C  
ATOM   2909  HB3 PRO A 195      59.609  12.524  54.024  0.00  0.00      A    H  
ATOM   2910  HB2 PRO A 195      58.427  13.293  52.921  0.00  0.00      A    H  
ATOM   2911  CA  PRO A 195      60.533  13.681  52.458  0.00  0.00      A    C  
ATOM   2912  HA  PRO A 195      60.976  12.738  52.151  0.00  0.00      A    H  
ATOM   2913  C   PRO A 195      60.046  14.407  51.202  0.00  0.00      A    C  
ATOM   2914  O   PRO A 195      59.783  13.771  50.184  0.00  0.00      A    O  
ATOM   2915  N   TRP A 196      59.948  15.739  51.250  0.00  0.00      A    N  
ATOM   2916  H   TRP A 196      60.260  16.215  52.086  0.00  0.00      A    H  
ATOM   2917  CA  TRP A 196      59.482  16.559  50.134  0.00  0.00      A    C  
ATOM   2918  HA  TRP A 196      58.530  16.163  49.780  0.00  0.00      A    H  
ATOM   2919  CB  TRP A 196      59.245  17.989  50.625  0.00  0.00      A    C  
ATOM   2920  HB3 TRP A 196      60.206  18.455  50.830  0.00  0.00      A    H  
ATOM   2921  HB2 TRP A 196      58.677  17.959  51.557  0.00  0.00      A    H  
ATOM   2922  CG  TRP A 196      58.504  18.855  49.661  0.00  0.00      A    C  
ATOM   2923  CD1 TRP A 196      59.059  19.501  48.616  0.00  0.00      A    C  
ATOM   2924  HD1 TRP A 196      60.108  19.470  48.359  0.00  0.00      A    H  
ATOM   2925  NE1 TRP A 196      58.086  20.178  47.916  0.00  0.00      A    N  
ATOM   2926  HE1 TRP A 196      58.305  20.764  47.115  0.00  0.00      A    H  
ATOM   2927  CE2 TRP A 196      56.837  19.977  48.458  0.00  0.00      A    C  
ATOM   2928  CZ2 TRP A 196      55.553  20.401  48.094  0.00  0.00      A    C  
ATOM   2929  HZ2 TRP A 196      55.409  21.001  47.208  0.00  0.00      A    H  
ATOM   2930  CH2 TRP A 196      54.460  20.033  48.896  0.00  0.00      A    C  
ATOM   2931  HH2 TRP A 196      53.460  20.340  48.624  0.00  0.00      A    H  
ATOM   2932  CZ3 TRP A 196      54.670  19.272  50.059  0.00  0.00      A    C  
ATOM   2933  HZ3 TRP A 196      53.832  19.012  50.691  0.00  0.00      A    H  
ATOM   2934  CE3 TRP A 196      55.961  18.828  50.400  0.00  0.00      A    C  
ATOM   2935  HE3 TRP A 196      56.103  18.212  51.276  0.00  0.00      A    H  
ATOM   2936  CD2 TRP A 196      57.078  19.161  49.604  0.00  0.00      A    C  
ATOM   2937  C   TRP A 196      60.455  16.531  48.949  0.00  0.00      A    C  
ATOM   2938  O   TRP A 196      60.008  16.390  47.813  0.00  0.00      A    O  
ATOM   2939  N   ARG A 197      61.773  16.575  49.202  0.00  0.00      A    N  
ATOM   2940  H   ARG A 197      62.058  16.720  50.168  0.00  0.00      A    H  
ATOM   2941  CA  ARG A 197      62.826  16.483  48.166  0.00  0.00      A    C  
ATOM   2942  HA  ARG A 197      62.748  17.339  47.501  0.00  0.00      A    H  
ATOM   2943  CB  ARG A 197      64.214  16.448  48.837  0.00  0.00      A    C  
ATOM   2944  HB3 ARG A 197      64.969  16.200  48.089  0.00  0.00      A    H  
ATOM   2945  HB2 ARG A 197      64.193  15.632  49.555  0.00  0.00      A    H  
ATOM   2946  CG  ARG A 197      64.665  17.719  49.583  0.00  0.00      A    C  
ATOM   2947  HG3 ARG A 197      65.458  17.440  50.276  0.00  0.00      A    H  
ATOM   2948  HG2 ARG A 197      63.843  18.121  50.172  0.00  0.00      A    H  
ATOM   2949  CD  ARG A 197      65.221  18.816  48.662  0.00  0.00      A    C  
ATOM   2950  HD3 ARG A 197      66.069  18.412  48.108  0.00  0.00      A    H  
ATOM   2951  HD2 ARG A 197      65.594  19.643  49.265  0.00  0.00      A    H  
ATOM   2952  NE  ARG A 197      64.216  19.308  47.708  0.00  0.00      A    N  
ATOM   2953  HE  ARG A 197      64.352  19.033  46.738  0.00  0.00      A    H  
ATOM   2954  CZ  ARG A 197      63.171  20.066  47.981  0.00  0.00      A    C  
ATOM   2955  NH1 ARG A 197      63.006  20.605  49.152  0.00  0.00      A    N  
ATOM   2956 1HH1 ARG A 197      63.747  20.523  49.837  0.00  0.00      A    H  
ATOM   2957 2HH1 ARG A 197      62.264  21.262  49.358  0.00  0.00      A    H  
ATOM   2958  NH2 ARG A 197      62.256  20.275  47.082  0.00  0.00      A    N  
ATOM   2959 1HH2 ARG A 197      62.202  19.636  46.297  0.00  0.00      A    H  
ATOM   2960 2HH2 ARG A 197      61.480  20.897  47.256  0.00  0.00      A    H  
ATOM   2961  C   ARG A 197      62.675  15.272  47.242  0.00  0.00      A    C  
ATOM   2962  O   ARG A 197      62.787  15.409  46.024  0.00  0.00      A    O  
ATOM   2963  N   LEU A 198      62.363  14.106  47.810  0.00  0.00      A    N  
ATOM   2964  H   LEU A 198      62.259  14.070  48.814  0.00  0.00      A    H  
ATOM   2965  CA  LEU A 198      62.178  12.859  47.051  0.00  0.00      A    C  
ATOM   2966  HA  LEU A 198      63.042  12.727  46.398  0.00  0.00      A    H  
ATOM   2967  CB  LEU A 198      62.127  11.706  48.070  0.00  0.00      A    C  
ATOM   2968  HB3 LEU A 198      61.265  11.854  48.724  0.00  0.00      A    H  
ATOM   2969  HB2 LEU A 198      63.023  11.760  48.684  0.00  0.00      A    H  
ATOM   2970  CG  LEU A 198      62.042  10.287  47.473  0.00  0.00      A    C  
ATOM   2971  HG  LEU A 198      61.090  10.171  46.954  0.00  0.00      A    H  
ATOM   2972  CD1 LEU A 198      63.181   9.992  46.484  0.00  0.00      A    C  
ATOM   2973 1HD1 LEU A 198      64.144  10.161  46.965  0.00  0.00      A    H  
ATOM   2974 2HD1 LEU A 198      63.118   8.957  46.150  0.00  0.00      A    H  
ATOM   2975 3HD1 LEU A 198      63.103  10.634  45.609  0.00  0.00      A    H  
ATOM   2976  CD2 LEU A 198      62.091   9.270  48.621  0.00  0.00      A    C  
ATOM   2977 1HD2 LEU A 198      61.966   8.262  48.227  0.00  0.00      A    H  
ATOM   2978 2HD2 LEU A 198      63.048   9.335  49.141  0.00  0.00      A    H  
ATOM   2979 3HD2 LEU A 198      61.289   9.472  49.330  0.00  0.00      A    H  
ATOM   2980  C   LEU A 198      60.931  12.881  46.149  0.00  0.00      A    C  
ATOM   2981  O   LEU A 198      60.889  12.208  45.119  0.00  0.00      A    O  
ATOM   2982  N   LYS A 199      59.921  13.665  46.531  0.00  0.00      A    N  
ATOM   2983  H   LYS A 199      60.021  14.165  47.403  0.00  0.00      A    H  
ATOM   2984  CA  LYS A 199      58.651  13.802  45.813  0.00  0.00      A    C  
ATOM   2985  HA  LYS A 199      58.456  12.898  45.232  0.00  0.00      A    H  
ATOM   2986  CB  LYS A 199      57.536  13.963  46.865  0.00  0.00      A    C  
ATOM   2987  HB3 LYS A 199      56.599  14.155  46.346  0.00  0.00      A    H  
ATOM   2988  HB2 LYS A 199      57.758  14.824  47.496  0.00  0.00      A    H  
ATOM   2989  CG  LYS A 199      57.360  12.704  47.735  0.00  0.00      A    C  
ATOM   2990  HG3 LYS A 199      58.286  12.493  48.271  0.00  0.00      A    H  
ATOM   2991  HG2 LYS A 199      57.149  11.857  47.080  0.00  0.00      A    H  
ATOM   2992  CD  LYS A 199      56.221  12.812  48.761  0.00  0.00      A    C  
ATOM   2993  HD3 LYS A 199      56.143  11.857  49.282  0.00  0.00      A    H  
ATOM   2994  HD2 LYS A 199      55.282  12.999  48.239  0.00  0.00      A    H  
ATOM   2995  CE  LYS A 199      56.469  13.922  49.791  0.00  0.00      A    C  
ATOM   2996  HE3 LYS A 199      56.473  14.888  49.281  0.00  0.00      A    H  
ATOM   2997  HE2 LYS A 199      57.450  13.768  50.248  0.00  0.00      A    H  
ATOM   2998  NZ  LYS A 199      55.434  13.931  50.848  0.00  0.00      A    N1+
ATOM   2999  HZ1 LYS A 199      55.567  14.711  51.486  0.00  0.00      A    H  
ATOM   3000  HZ2 LYS A 199      54.499  14.011  50.461  0.00  0.00      A    H  
ATOM   3001  HZ3 LYS A 199      55.481  13.084  51.409  0.00  0.00      A    H  
ATOM   3002  C   LYS A 199      58.636  14.978  44.814  0.00  0.00      A    C  
ATOM   3003  O   LYS A 199      57.873  14.951  43.850  0.00  0.00      A    O  
ATOM   3004  N   SER A 200      59.442  16.029  45.039  0.00  0.00      A    N  
ATOM   3005  H   SER A 200      60.023  16.002  45.870  0.00  0.00      A    H  
ATOM   3006  CA  SER A 200      59.322  17.336  44.358  0.00  0.00      A    C  
ATOM   3007  HA  SER A 200      59.063  17.176  43.311  0.00  0.00      A    H  
ATOM   3008  CB  SER A 200      58.173  18.096  45.037  0.00  0.00      A    C  
ATOM   3009  HB3 SER A 200      58.387  18.191  46.102  0.00  0.00      A    H  
ATOM   3010  HB2 SER A 200      57.256  17.516  44.923  0.00  0.00      A    H  
ATOM   3011  OG  SER A 200      57.959  19.384  44.490  0.00  0.00      A    O  
ATOM   3012  HG  SER A 200      57.009  19.592  44.629  0.00  0.00      A    H  
ATOM   3013  C   SER A 200      60.596  18.205  44.421  0.00  0.00      A    C  
ATOM   3014  O   SER A 200      61.302  18.242  45.432  0.00  0.00      A    O  
ATOM   3015  N   ARG A 201      60.860  18.988  43.361  0.00  0.00      A    N  
ATOM   3016  H   ARG A 201      60.219  18.919  42.577  0.00  0.00      A    H  
ATOM   3017  CA  ARG A 201      61.911  20.033  43.299  0.00  0.00      A    C  
ATOM   3018  HA  ARG A 201      62.759  19.723  43.913  0.00  0.00      A    H  
ATOM   3019  CB  ARG A 201      62.400  20.150  41.837  0.00  0.00      A    C  
ATOM   3020  HB3 ARG A 201      61.571  20.479  41.208  0.00  0.00      A    H  
ATOM   3021  HB2 ARG A 201      62.701  19.155  41.505  0.00  0.00      A    H  
ATOM   3022  CG  ARG A 201      63.597  21.101  41.621  0.00  0.00      A    C  
ATOM   3023  HG3 ARG A 201      64.424  20.790  42.261  0.00  0.00      A    H  
ATOM   3024  HG2 ARG A 201      63.311  22.120  41.879  0.00  0.00      A    H  
ATOM   3025  CD  ARG A 201      64.062  21.095  40.157  0.00  0.00      A    C  
ATOM   3026  HD3 ARG A 201      63.226  21.389  39.519  0.00  0.00      A    H  
ATOM   3027  HD2 ARG A 201      64.363  20.082  39.891  0.00  0.00      A    H  
ATOM   3028  NE  ARG A 201      65.196  22.011  39.927  0.00  0.00      A    N  
ATOM   3029  HE  ARG A 201      65.530  22.547  40.717  0.00  0.00      A    H  
ATOM   3030  CZ  ARG A 201      65.830  22.204  38.783  0.00  0.00      A    C  
ATOM   3031  NH1 ARG A 201      65.510  21.614  37.675  0.00  0.00      A    N  
ATOM   3032 1HH1 ARG A 201      64.708  20.996  37.636  0.00  0.00      A    H  
ATOM   3033 2HH1 ARG A 201      65.989  21.892  36.831  0.00  0.00      A    H  
ATOM   3034  NH2 ARG A 201      66.825  23.029  38.676  0.00  0.00      A    N  
ATOM   3035 1HH2 ARG A 201      67.086  23.647  39.434  0.00  0.00      A    H  
ATOM   3036 2HH2 ARG A 201      67.255  23.142  37.771  0.00  0.00      A    H  
ATOM   3037  C   ARG A 201      61.427  21.390  43.838  0.00  0.00      A    C  
ATOM   3038  O   ARG A 201      62.248  22.248  44.171  0.00  0.00      A    O  
HETATM 3039  N   HID A 202      60.112  21.582  43.952  0.00  0.00      A    N  
HETATM 3040  H   HID A 202      59.494  20.807  43.743  0.00  0.00      A    H  
HETATM 3041  CA  HID A 202      59.515  22.814  44.478  0.00  0.00      A    C  
HETATM 3042  HA  HID A 202      59.967  23.664  43.971  0.00  0.00      A    H  
HETATM 3043  CB  HID A 202      58.005  22.823  44.170  0.00  0.00      A    C  
HETATM 3044  HB3 HID A 202      57.599  23.797  44.443  0.00  0.00      A    H  
HETATM 3045  HB2 HID A 202      57.513  22.072  44.791  0.00  0.00      A    H  
HETATM 3046  CG  HID A 202      57.657  22.551  42.718  0.00  0.00      A    C  
HETATM 3047  ND1 HID A 202      58.469  22.762  41.626  0.00  0.00      A    N  
HETATM 3048  HD1 HID A 202      59.403  23.165  41.650  0.00  0.00      A    H  
HETATM 3049  CE1 HID A 202      57.821  22.369  40.521  0.00  0.00      A    C  
HETATM 3050  HE1 HID A 202      58.220  22.421  39.514  0.00  0.00      A    H  
HETATM 3051  NE2 HID A 202      56.609  21.887  40.843  0.00  0.00      A    N  
HETATM 3052  CD2 HID A 202      56.492  22.014  42.237  0.00  0.00      A    C  
HETATM 3053  HD2 HID A 202      55.638  21.724  42.833  0.00  0.00      A    H  
HETATM 3054  C   HID A 202      59.802  22.951  45.985  0.00  0.00      A    C  
HETATM 3055  O   HID A 202      59.915  21.944  46.687  0.00  0.00      A    O  
ATOM   3056  N   ASP A 203      59.931  24.170  46.508  0.00  0.00      A    N  
ATOM   3057  H   ASP A 203      59.901  24.976  45.894  0.00  0.00      A    H  
ATOM   3058  CA  ASP A 203      60.104  24.383  47.950  0.00  0.00      A    C  
ATOM   3059  HA  ASP A 203      60.810  23.639  48.315  0.00  0.00      A    H  
ATOM   3060  CB  ASP A 203      60.717  25.776  48.219  0.00  0.00      A    C  
ATOM   3061  HB3 ASP A 203      59.979  26.546  47.994  0.00  0.00      A    H  
ATOM   3062  HB2 ASP A 203      61.567  25.918  47.550  0.00  0.00      A    H  
ATOM   3063  CG  ASP A 203      61.215  25.942  49.665  0.00  0.00      A    C  
ATOM   3064  OD1 ASP A 203      60.921  25.062  50.506  0.00  0.00      A    O  
ATOM   3065  OD2 ASP A 203      61.941  26.915  49.966  0.00  0.00      A    O  
ATOM   3066  C   ASP A 203      58.761  24.188  48.686  0.00  0.00      A    C  
ATOM   3067  O   ASP A 203      57.766  24.821  48.324  0.00  0.00      A    O  
ATOM   3068  N   ARG A 204      58.710  23.330  49.717  0.00  0.00      A    N  
ATOM   3069  H   ARG A 204      59.556  22.816  49.943  0.00  0.00      A    H  
ATOM   3070  CA  ARG A 204      57.548  23.180  50.612  0.00  0.00      A    C  
ATOM   3071  HA  ARG A 204      56.693  22.873  50.009  0.00  0.00      A    H  
ATOM   3072  CB  ARG A 204      57.829  22.091  51.663  0.00  0.00      A    C  
ATOM   3073  HB3 ARG A 204      58.623  22.432  52.327  0.00  0.00      A    H  
ATOM   3074  HB2 ARG A 204      58.166  21.183  51.166  0.00  0.00      A    H  
ATOM   3075  CG  ARG A 204      56.564  21.779  52.484  0.00  0.00      A    C  
ATOM   3076  HG3 ARG A 204      55.779  21.433  51.811  0.00  0.00      A    H  
ATOM   3077  HG2 ARG A 204      56.217  22.686  52.972  0.00  0.00      A    H  
ATOM   3078  CD  ARG A 204      56.780  20.712  53.562  0.00  0.00      A    C  
ATOM   3079  HD3 ARG A 204      57.089  19.786  53.076  0.00  0.00      A    H  
ATOM   3080  HD2 ARG A 204      55.835  20.527  54.073  0.00  0.00      A    H  
ATOM   3081  NE  ARG A 204      57.795  21.101  54.556  0.00  0.00      A    N  
ATOM   3082  HE  ARG A 204      58.665  20.578  54.532  0.00  0.00      A    H  
ATOM   3083  CZ  ARG A 204      57.670  21.989  55.524  0.00  0.00      A    C  
ATOM   3084  NH1 ARG A 204      56.578  22.650  55.756  0.00  0.00      A    N  
ATOM   3085 1HH1 ARG A 204      55.758  22.521  55.162  0.00  0.00      A    H  
ATOM   3086 2HH1 ARG A 204      56.551  23.366  56.466  0.00  0.00      A    H  
ATOM   3087  NH2 ARG A 204      58.681  22.247  56.293  0.00  0.00      A    N  
ATOM   3088 1HH2 ARG A 204      59.582  21.883  55.999  0.00  0.00      A    H  
ATOM   3089 2HH2 ARG A 204      58.638  22.991  56.976  0.00  0.00      A    H  
ATOM   3090  C   ARG A 204      57.164  24.494  51.301  0.00  0.00      A    C  
ATOM   3091  O   ARG A 204      55.975  24.780  51.434  0.00  0.00      A    O  
ATOM   3092  N   LYS A 205      58.144  25.307  51.710  0.00  0.00      A    N  
ATOM   3093  H   LYS A 205      59.097  25.028  51.495  0.00  0.00      A    H  
ATOM   3094  CA  LYS A 205      57.907  26.700  52.116  0.00  0.00      A    C  
ATOM   3095  HA  LYS A 205      56.970  26.772  52.670  0.00  0.00      A    H  
ATOM   3096  CB  LYS A 205      59.052  27.222  53.005  0.00  0.00      A    C  
ATOM   3097  HB3 LYS A 205      58.988  28.307  53.091  0.00  0.00      A    H  
ATOM   3098  HB2 LYS A 205      60.004  26.984  52.528  0.00  0.00      A    H  
ATOM   3099  CG  LYS A 205      59.025  26.602  54.413  0.00  0.00      A    C  
ATOM   3100  HG3 LYS A 205      60.032  26.629  54.823  0.00  0.00      A    H  
ATOM   3101  HG2 LYS A 205      58.730  25.556  54.327  0.00  0.00      A    H  
ATOM   3102  CD  LYS A 205      58.081  27.281  55.416  0.00  0.00      A    C  
ATOM   3103  HD3 LYS A 205      57.861  26.562  56.205  0.00  0.00      A    H  
ATOM   3104  HD2 LYS A 205      57.145  27.550  54.925  0.00  0.00      A    H  
ATOM   3105  CE  LYS A 205      58.717  28.519  56.064  0.00  0.00      A    C  
ATOM   3106  HE3 LYS A 205      58.955  29.242  55.285  0.00  0.00      A    H  
ATOM   3107  HE2 LYS A 205      59.653  28.223  56.549  0.00  0.00      A    H  
ATOM   3108  NZ  LYS A 205      57.819  29.122  57.080  0.00  0.00      A    N1+
ATOM   3109  HZ1 LYS A 205      58.167  30.013  57.435  0.00  0.00      A    H  
ATOM   3110  HZ2 LYS A 205      56.890  29.301  56.713  0.00  0.00      A    H  
ATOM   3111  HZ3 LYS A 205      57.726  28.501  57.882  0.00  0.00      A    H  
ATOM   3112  C   LYS A 205      57.766  27.525  50.844  0.00  0.00      A    C  
ATOM   3113  O   LYS A 205      58.744  27.762  50.140  0.00  0.00      A    O  
ATOM   3114  N   ARG A 206      56.550  27.952  50.520  0.00  0.00      A    N  
ATOM   3115  H   ARG A 206      55.794  27.699  51.151  0.00  0.00      A    H  
ATOM   3116  CA  ARG A 206      56.280  28.967  49.488  0.00  0.00      A    C  
ATOM   3117  HA  ARG A 206      56.882  28.761  48.601  0.00  0.00      A    H  
ATOM   3118  CB  ARG A 206      54.783  28.942  49.114  0.00  0.00      A    C  
ATOM   3119  HB3 ARG A 206      54.638  29.561  48.229  0.00  0.00      A    H  
ATOM   3120  HB2 ARG A 206      54.210  29.384  49.930  0.00  0.00      A    H  
ATOM   3121  CG  ARG A 206      54.195  27.542  48.841  0.00  0.00      A    C  
ATOM   3122  HG3 ARG A 206      53.211  27.657  48.383  0.00  0.00      A    H  
ATOM   3123  HG2 ARG A 206      54.055  27.028  49.793  0.00  0.00      A    H  
ATOM   3124  CD  ARG A 206      55.073  26.655  47.949  0.00  0.00      A    C  
ATOM   3125  HD3 ARG A 206      54.631  25.662  47.893  0.00  0.00      A    H  
ATOM   3126  HD2 ARG A 206      56.045  26.537  48.421  0.00  0.00      A    H  
ATOM   3127  NE  ARG A 206      55.224  27.202  46.589  0.00  0.00      A    N  
ATOM   3128  HE  ARG A 206      54.433  27.682  46.173  0.00  0.00      A    H  
ATOM   3129  CZ  ARG A 206      56.297  27.147  45.826  0.00  0.00      A    C  
ATOM   3130  NH1 ARG A 206      57.397  26.558  46.180  0.00  0.00      A    N  
ATOM   3131 1HH1 ARG A 206      57.448  26.045  47.057  0.00  0.00      A    H  
ATOM   3132 2HH1 ARG A 206      58.195  26.567  45.552  0.00  0.00      A    H  
ATOM   3133  NH2 ARG A 206      56.252  27.713  44.664  0.00  0.00      A    N  
ATOM   3134 1HH2 ARG A 206      55.395  28.178  44.403  0.00  0.00      A    H  
ATOM   3135 2HH2 ARG A 206      57.064  27.763  44.062  0.00  0.00      A    H  
ATOM   3136  C   ARG A 206      56.687  30.343  50.018  0.00  0.00      A    C  
ATOM   3137  O   ARG A 206      56.715  30.537  51.231  0.00  0.00      A    O  
ATOM   3138  N   GLY A 207      56.932  31.310  49.139  0.00  0.00      A    N  
ATOM   3139  H   GLY A 207      56.929  31.098  48.150  0.00  0.00      A    H  
ATOM   3140  CA  GLY A 207      57.165  32.709  49.508  0.00  0.00      A    C  
ATOM   3141  HA3 GLY A 207      58.230  32.932  49.440  0.00  0.00      A    H  
ATOM   3142  HA2 GLY A 207      56.832  32.897  50.528  0.00  0.00      A    H  
ATOM   3143  C   GLY A 207      56.421  33.674  48.600  0.00  0.00      A    C  
ATOM   3144  O   GLY A 207      55.802  33.247  47.622  0.00  0.00      A    O  
ATOM   3145  N   LEU A 208      56.491  34.969  48.926  0.00  0.00      A    N  
ATOM   3146  H   LEU A 208      56.979  35.249  49.772  0.00  0.00      A    H  
ATOM   3147  CA  LEU A 208      55.987  36.047  48.073  0.00  0.00      A    C  
ATOM   3148  HA  LEU A 208      55.984  36.968  48.658  0.00  0.00      A    H  
ATOM   3149  CB  LEU A 208      56.995  36.224  46.909  0.00  0.00      A    C  
ATOM   3150  HB3 LEU A 208      56.706  37.085  46.319  0.00  0.00      A    H  
ATOM   3151  HB2 LEU A 208      56.928  35.346  46.266  0.00  0.00      A    H  
ATOM   3152  CG  LEU A 208      58.473  36.407  47.317  0.00  0.00      A    C  
ATOM   3153  HG  LEU A 208      58.780  35.597  47.977  0.00  0.00      A    H  
ATOM   3154  CD1 LEU A 208      59.360  36.342  46.078  0.00  0.00      A    C  
ATOM   3155 1HD1 LEU A 208      59.106  37.148  45.390  0.00  0.00      A    H  
ATOM   3156 2HD1 LEU A 208      60.403  36.432  46.381  0.00  0.00      A    H  
ATOM   3157 3HD1 LEU A 208      59.225  35.383  45.582  0.00  0.00      A    H  
ATOM   3158  CD2 LEU A 208      58.751  37.737  48.012  0.00  0.00      A    C  
ATOM   3159 1HD2 LEU A 208      58.149  37.817  48.914  0.00  0.00      A    H  
ATOM   3160 2HD2 LEU A 208      59.801  37.787  48.296  0.00  0.00      A    H  
ATOM   3161 3HD2 LEU A 208      58.519  38.571  47.352  0.00  0.00      A    H  
ATOM   3162  C   LEU A 208      54.520  35.801  47.632  0.00  0.00      A    C  
ATOM   3163  O   LEU A 208      53.700  35.292  48.402  0.00  0.00      A    O  
ATOM   3164  N   GLY A 209      54.167  36.156  46.396  0.00  0.00      A    N  
ATOM   3165  H   GLY A 209      54.875  36.566  45.799  0.00  0.00      A    H  
ATOM   3166  CA  GLY A 209      52.852  35.915  45.801  0.00  0.00      A    C  
ATOM   3167  HA3 GLY A 209      52.913  36.159  44.743  0.00  0.00      A    H  
ATOM   3168  HA2 GLY A 209      52.124  36.568  46.274  0.00  0.00      A    H  
ATOM   3169  C   GLY A 209      52.360  34.469  45.903  0.00  0.00      A    C  
ATOM   3170  O   GLY A 209      51.188  34.234  46.196  0.00  0.00      A    O  
ATOM   3171  N   ASN A 210      53.243  33.487  45.717  0.00  0.00      A    N  
ATOM   3172  H   ASN A 210      54.185  33.739  45.434  0.00  0.00      A    H  
ATOM   3173  CA  ASN A 210      52.885  32.073  45.820  0.00  0.00      A    C  
ATOM   3174  HA  ASN A 210      51.987  31.929  45.215  0.00  0.00      A    H  
ATOM   3175  CB  ASN A 210      54.021  31.223  45.217  0.00  0.00      A    C  
ATOM   3176  HB3 ASN A 210      54.705  30.892  45.999  0.00  0.00      A    H  
ATOM   3177  HB2 ASN A 210      54.594  31.824  44.510  0.00  0.00      A    H  
ATOM   3178  CG  ASN A 210      53.487  30.026  44.452  0.00  0.00      A    C  
ATOM   3179  OD1 ASN A 210      53.684  28.875  44.818  0.00  0.00      A    O  
ATOM   3180  ND2 ASN A 210      52.831  30.267  43.342  0.00  0.00      A    N  
ATOM   3181 1HD2 ASN A 210      52.688  31.234  43.050  0.00  0.00      A    H  
ATOM   3182 2HD2 ASN A 210      52.403  29.506  42.824  0.00  0.00      A    H  
ATOM   3183  C   ASN A 210      52.507  31.656  47.259  0.00  0.00      A    C  
ATOM   3184  O   ASN A 210      51.571  30.876  47.437  0.00  0.00      A    O  
ATOM   3185  N   ALA A 211      53.158  32.213  48.288  0.00  0.00      A    N  
ATOM   3186  H   ALA A 211      53.912  32.860  48.077  0.00  0.00      A    H  
ATOM   3187  CA  ALA A 211      52.730  32.074  49.686  0.00  0.00      A    C  
ATOM   3188  HA  ALA A 211      52.586  31.018  49.911  0.00  0.00      A    H  
ATOM   3189  CB  ALA A 211      53.796  32.631  50.635  0.00  0.00      A    C  
ATOM   3190  HB1 ALA A 211      53.420  32.624  51.659  0.00  0.00      A    H  
ATOM   3191  HB2 ALA A 211      54.679  32.008  50.595  0.00  0.00      A    H  
ATOM   3192  HB3 ALA A 211      54.052  33.657  50.372  0.00  0.00      A    H  
ATOM   3193  C   ALA A 211      51.396  32.776  49.953  0.00  0.00      A    C  
ATOM   3194  O   ALA A 211      50.502  32.172  50.540  0.00  0.00      A    O  
ATOM   3195  N   MET A 212      51.233  34.020  49.493  0.00  0.00      A    N  
ATOM   3196  H   MET A 212      52.020  34.468  49.033  0.00  0.00      A    H  
ATOM   3197  CA  MET A 212      49.976  34.766  49.622  0.00  0.00      A    C  
ATOM   3198  HA  MET A 212      49.758  34.909  50.681  0.00  0.00      A    H  
ATOM   3199  CB  MET A 212      50.157  36.146  48.979  0.00  0.00      A    C  
ATOM   3200  HB3 MET A 212      50.466  36.001  47.948  0.00  0.00      A    H  
ATOM   3201  HB2 MET A 212      50.951  36.686  49.496  0.00  0.00      A    H  
ATOM   3202  CG  MET A 212      48.882  36.998  49.008  0.00  0.00      A    C  
ATOM   3203  HG3 MET A 212      48.657  37.257  50.043  0.00  0.00      A    H  
ATOM   3204  HG2 MET A 212      48.044  36.425  48.614  0.00  0.00      A    H  
ATOM   3205  SD  MET A 212      48.991  38.526  48.042  0.00  0.00      A    S  
ATOM   3206  CE  MET A 212      49.213  37.849  46.375  0.00  0.00      A    C  
ATOM   3207  HE1 MET A 212      48.432  37.120  46.164  0.00  0.00      A    H  
ATOM   3208  HE2 MET A 212      49.169  38.655  45.647  0.00  0.00      A    H  
ATOM   3209  HE3 MET A 212      50.185  37.371  46.291  0.00  0.00      A    H  
ATOM   3210  C   MET A 212      48.794  33.995  49.010  0.00  0.00      A    C  
ATOM   3211  O   MET A 212      47.759  33.844  49.655  0.00  0.00      A    O  
ATOM   3212  N   ALA A 213      48.944  33.457  47.797  0.00  0.00      A    N  
ATOM   3213  H   ALA A 213      49.806  33.633  47.290  0.00  0.00      A    H  
ATOM   3214  CA  ALA A 213      47.910  32.652  47.148  0.00  0.00      A    C  
ATOM   3215  HA  ALA A 213      46.980  33.221  47.148  0.00  0.00      A    H  
ATOM   3216  CB  ALA A 213      48.327  32.418  45.696  0.00  0.00      A    C  
ATOM   3217  HB1 ALA A 213      47.558  31.839  45.184  0.00  0.00      A    H  
ATOM   3218  HB2 ALA A 213      48.437  33.381  45.197  0.00  0.00      A    H  
ATOM   3219  HB3 ALA A 213      49.275  31.879  45.659  0.00  0.00      A    H  
ATOM   3220  C   ALA A 213      47.630  31.327  47.881  0.00  0.00      A    C  
ATOM   3221  O   ALA A 213      46.469  30.944  48.027  0.00  0.00      A    O  
ATOM   3222  N   ALA A 214      48.662  30.645  48.395  0.00  0.00      A    N  
ATOM   3223  H   ALA A 214      49.606  30.976  48.229  0.00  0.00      A    H  
ATOM   3224  CA  ALA A 214      48.484  29.463  49.242  0.00  0.00      A    C  
ATOM   3225  HA  ALA A 214      47.880  28.742  48.692  0.00  0.00      A    H  
ATOM   3226  CB  ALA A 214      49.862  28.842  49.506  0.00  0.00      A    C  
ATOM   3227  HB1 ALA A 214      50.497  29.550  50.038  0.00  0.00      A    H  
ATOM   3228  HB2 ALA A 214      49.748  27.944  50.112  0.00  0.00      A    H  
ATOM   3229  HB3 ALA A 214      50.339  28.575  48.563  0.00  0.00      A    H  
ATOM   3230  C   ALA A 214      47.740  29.784  50.559  0.00  0.00      A    C  
ATOM   3231  O   ALA A 214      46.853  29.039  50.978  0.00  0.00      A    O  
ATOM   3232  N   GLY A 215      48.042  30.925  51.180  0.00  0.00      A    N  
ATOM   3233  H   GLY A 215      48.820  31.469  50.820  0.00  0.00      A    H  
ATOM   3234  CA  GLY A 215      47.404  31.384  52.412  0.00  0.00      A    C  
ATOM   3235  HA3 GLY A 215      47.989  32.219  52.787  0.00  0.00      A    H  
ATOM   3236  HA2 GLY A 215      47.420  30.586  53.153  0.00  0.00      A    H  
ATOM   3237  C   GLY A 215      45.956  31.846  52.222  0.00  0.00      A    C  
ATOM   3238  O   GLY A 215      45.089  31.503  53.030  0.00  0.00      A    O  
ATOM   3239  N   LEU A 216      45.659  32.563  51.134  0.00  0.00      A    N  
ATOM   3240  H   LEU A 216      46.420  32.867  50.534  0.00  0.00      A    H  
ATOM   3241  CA  LEU A 216      44.288  32.920  50.757  0.00  0.00      A    C  
ATOM   3242  HA  LEU A 216      43.784  33.326  51.634  0.00  0.00      A    H  
ATOM   3243  CB  LEU A 216      44.305  34.004  49.662  0.00  0.00      A    C  
ATOM   3244  HB3 LEU A 216      43.297  34.103  49.264  0.00  0.00      A    H  
ATOM   3245  HB2 LEU A 216      44.953  33.669  48.851  0.00  0.00      A    H  
ATOM   3246  CG  LEU A 216      44.766  35.398  50.142  0.00  0.00      A    C  
ATOM   3247  HG  LEU A 216      45.752  35.322  50.596  0.00  0.00      A    H  
ATOM   3248  CD1 LEU A 216      44.858  36.351  48.950  0.00  0.00      A    C  
ATOM   3249 1HD1 LEU A 216      43.873  36.504  48.511  0.00  0.00      A    H  
ATOM   3250 2HD1 LEU A 216      45.251  37.312  49.282  0.00  0.00      A    H  
ATOM   3251 3HD1 LEU A 216      45.539  35.945  48.204  0.00  0.00      A    H  
ATOM   3252  CD2 LEU A 216      43.805  36.025  51.157  0.00  0.00      A    C  
ATOM   3253 1HD2 LEU A 216      42.795  36.059  50.750  0.00  0.00      A    H  
ATOM   3254 2HD2 LEU A 216      43.809  35.454  52.085  0.00  0.00      A    H  
ATOM   3255 3HD2 LEU A 216      44.133  37.040  51.387  0.00  0.00      A    H  
ATOM   3256  C   LEU A 216      43.467  31.686  50.339  0.00  0.00      A    C  
ATOM   3257  O   LEU A 216      42.303  31.580  50.728  0.00  0.00      A    O  
ATOM   3258  N   ARG A 217      44.066  30.692  49.659  0.00  0.00      A    N  
ATOM   3259  H   ARG A 217      45.007  30.839  49.302  0.00  0.00      A    H  
ATOM   3260  CA  ARG A 217      43.414  29.387  49.445  0.00  0.00      A    C  
ATOM   3261  HA  ARG A 217      42.477  29.580  48.926  0.00  0.00      A    H  
ATOM   3262  CB  ARG A 217      44.278  28.455  48.575  0.00  0.00      A    C  
ATOM   3263  HB3 ARG A 217      45.222  28.262  49.083  0.00  0.00      A    H  
ATOM   3264  HB2 ARG A 217      44.502  28.949  47.628  0.00  0.00      A    H  
ATOM   3265  CG  ARG A 217      43.594  27.101  48.290  0.00  0.00      A    C  
ATOM   3266  HG3 ARG A 217      43.239  26.650  49.216  0.00  0.00      A    H  
ATOM   3267  HG2 ARG A 217      44.327  26.415  47.880  0.00  0.00      A    H  
ATOM   3268  CD  ARG A 217      42.428  27.227  47.301  0.00  0.00      A    C  
ATOM   3269  HD3 ARG A 217      42.819  27.542  46.333  0.00  0.00      A    H  
ATOM   3270  HD2 ARG A 217      41.738  28.002  47.637  0.00  0.00      A    H  
ATOM   3271  NE  ARG A 217      41.706  25.950  47.143  0.00  0.00      A    N  
ATOM   3272  HE  ARG A 217      42.037  25.302  46.435  0.00  0.00      A    H  
ATOM   3273  CZ  ARG A 217      40.587  25.597  47.750  0.00  0.00      A    C  
ATOM   3274  NH1 ARG A 217      40.039  26.320  48.684  0.00  0.00      A    N  
ATOM   3275 1HH1 ARG A 217      40.492  27.145  49.023  0.00  0.00      A    H  
ATOM   3276 2HH1 ARG A 217      39.149  26.022  49.086  0.00  0.00      A    H  
ATOM   3277  NH2 ARG A 217      40.007  24.487  47.420  0.00  0.00      A    N  
ATOM   3278 1HH2 ARG A 217      40.406  23.924  46.681  0.00  0.00      A    H  
ATOM   3279 2HH2 ARG A 217      39.075  24.275  47.765  0.00  0.00      A    H  
ATOM   3280  C   ARG A 217      43.052  28.717  50.770  0.00  0.00      A    C  
ATOM   3281  O   ARG A 217      41.925  28.241  50.891  0.00  0.00      A    O  
HETATM 3282  N   HID A 218      43.958  28.705  51.755  0.00  0.00      A    N  
HETATM 3283  H   HID A 218      44.886  29.068  51.561  0.00  0.00      A    H  
HETATM 3284  CA  HID A 218      43.673  28.188  53.101  0.00  0.00      A    C  
HETATM 3285  HA  HID A 218      43.358  27.149  52.999  0.00  0.00      A    H  
HETATM 3286  CB  HID A 218      44.946  28.194  53.966  0.00  0.00      A    C  
HETATM 3287  HB3 HID A 218      45.275  29.218  54.130  0.00  0.00      A    H  
HETATM 3288  HB2 HID A 218      45.737  27.680  53.418  0.00  0.00      A    H  
HETATM 3289  CG  HID A 218      44.797  27.513  55.313  0.00  0.00      A    C  
HETATM 3290  ND1 HID A 218      44.796  26.157  55.542  0.00  0.00      A    N  
HETATM 3291  HD1 HID A 218      44.863  25.414  54.844  0.00  0.00      A    H  
HETATM 3292  CE1 HID A 218      44.686  25.940  56.860  0.00  0.00      A    C  
HETATM 3293  HE1 HID A 218      44.655  24.958  57.320  0.00  0.00      A    H  
HETATM 3294  NE2 HID A 218      44.629  27.106  57.525  0.00  0.00      A    N  
HETATM 3295  CD2 HID A 218      44.690  28.109  56.544  0.00  0.00      A    C  
HETATM 3296  HD2 HID A 218      44.668  29.172  56.730  0.00  0.00      A    H  
HETATM 3297  C   HID A 218      42.511  28.946  53.766  0.00  0.00      A    C  
HETATM 3298  O   HID A 218      41.625  28.308  54.321  0.00  0.00      A    O  
ATOM   3299  N   ALA A 219      42.433  30.277  53.633  0.00  0.00      A    N  
ATOM   3300  H   ALA A 219      43.204  30.770  53.198  0.00  0.00      A    H  
ATOM   3301  CA  ALA A 219      41.320  31.079  54.157  0.00  0.00      A    C  
ATOM   3302  HA  ALA A 219      41.210  30.849  55.217  0.00  0.00      A    H  
ATOM   3303  CB  ALA A 219      41.689  32.562  54.018  0.00  0.00      A    C  
ATOM   3304  HB1 ALA A 219      42.644  32.754  54.509  0.00  0.00      A    H  
ATOM   3305  HB2 ALA A 219      41.763  32.840  52.967  0.00  0.00      A    H  
ATOM   3306  HB3 ALA A 219      40.925  33.179  54.489  0.00  0.00      A    H  
ATOM   3307  C   ALA A 219      39.957  30.768  53.504  0.00  0.00      A    C  
ATOM   3308  O   ALA A 219      38.927  30.866  54.179  0.00  0.00      A    O  
ATOM   3309  N   LEU A 220      39.939  30.365  52.227  0.00  0.00      A    N  
ATOM   3310  H   LEU A 220      40.815  30.403  51.716  0.00  0.00      A    H  
ATOM   3311  CA  LEU A 220      38.748  29.855  51.531  0.00  0.00      A    C  
ATOM   3312  HA  LEU A 220      37.885  30.465  51.794  0.00  0.00      A    H  
ATOM   3313  CB  LEU A 220      38.981  29.911  50.008  0.00  0.00      A    C  
ATOM   3314  HB3 LEU A 220      38.170  29.375  49.509  0.00  0.00      A    H  
ATOM   3315  HB2 LEU A 220      39.909  29.387  49.776  0.00  0.00      A    H  
ATOM   3316  CG  LEU A 220      39.056  31.331  49.416  0.00  0.00      A    C  
ATOM   3317  HG  LEU A 220      39.810  31.911  49.947  0.00  0.00      A    H  
ATOM   3318  CD1 LEU A 220      39.467  31.242  47.940  0.00  0.00      A    C  
ATOM   3319 1HD1 LEU A 220      39.488  32.240  47.506  0.00  0.00      A    H  
ATOM   3320 2HD1 LEU A 220      40.461  30.801  47.856  0.00  0.00      A    H  
ATOM   3321 3HD1 LEU A 220      38.753  30.631  47.385  0.00  0.00      A    H  
ATOM   3322  CD2 LEU A 220      37.714  32.065  49.524  0.00  0.00      A    C  
ATOM   3323 1HD2 LEU A 220      36.947  31.534  48.960  0.00  0.00      A    H  
ATOM   3324 2HD2 LEU A 220      37.404  32.159  50.563  0.00  0.00      A    H  
ATOM   3325 3HD2 LEU A 220      37.830  33.065  49.117  0.00  0.00      A    H  
ATOM   3326  C   LEU A 220      38.400  28.421  51.951  0.00  0.00      A    C  
ATOM   3327  O   LEU A 220      37.224  28.119  52.155  0.00  0.00      A    O  
ATOM   3328  N   LEU A 221      39.413  27.561  52.103  0.00  0.00      A    N  
ATOM   3329  H   LEU A 221      40.345  27.907  51.904  0.00  0.00      A    H  
ATOM   3330  CA  LEU A 221      39.293  26.139  52.447  0.00  0.00      A    C  
ATOM   3331  HA  LEU A 221      38.535  25.690  51.807  0.00  0.00      A    H  
ATOM   3332  CB  LEU A 221      40.663  25.492  52.156  0.00  0.00      A    C  
ATOM   3333  HB3 LEU A 221      41.397  25.917  52.841  0.00  0.00      A    H  
ATOM   3334  HB2 LEU A 221      40.963  25.758  51.143  0.00  0.00      A    H  
ATOM   3335  CG  LEU A 221      40.728  23.959  52.271  0.00  0.00      A    C  
ATOM   3336  HG  LEU A 221      40.497  23.671  53.296  0.00  0.00      A    H  
ATOM   3337  CD1 LEU A 221      39.749  23.263  51.317  0.00  0.00      A    C  
ATOM   3338 1HD1 LEU A 221      39.921  23.590  50.291  0.00  0.00      A    H  
ATOM   3339 2HD1 LEU A 221      39.895  22.187  51.376  0.00  0.00      A    H  
ATOM   3340 3HD1 LEU A 221      38.720  23.483  51.600  0.00  0.00      A    H  
ATOM   3341  CD2 LEU A 221      42.159  23.501  51.952  0.00  0.00      A    C  
ATOM   3342 1HD2 LEU A 221      42.861  23.991  52.625  0.00  0.00      A    H  
ATOM   3343 2HD2 LEU A 221      42.242  22.422  52.086  0.00  0.00      A    H  
ATOM   3344 3HD2 LEU A 221      42.417  23.754  50.923  0.00  0.00      A    H  
ATOM   3345  C   LEU A 221      38.836  25.932  53.898  0.00  0.00      A    C  
ATOM   3346  O   LEU A 221      37.980  25.092  54.164  0.00  0.00      A    O  
ATOM   3347  N   GLU A 222      39.341  26.758  54.812  0.00  0.00      A    N  
ATOM   3348  H   GLU A 222      40.097  27.365  54.507  0.00  0.00      A    H  
ATOM   3349  CA  GLU A 222      38.915  26.905  56.207  0.00  0.00      A    C  
ATOM   3350  HA  GLU A 222      39.096  25.971  56.743  0.00  0.00      A    H  
ATOM   3351  CB  GLU A 222      39.800  28.016  56.800  0.00  0.00      A    C  
ATOM   3352  HB3 GLU A 222      39.634  28.931  56.228  0.00  0.00      A    H  
ATOM   3353  HB2 GLU A 222      40.845  27.725  56.685  0.00  0.00      A    H  
ATOM   3354  CG  GLU A 222      39.572  28.329  58.276  0.00  0.00      A    C  
ATOM   3355  HG3 GLU A 222      39.911  27.491  58.885  0.00  0.00      A    H  
ATOM   3356  HG2 GLU A 222      38.513  28.489  58.465  0.00  0.00      A    H  
ATOM   3357  CD  GLU A 222      40.334  29.592  58.662  0.00  0.00      A    C  
ATOM   3358  OE1 GLU A 222      39.689  30.584  59.069  0.00  0.00      A    O  
ATOM   3359  OE2 GLU A 222      41.585  29.605  58.620  0.00  0.00      A    O  
ATOM   3360  C   GLU A 222      37.422  27.271  56.323  0.00  0.00      A    C  
ATOM   3361  O   GLU A 222      36.730  26.817  57.240  0.00  0.00      A    O  
ATOM   3362  N   ARG A 223      36.921  28.076  55.380  0.00  0.00      A    N  
ATOM   3363  H   ARG A 223      37.562  28.417  54.676  0.00  0.00      A    H  
ATOM   3364  CA  ARG A 223      35.513  28.486  55.244  0.00  0.00      A    C  
ATOM   3365  HA  ARG A 223      35.015  28.399  56.210  0.00  0.00      A    H  
ATOM   3366  CB  ARG A 223      35.482  29.964  54.816  0.00  0.00      A    C  
ATOM   3367  HB3 ARG A 223      34.451  30.262  54.618  0.00  0.00      A    H  
ATOM   3368  HB2 ARG A 223      36.066  30.089  53.904  0.00  0.00      A    H  
ATOM   3369  CG  ARG A 223      36.048  30.885  55.905  0.00  0.00      A    C  
ATOM   3370  HG3 ARG A 223      37.057  30.573  56.171  0.00  0.00      A    H  
ATOM   3371  HG2 ARG A 223      35.421  30.810  56.792  0.00  0.00      A    H  
ATOM   3372  CD  ARG A 223      36.088  32.343  55.436  0.00  0.00      A    C  
ATOM   3373  HD3 ARG A 223      35.084  32.647  55.138  0.00  0.00      A    H  
ATOM   3374  HD2 ARG A 223      36.748  32.435  54.573  0.00  0.00      A    H  
ATOM   3375  NE  ARG A 223      36.539  33.232  56.514  0.00  0.00      A    N  
ATOM   3376  HE  ARG A 223      35.810  33.676  57.056  0.00  0.00      A    H  
ATOM   3377  CZ  ARG A 223      37.777  33.385  56.963  0.00  0.00      A    C  
ATOM   3378  NH1 ARG A 223      38.809  32.766  56.433  0.00  0.00      A    N  
ATOM   3379 1HH1 ARG A 223      38.678  32.106  55.678  0.00  0.00      A    H  
ATOM   3380 2HH1 ARG A 223      39.704  32.839  56.906  0.00  0.00      A    H  
ATOM   3381  NH2 ARG A 223      37.982  34.171  57.992  0.00  0.00      A    N  
ATOM   3382 1HH2 ARG A 223      37.208  34.674  58.416  0.00  0.00      A    H  
ATOM   3383 2HH2 ARG A 223      38.903  34.304  58.394  0.00  0.00      A    H  
ATOM   3384  C   ARG A 223      34.732  27.596  54.254  0.00  0.00      A    C  
ATOM   3385  O   ARG A 223      33.575  27.872  53.938  0.00  0.00      A    O  
ATOM   3386  N   LYS A 224      35.376  26.552  53.718  0.00  0.00      A    N  
ATOM   3387  H   LYS A 224      36.322  26.385  54.034  0.00  0.00      A    H  
ATOM   3388  CA  LYS A 224      34.814  25.542  52.809  0.00  0.00      A    C  
ATOM   3389  HA  LYS A 224      35.647  24.917  52.485  0.00  0.00      A    H  
ATOM   3390  CB  LYS A 224      33.853  24.633  53.613  0.00  0.00      A    C  
ATOM   3391  HB3 LYS A 224      33.366  23.932  52.940  0.00  0.00      A    H  
ATOM   3392  HB2 LYS A 224      33.076  25.235  54.082  0.00  0.00      A    H  
ATOM   3393  CG  LYS A 224      34.616  23.841  54.696  0.00  0.00      A    C  
ATOM   3394  HG3 LYS A 224      35.100  24.541  55.378  0.00  0.00      A    H  
ATOM   3395  HG2 LYS A 224      35.397  23.244  54.221  0.00  0.00      A    H  
ATOM   3396  CD  LYS A 224      33.734  22.914  55.545  0.00  0.00      A    C  
ATOM   3397  HD3 LYS A 224      32.894  23.481  55.953  0.00  0.00      A    H  
ATOM   3398  HD2 LYS A 224      34.335  22.552  56.380  0.00  0.00      A    H  
ATOM   3399  CE  LYS A 224      33.214  21.711  54.749  0.00  0.00      A    C  
ATOM   3400  HE3 LYS A 224      34.051  21.245  54.220  0.00  0.00      A    H  
ATOM   3401  HE2 LYS A 224      32.495  22.061  54.004  0.00  0.00      A    H  
ATOM   3402  NZ  LYS A 224      32.579  20.710  55.639  0.00  0.00      A    N1+
ATOM   3403  HZ1 LYS A 224      32.130  19.966  55.112  0.00  0.00      A    H  
ATOM   3404  HZ2 LYS A 224      33.259  20.271  56.253  0.00  0.00      A    H  
ATOM   3405  HZ3 LYS A 224      31.885  21.136  56.249  0.00  0.00      A    H  
ATOM   3406  C   LYS A 224      34.227  26.131  51.497  0.00  0.00      A    C  
ATOM   3407  O   LYS A 224      33.297  25.565  50.915  0.00  0.00      A    O  
ATOM   3408  N   VAL A 225      34.724  27.288  51.044  0.00  0.00      A    N  
ATOM   3409  H   VAL A 225      35.585  27.611  51.482  0.00  0.00      A    H  
ATOM   3410  CA  VAL A 225      34.129  28.106  49.962  0.00  0.00      A    C  
ATOM   3411  HA  VAL A 225      33.052  28.114  50.123  0.00  0.00      A    H  
ATOM   3412  CB  VAL A 225      34.620  29.576  50.020  0.00  0.00      A    C  
ATOM   3413  HB  VAL A 225      35.711  29.584  49.991  0.00  0.00      A    H  
ATOM   3414  CG1 VAL A 225      34.094  30.435  48.855  0.00  0.00      A    C  
ATOM   3415 1HG1 VAL A 225      34.502  30.086  47.907  0.00  0.00      A    H  
ATOM   3416 2HG1 VAL A 225      33.005  30.390  48.818  0.00  0.00      A    H  
ATOM   3417 3HG1 VAL A 225      34.400  31.473  48.990  0.00  0.00      A    H  
ATOM   3418  CG2 VAL A 225      34.182  30.244  51.331  0.00  0.00      A    C  
ATOM   3419 1HG2 VAL A 225      33.095  30.252  51.399  0.00  0.00      A    H  
ATOM   3420 2HG2 VAL A 225      34.588  29.698  52.177  0.00  0.00      A    H  
ATOM   3421 3HG2 VAL A 225      34.555  31.268  51.374  0.00  0.00      A    H  
ATOM   3422  C   VAL A 225      34.457  27.514  48.579  0.00  0.00      A    C  
ATOM   3423  O   VAL A 225      35.640  27.320  48.299  0.00  0.00      A    O  
ATOM   3424  N   PRO A 226      33.460  27.261  47.703  0.00  0.00      A    N  
ATOM   3425  CD  PRO A 226      32.031  27.435  47.923  0.00  0.00      A    C  
ATOM   3426  HD3 PRO A 226      31.693  26.705  48.656  0.00  0.00      A    H  
ATOM   3427  HD2 PRO A 226      31.798  28.444  48.261  0.00  0.00      A    H  
ATOM   3428  CG  PRO A 226      31.355  27.155  46.581  0.00  0.00      A    C  
ATOM   3429  HG3 PRO A 226      30.359  26.730  46.710  0.00  0.00      A    H  
ATOM   3430  HG2 PRO A 226      31.306  28.070  45.994  0.00  0.00      A    H  
ATOM   3431  CB  PRO A 226      32.312  26.171  45.915  0.00  0.00      A    C  
ATOM   3432  HB3 PRO A 226      32.109  25.164  46.282  0.00  0.00      A    H  
ATOM   3433  HB2 PRO A 226      32.238  26.196  44.827  0.00  0.00      A    H  
ATOM   3434  CA  PRO A 226      33.687  26.622  46.415  0.00  0.00      A    C  
ATOM   3435  HA  PRO A 226      34.300  25.733  46.571  0.00  0.00      A    H  
ATOM   3436  C   PRO A 226      34.413  27.538  45.423  0.00  0.00      A    C  
ATOM   3437  O   PRO A 226      34.206  28.756  45.373  0.00  0.00      A    O  
ATOM   3438  N   LEU A 227      35.264  26.897  44.620  0.00  0.00      A    N  
ATOM   3439  H   LEU A 227      35.287  25.884  44.693  0.00  0.00      A    H  
ATOM   3440  CA  LEU A 227      36.239  27.500  43.716  0.00  0.00      A    C  
ATOM   3441  HA  LEU A 227      35.877  28.470  43.385  0.00  0.00      A    H  
ATOM   3442  CB  LEU A 227      37.554  27.711  44.502  0.00  0.00      A    C  
ATOM   3443  HB3 LEU A 227      37.763  26.806  45.073  0.00  0.00      A    H  
ATOM   3444  HB2 LEU A 227      37.386  28.511  45.226  0.00  0.00      A    H  
ATOM   3445  CG  LEU A 227      38.816  28.045  43.677  0.00  0.00      A    C  
ATOM   3446  HG  LEU A 227      39.039  27.213  43.009  0.00  0.00      A    H  
ATOM   3447  CD1 LEU A 227      38.669  29.316  42.830  0.00  0.00      A    C  
ATOM   3448 1HD1 LEU A 227      39.575  29.473  42.244  0.00  0.00      A    H  
ATOM   3449 2HD1 LEU A 227      37.826  29.223  42.145  0.00  0.00      A    H  
ATOM   3450 3HD1 LEU A 227      38.519  30.174  43.483  0.00  0.00      A    H  
ATOM   3451  CD2 LEU A 227      40.004  28.203  44.636  0.00  0.00      A    C  
ATOM   3452 1HD2 LEU A 227      40.150  27.276  45.187  0.00  0.00      A    H  
ATOM   3453 2HD2 LEU A 227      40.910  28.420  44.074  0.00  0.00      A    H  
ATOM   3454 3HD2 LEU A 227      39.817  29.016  45.340  0.00  0.00      A    H  
ATOM   3455  C   LEU A 227      36.369  26.590  42.490  0.00  0.00      A    C  
ATOM   3456  O   LEU A 227      37.093  25.591  42.517  0.00  0.00      A    O  
ATOM   3457  N   TRP A 228      35.632  26.912  41.426  0.00  0.00      A    N  
ATOM   3458  H   TRP A 228      35.043  27.735  41.477  0.00  0.00      A    H  
ATOM   3459  CA  TRP A 228      35.584  26.121  40.196  0.00  0.00      A    C  
ATOM   3460  HA  TRP A 228      35.741  25.068  40.431  0.00  0.00      A    H  
ATOM   3461  CB  TRP A 228      34.197  26.241  39.546  0.00  0.00      A    C  
ATOM   3462  HB3 TRP A 228      34.215  25.670  38.618  0.00  0.00      A    H  
ATOM   3463  HB2 TRP A 228      34.033  27.285  39.274  0.00  0.00      A    H  
ATOM   3464  CG  TRP A 228      32.993  25.781  40.317  0.00  0.00      A    C  
ATOM   3465  CD1 TRP A 228      32.972  25.152  41.516  0.00  0.00      A    C  
ATOM   3466  HD1 TRP A 228      33.845  24.888  42.100  0.00  0.00      A    H  
ATOM   3467  NE1 TRP A 228      31.664  24.931  41.905  0.00  0.00      A    N  
ATOM   3468  HE1 TRP A 228      31.401  24.513  42.795  0.00  0.00      A    H  
ATOM   3469  CE2 TRP A 228      30.772  25.392  40.965  0.00  0.00      A    C  
ATOM   3470  CZ2 TRP A 228      29.372  25.414  40.902  0.00  0.00      A    C  
ATOM   3471  HZ2 TRP A 228      28.791  25.010  41.717  0.00  0.00      A    H  
ATOM   3472  CH2 TRP A 228      28.743  25.982  39.781  0.00  0.00      A    C  
ATOM   3473  HH2 TRP A 228      27.662  26.020  39.727  0.00  0.00      A    H  
ATOM   3474  CZ3 TRP A 228      29.525  26.517  38.741  0.00  0.00      A    C  
ATOM   3475  HZ3 TRP A 228      29.047  26.976  37.888  0.00  0.00      A    H  
ATOM   3476  CE3 TRP A 228      30.930  26.490  38.816  0.00  0.00      A    C  
ATOM   3477  HE3 TRP A 228      31.516  26.923  38.021  0.00  0.00      A    H  
ATOM   3478  CD2 TRP A 228      31.591  25.932  39.931  0.00  0.00      A    C  
ATOM   3479  C   TRP A 228      36.686  26.573  39.226  0.00  0.00      A    C  
ATOM   3480  O   TRP A 228      36.582  27.633  38.608  0.00  0.00      A    O  
ATOM   3481  N   LEU A 229      37.735  25.759  39.083  0.00  0.00      A    N  
ATOM   3482  H   LEU A 229      37.763  24.914  39.639  0.00  0.00      A    H  
ATOM   3483  CA  LEU A 229      38.813  25.966  38.109  0.00  0.00      A    C  
ATOM   3484  HA  LEU A 229      39.027  27.034  38.024  0.00  0.00      A    H  
ATOM   3485  CB  LEU A 229      40.093  25.248  38.582  0.00  0.00      A    C  
ATOM   3486  HB3 LEU A 229      40.901  25.506  37.896  0.00  0.00      A    H  
ATOM   3487  HB2 LEU A 229      39.929  24.171  38.513  0.00  0.00      A    H  
ATOM   3488  CG  LEU A 229      40.550  25.572  40.019  0.00  0.00      A    C  
ATOM   3489  HG  LEU A 229      39.848  25.129  40.722  0.00  0.00      A    H  
ATOM   3490  CD1 LEU A 229      41.928  24.952  40.271  0.00  0.00      A    C  
ATOM   3491 1HD1 LEU A 229      42.221  25.117  41.306  0.00  0.00      A    H  
ATOM   3492 2HD1 LEU A 229      41.901  23.880  40.078  0.00  0.00      A    H  
ATOM   3493 3HD1 LEU A 229      42.661  25.413  39.616  0.00  0.00      A    H  
ATOM   3494  CD2 LEU A 229      40.612  27.073  40.316  0.00  0.00      A    C  
ATOM   3495 1HD2 LEU A 229      40.921  27.208  41.348  0.00  0.00      A    H  
ATOM   3496 2HD2 LEU A 229      41.317  27.565  39.646  0.00  0.00      A    H  
ATOM   3497 3HD2 LEU A 229      39.626  27.521  40.213  0.00  0.00      A    H  
ATOM   3498  C   LEU A 229      38.381  25.501  36.713  0.00  0.00      A    C  
ATOM   3499  O   LEU A 229      37.339  24.857  36.557  0.00  0.00      A    O  
ATOM   3500  N   ASN A 230      39.164  25.840  35.689  0.00  0.00      A    N  
ATOM   3501  H   ASN A 230      39.990  26.395  35.898  0.00  0.00      A    H  
ATOM   3502  CA  ASN A 230      38.888  25.559  34.276  0.00  0.00      A    C  
ATOM   3503  HA  ASN A 230      39.547  26.213  33.707  0.00  0.00      A    H  
ATOM   3504  CB  ASN A 230      39.286  24.107  33.945  0.00  0.00      A    C  
ATOM   3505  HB3 ASN A 230      38.595  23.420  34.434  0.00  0.00      A    H  
ATOM   3506  HB2 ASN A 230      40.286  23.919  34.334  0.00  0.00      A    H  
ATOM   3507  CG  ASN A 230      39.306  23.820  32.444  0.00  0.00      A    C  
ATOM   3508  OD1 ASN A 230      39.367  24.723  31.618  0.00  0.00      A    O  
ATOM   3509  ND2 ASN A 230      39.248  22.562  32.049  0.00  0.00      A    N  
ATOM   3510 1HD2 ASN A 230      39.235  21.813  32.730  0.00  0.00      A    H  
ATOM   3511 2HD2 ASN A 230      39.235  22.368  31.058  0.00  0.00      A    H  
ATOM   3512  C   ASN A 230      37.442  25.929  33.864  0.00  0.00      A    C  
ATOM   3513  O   ASN A 230      36.780  25.197  33.128  0.00  0.00      A    O  
ATOM   3514  N   THR A 231      36.920  27.045  34.388  0.00  0.00      A    N  
ATOM   3515  H   THR A 231      37.513  27.579  35.018  0.00  0.00      A    H  
ATOM   3516  CA  THR A 231      35.534  27.514  34.232  0.00  0.00      A    C  
ATOM   3517  HA  THR A 231      34.956  26.826  33.615  0.00  0.00      A    H  
ATOM   3518  CB  THR A 231      34.864  27.556  35.612  0.00  0.00      A    C  
ATOM   3519  HB  THR A 231      35.450  28.183  36.287  0.00  0.00      A    H  
ATOM   3520  CG2 THR A 231      33.422  28.064  35.588  0.00  0.00      A    C  
ATOM   3521 1HG2 THR A 231      33.392  29.104  35.264  0.00  0.00      A    H  
ATOM   3522 2HG2 THR A 231      32.821  27.463  34.910  0.00  0.00      A    H  
ATOM   3523 3HG2 THR A 231      33.005  28.007  36.592  0.00  0.00      A    H  
ATOM   3524  OG1 THR A 231      34.828  26.234  36.104  0.00  0.00      A    O  
ATOM   3525  HG1 THR A 231      35.740  25.930  36.217  0.00  0.00      A    H  
ATOM   3526  C   THR A 231      35.543  28.887  33.547  0.00  0.00      A    C  
ATOM   3527  O   THR A 231      35.656  29.902  34.237  0.00  0.00      A    O  
ATOM   3528  N   PRO A 232      35.498  28.947  32.200  0.00  0.00      A    N  
ATOM   3529  CD  PRO A 232      35.741  27.841  31.278  0.00  0.00      A    C  
ATOM   3530  HD3 PRO A 232      36.560  27.211  31.618  0.00  0.00      A    H  
ATOM   3531  HD2 PRO A 232      34.840  27.248  31.152  0.00  0.00      A    H  
ATOM   3532  CG  PRO A 232      36.121  28.467  29.942  0.00  0.00      A    C  
ATOM   3533  HG3 PRO A 232      37.201  28.603  29.892  0.00  0.00      A    H  
ATOM   3534  HG2 PRO A 232      35.772  27.862  29.105  0.00  0.00      A    H  
ATOM   3535  CB  PRO A 232      35.425  29.821  29.979  0.00  0.00      A    C  
ATOM   3536  HB3 PRO A 232      35.950  30.563  29.377  0.00  0.00      A    H  
ATOM   3537  HB2 PRO A 232      34.404  29.693  29.618  0.00  0.00      A    H  
ATOM   3538  CA  PRO A 232      35.414  30.201  31.463  0.00  0.00      A    C  
ATOM   3539  HA  PRO A 232      36.295  30.794  31.693  0.00  0.00      A    H  
ATOM   3540  C   PRO A 232      34.168  31.019  31.799  0.00  0.00      A    C  
ATOM   3541  O   PRO A 232      33.054  30.504  31.774  0.00  0.00      A    O  
ATOM   3542  N   PHE A 233      34.348  32.322  32.020  0.00  0.00      A    N  
ATOM   3543  H   PHE A 233      35.289  32.683  32.110  0.00  0.00      A    H  
ATOM   3544  CA  PHE A 233      33.256  33.292  31.999  0.00  0.00      A    C  
ATOM   3545  HA  PHE A 233      32.469  32.956  32.673  0.00  0.00      A    H  
ATOM   3546  CB  PHE A 233      33.810  34.627  32.508  0.00  0.00      A    C  
ATOM   3547  HB3 PHE A 233      34.701  34.877  31.932  0.00  0.00      A    H  
ATOM   3548  HB2 PHE A 233      34.117  34.508  33.548  0.00  0.00      A    H  
ATOM   3549  CG  PHE A 233      32.860  35.797  32.405  0.00  0.00      A    C  
ATOM   3550  CD1 PHE A 233      32.845  36.575  31.233  0.00  0.00      A    C  
ATOM   3551  HD1 PHE A 233      33.496  36.328  30.405  0.00  0.00      A    H  
ATOM   3552  CE1 PHE A 233      31.983  37.675  31.133  0.00  0.00      A    C  
ATOM   3553  HE1 PHE A 233      31.976  38.251  30.222  0.00  0.00      A    H  
ATOM   3554  CZ  PHE A 233      31.147  38.017  32.211  0.00  0.00      A    C  
ATOM   3555  HZ  PHE A 233      30.497  38.876  32.140  0.00  0.00      A    H  
ATOM   3556  CE2 PHE A 233      31.158  37.236  33.381  0.00  0.00      A    C  
ATOM   3557  HE2 PHE A 233      30.521  37.492  34.213  0.00  0.00      A    H  
ATOM   3558  CD2 PHE A 233      32.010  36.123  33.477  0.00  0.00      A    C  
ATOM   3559  HD2 PHE A 233      32.025  35.530  34.380  0.00  0.00      A    H  
ATOM   3560  C   PHE A 233      32.666  33.420  30.582  0.00  0.00      A    C  
ATOM   3561  O   PHE A 233      33.406  33.360  29.597  0.00  0.00      A    O  
ATOM   3562  N   GLU A 234      31.351  33.634  30.473  0.00  0.00      A    N  
ATOM   3563  H   GLU A 234      30.797  33.635  31.321  0.00  0.00      A    H  
ATOM   3564  CA  GLU A 234      30.659  33.894  29.202  0.00  0.00      A    C  
ATOM   3565  HA  GLU A 234      31.358  33.788  28.373  0.00  0.00      A    H  
ATOM   3566  CB  GLU A 234      29.544  32.857  28.989  0.00  0.00      A    C  
ATOM   3567  HB3 GLU A 234      28.875  33.202  28.199  0.00  0.00      A    H  
ATOM   3568  HB2 GLU A 234      28.961  32.783  29.896  0.00  0.00      A    H  
ATOM   3569  CG  GLU A 234      30.055  31.454  28.633  0.00  0.00      A    C  
ATOM   3570  HG3 GLU A 234      29.290  30.725  28.902  0.00  0.00      A    H  
ATOM   3571  HG2 GLU A 234      30.959  31.217  29.196  0.00  0.00      A    H  
ATOM   3572  CD  GLU A 234      30.313  31.342  27.138  0.00  0.00      A    C  
ATOM   3573  OE1 GLU A 234      31.462  31.541  26.686  0.00  0.00      A    O  
ATOM   3574  OE2 GLU A 234      29.341  31.121  26.380  0.00  0.00      A    O  
ATOM   3575  C   GLU A 234      30.104  35.330  29.137  0.00  0.00      A    C  
ATOM   3576  O   GLU A 234      30.509  36.085  28.252  0.00  0.00      A    O  
ATOM   3577  N   SER A 235      29.216  35.739  30.053  0.00  0.00      A    N  
ATOM   3578  H   SER A 235      28.959  35.108  30.800  0.00  0.00      A    H  
ATOM   3579  CA  SER A 235      28.545  37.060  30.046  0.00  0.00      A    C  
ATOM   3580  HA  SER A 235      29.308  37.827  29.920  0.00  0.00      A    H  
ATOM   3581  CB  SER A 235      27.580  37.179  28.851  0.00  0.00      A    C  
ATOM   3582  HB3 SER A 235      28.096  36.916  27.927  0.00  0.00      A    H  
ATOM   3583  HB2 SER A 235      27.246  38.214  28.765  0.00  0.00      A    H  
ATOM   3584  OG  SER A 235      26.442  36.349  29.012  0.00  0.00      A    O  
ATOM   3585  HG  SER A 235      26.515  35.606  28.367  0.00  0.00      A    H  
ATOM   3586  C   SER A 235      27.794  37.374  31.361  0.00  0.00      A    C  
ATOM   3587  O   SER A 235      27.675  36.511  32.236  0.00  0.00      A    O  
ATOM   3588  N   LEU A 236      27.265  38.599  31.510  0.00  0.00      A    N  
ATOM   3589  H   LEU A 236      27.383  39.274  30.760  0.00  0.00      A    H  
ATOM   3590  CA  LEU A 236      26.443  39.037  32.653  0.00  0.00      A    C  
ATOM   3591  HA  LEU A 236      26.688  38.434  33.527  0.00  0.00      A    H  
ATOM   3592  CB  LEU A 236      26.759  40.517  32.978  0.00  0.00      A    C  
ATOM   3593  HB3 LEU A 236      26.186  40.805  33.862  0.00  0.00      A    H  
ATOM   3594  HB2 LEU A 236      26.405  41.134  32.150  0.00  0.00      A    H  
ATOM   3595  CG  LEU A 236      28.247  40.852  33.231  0.00  0.00      A    C  
ATOM   3596  HG  LEU A 236      28.826  40.608  32.341  0.00  0.00      A    H  
ATOM   3597  CD1 LEU A 236      28.413  42.352  33.492  0.00  0.00      A    C  
ATOM   3598 1HD1 LEU A 236      29.465  42.587  33.658  0.00  0.00      A    H  
ATOM   3599 2HD1 LEU A 236      28.067  42.905  32.621  0.00  0.00      A    H  
ATOM   3600 3HD1 LEU A 236      27.836  42.650  34.368  0.00  0.00      A    H  
ATOM   3601  CD2 LEU A 236      28.824  40.071  34.417  0.00  0.00      A    C  
ATOM   3602 1HD2 LEU A 236      28.817  39.009  34.187  0.00  0.00      A    H  
ATOM   3603 2HD2 LEU A 236      29.856  40.376  34.597  0.00  0.00      A    H  
ATOM   3604 3HD2 LEU A 236      28.233  40.257  35.315  0.00  0.00      A    H  
ATOM   3605  C   LEU A 236      24.934  38.862  32.381  0.00  0.00      A    C  
ATOM   3606  O   LEU A 236      24.501  38.832  31.226  0.00  0.00      A    O  
ATOM   3607  N   ILE A 237      24.125  38.806  33.444  0.00  0.00      A    N  
ATOM   3608  H   ILE A 237      24.550  38.836  34.368  0.00  0.00      A    H  
ATOM   3609  CA  ILE A 237      22.648  38.847  33.410  0.00  0.00      A    C  
ATOM   3610  HA  ILE A 237      22.294  38.829  32.380  0.00  0.00      A    H  
ATOM   3611  CB  ILE A 237      22.045  37.633  34.166  0.00  0.00      A    C  
ATOM   3612  HB  ILE A 237      22.316  37.725  35.219  0.00  0.00      A    H  
ATOM   3613  CG2 ILE A 237      20.505  37.655  34.092  0.00  0.00      A    C  
ATOM   3614 1HG2 ILE A 237      20.170  37.702  33.056  0.00  0.00      A    H  
ATOM   3615 2HG2 ILE A 237      20.097  36.758  34.560  0.00  0.00      A    H  
ATOM   3616 3HG2 ILE A 237      20.111  38.521  34.622  0.00  0.00      A    H  
ATOM   3617  CG1 ILE A 237      22.582  36.264  33.688  0.00  0.00      A    C  
ATOM   3618 3HG1 ILE A 237      22.166  35.488  34.331  0.00  0.00      A    H  
ATOM   3619 2HG1 ILE A 237      23.663  36.232  33.816  0.00  0.00      A    H  
ATOM   3620  CD1 ILE A 237      22.257  35.911  32.232  0.00  0.00      A    C  
ATOM   3621 1HD1 ILE A 237      22.675  34.935  32.001  0.00  0.00      A    H  
ATOM   3622 2HD1 ILE A 237      21.180  35.857  32.085  0.00  0.00      A    H  
ATOM   3623 3HD1 ILE A 237      22.684  36.650  31.556  0.00  0.00      A    H  
ATOM   3624  C   ILE A 237      22.172  40.149  34.070  0.00  0.00      A    C  
ATOM   3625  O   ILE A 237      22.592  40.434  35.195  0.00  0.00      A    O  
ATOM   3626  N   THR A 238      21.298  40.919  33.403  0.00  0.00      A    N  
ATOM   3627  H   THR A 238      21.003  40.622  32.480  0.00  0.00      A    H  
ATOM   3628  CA  THR A 238      20.736  42.178  33.932  0.00  0.00      A    C  
ATOM   3629  HA  THR A 238      21.134  42.330  34.933  0.00  0.00      A    H  
ATOM   3630  CB  THR A 238      21.137  43.399  33.096  0.00  0.00      A    C  
ATOM   3631  HB  THR A 238      20.661  44.279  33.529  0.00  0.00      A    H  
ATOM   3632  CG2 THR A 238      22.643  43.648  33.091  0.00  0.00      A    C  
ATOM   3633 1HG2 THR A 238      22.971  43.851  34.109  0.00  0.00      A    H  
ATOM   3634 2HG2 THR A 238      23.178  42.780  32.707  0.00  0.00      A    H  
ATOM   3635 3HG2 THR A 238      22.865  44.515  32.469  0.00  0.00      A    H  
ATOM   3636  OG1 THR A 238      20.681  43.267  31.774  0.00  0.00      A    O  
ATOM   3637  HG1 THR A 238      21.400  42.889  31.235  0.00  0.00      A    H  
ATOM   3638  C   THR A 238      19.217  42.144  34.070  0.00  0.00      A    C  
ATOM   3639  O   THR A 238      18.521  41.495  33.286  0.00  0.00      A    O  
ATOM   3640  N   GLU A 239      18.703  42.909  35.033  0.00  0.00      A    N  
ATOM   3641  H   GLU A 239      19.352  43.412  35.632  0.00  0.00      A    H  
ATOM   3642  CA  GLU A 239      17.280  43.072  35.346  0.00  0.00      A    C  
ATOM   3643  HA  GLU A 239      16.683  42.769  34.489  0.00  0.00      A    H  
ATOM   3644  CB  GLU A 239      16.924  42.143  36.515  0.00  0.00      A    C  
ATOM   3645  HB3 GLU A 239      17.424  42.487  37.421  0.00  0.00      A    H  
ATOM   3646  HB2 GLU A 239      17.294  41.146  36.273  0.00  0.00      A    H  
ATOM   3647  CG  GLU A 239      15.417  42.048  36.779  0.00  0.00      A    C  
ATOM   3648  HG3 GLU A 239      14.881  41.995  35.830  0.00  0.00      A    H  
ATOM   3649  HG2 GLU A 239      15.079  42.932  37.321  0.00  0.00      A    H  
ATOM   3650  CD  GLU A 239      15.096  40.798  37.586  0.00  0.00      A    C  
ATOM   3651  OE1 GLU A 239      14.935  39.720  36.968  0.00  0.00      A    O  
ATOM   3652  OE2 GLU A 239      15.017  40.873  38.833  0.00  0.00      A    O  
ATOM   3653  C   GLU A 239      16.951  44.539  35.668  0.00  0.00      A    C  
ATOM   3654  O   GLU A 239      17.826  45.298  36.087  0.00  0.00      A    O  
ATOM   3655  N   GLY A 240      15.689  44.943  35.480  0.00  0.00      A    N  
ATOM   3656  H   GLY A 240      15.024  44.287  35.091  0.00  0.00      A    H  
ATOM   3657  CA  GLY A 240      15.186  46.278  35.816  0.00  0.00      A    C  
ATOM   3658  HA3 GLY A 240      15.875  46.778  36.494  0.00  0.00      A    H  
ATOM   3659  HA2 GLY A 240      14.220  46.175  36.309  0.00  0.00      A    H  
ATOM   3660  C   GLY A 240      14.961  47.174  34.600  0.00  0.00      A    C  
ATOM   3661  O   GLY A 240      14.825  46.692  33.477  0.00  0.00      A    O  
ATOM   3662  N   ALA A 241      14.868  48.482  34.839  0.00  0.00      A    N  
ATOM   3663  H   ALA A 241      15.034  48.792  35.790  0.00  0.00      A    H  
ATOM   3664  CA  ALA A 241      14.490  49.500  33.859  0.00  0.00      A    C  
ATOM   3665  HA  ALA A 241      13.726  49.083  33.200  0.00  0.00      A    H  
ATOM   3666  CB  ALA A 241      13.852  50.674  34.618  0.00  0.00      A    C  
ATOM   3667  HB1 ALA A 241      12.936  50.340  35.103  0.00  0.00      A    H  
ATOM   3668  HB2 ALA A 241      14.528  51.043  35.389  0.00  0.00      A    H  
ATOM   3669  HB3 ALA A 241      13.602  51.481  33.927  0.00  0.00      A    H  
ATOM   3670  C   ALA A 241      15.672  49.875  32.947  0.00  0.00      A    C  
ATOM   3671  O   ALA A 241      15.981  49.123  32.025  0.00  0.00      A    O  
ATOM   3672  N   GLU A 242      16.322  51.019  33.165  0.00  0.00      A    N  
ATOM   3673  H   GLU A 242      16.002  51.620  33.921  0.00  0.00      A    H  
ATOM   3674  CA  GLU A 242      17.471  51.475  32.365  0.00  0.00      A    C  
ATOM   3675  HA  GLU A 242      17.666  50.761  31.564  0.00  0.00      A    H  
ATOM   3676  CB  GLU A 242      17.146  52.826  31.703  0.00  0.00      A    C  
ATOM   3677  HB3 GLU A 242      17.958  53.080  31.022  0.00  0.00      A    H  
ATOM   3678  HB2 GLU A 242      17.071  53.603  32.464  0.00  0.00      A    H  
ATOM   3679  CG  GLU A 242      15.830  52.760  30.909  0.00  0.00      A    C  
ATOM   3680  HG3 GLU A 242      14.988  52.706  31.600  0.00  0.00      A    H  
ATOM   3681  HG2 GLU A 242      15.828  51.854  30.300  0.00  0.00      A    H  
ATOM   3682  CD  GLU A 242      15.614  53.962  29.997  0.00  0.00      A    C  
ATOM   3683  OE1 GLU A 242      15.817  55.120  30.433  0.00  0.00      A    O  
ATOM   3684  OE2 GLU A 242      15.161  53.751  28.843  0.00  0.00      A    O  
ATOM   3685  C   GLU A 242      18.743  51.552  33.225  0.00  0.00      A    C  
ATOM   3686  O   GLU A 242      19.824  51.151  32.785  0.00  0.00      A    O  
ATOM   3687  N   ASN A 243      18.590  51.948  34.491  0.00  0.00      A    N  
ATOM   3688  H   ASN A 243      17.672  52.296  34.748  0.00  0.00      A    H  
ATOM   3689  CA  ASN A 243      19.546  51.827  35.596  0.00  0.00      A    C  
ATOM   3690  HA  ASN A 243      20.540  52.080  35.228  0.00  0.00      A    H  
ATOM   3691  CB  ASN A 243      19.124  52.873  36.648  0.00  0.00      A    C  
ATOM   3692  HB3 ASN A 243      18.155  52.591  37.060  0.00  0.00      A    H  
ATOM   3693  HB2 ASN A 243      19.002  53.836  36.150  0.00  0.00      A    H  
ATOM   3694  CG  ASN A 243      20.092  53.082  37.808  0.00  0.00      A    C  
ATOM   3695  OD1 ASN A 243      21.114  52.420  37.952  0.00  0.00      A    O  
ATOM   3696  ND2 ASN A 243      19.789  54.041  38.660  0.00  0.00      A    N  
ATOM   3697 1HD2 ASN A 243      18.978  54.620  38.490  0.00  0.00      A    H  
ATOM   3698 2HD2 ASN A 243      20.406  54.252  39.435  0.00  0.00      A    H  
ATOM   3699  C   ASN A 243      19.596  50.375  36.136  0.00  0.00      A    C  
ATOM   3700  O   ASN A 243      19.494  50.126  37.338  0.00  0.00      A    O  
ATOM   3701  N   LYS A 244      19.689  49.391  35.235  0.00  0.00      A    N  
ATOM   3702  H   LYS A 244      19.780  49.664  34.265  0.00  0.00      A    H  
ATOM   3703  CA  LYS A 244      19.560  47.957  35.535  0.00  0.00      A    C  
ATOM   3704  HA  LYS A 244      18.554  47.782  35.926  0.00  0.00      A    H  
ATOM   3705  CB  LYS A 244      19.724  47.142  34.241  0.00  0.00      A    C  
ATOM   3706  HB3 LYS A 244      19.737  46.085  34.509  0.00  0.00      A    H  
ATOM   3707  HB2 LYS A 244      20.675  47.380  33.762  0.00  0.00      A    H  
ATOM   3708  CG  LYS A 244      18.575  47.379  33.255  0.00  0.00      A    C  
ATOM   3709  HG3 LYS A 244      18.708  48.342  32.761  0.00  0.00      A    H  
ATOM   3710  HG2 LYS A 244      17.633  47.390  33.803  0.00  0.00      A    H  
ATOM   3711  CD  LYS A 244      18.515  46.262  32.208  0.00  0.00      A    C  
ATOM   3712  HD3 LYS A 244      18.380  45.304  32.715  0.00  0.00      A    H  
ATOM   3713  HD2 LYS A 244      19.442  46.236  31.633  0.00  0.00      A    H  
ATOM   3714  CE  LYS A 244      17.328  46.516  31.278  0.00  0.00      A    C  
ATOM   3715  HE3 LYS A 244      17.525  47.405  30.674  0.00  0.00      A    H  
ATOM   3716  HE2 LYS A 244      16.448  46.720  31.891  0.00  0.00      A    H  
ATOM   3717  NZ  LYS A 244      17.052  45.353  30.413  0.00  0.00      A    N1+
ATOM   3718  HZ1 LYS A 244      16.917  44.520  30.978  0.00  0.00      A    H  
ATOM   3719  HZ2 LYS A 244      16.200  45.487  29.879  0.00  0.00      A    H  
ATOM   3720  HZ3 LYS A 244      17.811  45.155  29.770  0.00  0.00      A    H  
ATOM   3721  C   LYS A 244      20.534  47.432  36.606  0.00  0.00      A    C  
ATOM   3722  O   LYS A 244      21.689  47.864  36.686  0.00  0.00      A    O  
ATOM   3723  N   ARG A 245      20.079  46.450  37.380  0.00  0.00      A    N  
ATOM   3724  H   ARG A 245      19.125  46.143  37.207  0.00  0.00      A    H  
ATOM   3725  CA  ARG A 245      20.865  45.650  38.321  0.00  0.00      A    C  
ATOM   3726  HA  ARG A 245      21.654  46.264  38.750  0.00  0.00      A    H  
ATOM   3727  CB  ARG A 245      19.909  45.193  39.433  0.00  0.00      A    C  
ATOM   3728  HB3 ARG A 245      19.091  44.632  38.977  0.00  0.00      A    H  
ATOM   3729  HB2 ARG A 245      19.491  46.082  39.905  0.00  0.00      A    H  
ATOM   3730  CG  ARG A 245      20.539  44.320  40.524  0.00  0.00      A    C  
ATOM   3731  HG3 ARG A 245      21.378  44.842  40.984  0.00  0.00      A    H  
ATOM   3732  HG2 ARG A 245      20.886  43.382  40.093  0.00  0.00      A    H  
ATOM   3733  CD  ARG A 245      19.474  44.017  41.581  0.00  0.00      A    C  
ATOM   3734  HD3 ARG A 245      18.637  43.508  41.101  0.00  0.00      A    H  
ATOM   3735  HD2 ARG A 245      19.101  44.957  41.988  0.00  0.00      A    H  
ATOM   3736  NE  ARG A 245      19.995  43.152  42.651  0.00  0.00      A    N  
ATOM   3737  HE  ARG A 245      20.368  42.247  42.375  0.00  0.00      A    H  
ATOM   3738  CZ  ARG A 245      19.893  43.350  43.957  0.00  0.00      A    C  
ATOM   3739  NH1 ARG A 245      19.467  44.476  44.487  0.00  0.00      A    N  
ATOM   3740 1HH1 ARG A 245      19.312  45.292  43.906  0.00  0.00      A    H  
ATOM   3741 2HH1 ARG A 245      19.411  44.568  45.497  0.00  0.00      A    H  
ATOM   3742  NH2 ARG A 245      20.221  42.371  44.764  0.00  0.00      A    N  
ATOM   3743 1HH2 ARG A 245      20.523  41.486  44.368  0.00  0.00      A    H  
ATOM   3744 2HH2 ARG A 245      20.081  42.478  45.762  0.00  0.00      A    H  
ATOM   3745  C   ARG A 245      21.482  44.451  37.596  0.00  0.00      A    C  
ATOM   3746  O   ARG A 245      20.810  43.836  36.770  0.00  0.00      A    O  
ATOM   3747  N   VAL A 246      22.718  44.084  37.925  0.00  0.00      A    N  
ATOM   3748  H   VAL A 246      23.211  44.663  38.609  0.00  0.00      A    H  
ATOM   3749  CA  VAL A 246      23.299  42.783  37.544  0.00  0.00      A    C  
ATOM   3750  HA  VAL A 246      22.914  42.512  36.562  0.00  0.00      A    H  
ATOM   3751  CB  VAL A 246      24.841  42.831  37.443  0.00  0.00      A    C  
ATOM   3752  HB  VAL A 246      25.249  43.213  38.380  0.00  0.00      A    H  
ATOM   3753  CG1 VAL A 246      25.452  41.446  37.168  0.00  0.00      A    C  
ATOM   3754 1HG1 VAL A 246      26.537  41.525  37.092  0.00  0.00      A    H  
ATOM   3755 2HG1 VAL A 246      25.218  40.761  37.981  0.00  0.00      A    H  
ATOM   3756 3HG1 VAL A 246      25.062  41.038  36.235  0.00  0.00      A    H  
ATOM   3757  CG2 VAL A 246      25.263  43.772  36.303  0.00  0.00      A    C  
ATOM   3758 1HG2 VAL A 246      24.838  43.425  35.362  0.00  0.00      A    H  
ATOM   3759 2HG2 VAL A 246      24.924  44.789  36.501  0.00  0.00      A    H  
ATOM   3760 3HG2 VAL A 246      26.347  43.777  36.207  0.00  0.00      A    H  
ATOM   3761  C   VAL A 246      22.844  41.733  38.562  0.00  0.00      A    C  
ATOM   3762  O   VAL A 246      23.097  41.895  39.757  0.00  0.00      A    O  
ATOM   3763  N   THR A 247      22.165  40.678  38.094  0.00  0.00      A    N  
ATOM   3764  H   THR A 247      22.011  40.616  37.088  0.00  0.00      A    H  
ATOM   3765  CA  THR A 247      21.553  39.634  38.943  0.00  0.00      A    C  
ATOM   3766  HA  THR A 247      21.635  39.925  39.990  0.00  0.00      A    H  
ATOM   3767  CB  THR A 247      20.058  39.481  38.630  0.00  0.00      A    C  
ATOM   3768  HB  THR A 247      19.651  38.702  39.271  0.00  0.00      A    H  
ATOM   3769  CG2 THR A 247      19.279  40.768  38.898  0.00  0.00      A    C  
ATOM   3770 1HG2 THR A 247      19.463  41.101  39.919  0.00  0.00      A    H  
ATOM   3771 2HG2 THR A 247      19.581  41.549  38.201  0.00  0.00      A    H  
ATOM   3772 3HG2 THR A 247      18.212  40.572  38.785  0.00  0.00      A    H  
ATOM   3773  OG1 THR A 247      19.876  39.102  37.285  0.00  0.00      A    O  
ATOM   3774  HG1 THR A 247      18.915  38.978  37.144  0.00  0.00      A    H  
ATOM   3775  C   THR A 247      22.243  38.277  38.844  0.00  0.00      A    C  
ATOM   3776  O   THR A 247      21.826  37.328  39.510  0.00  0.00      A    O  
ATOM   3777  N   GLY A 248      23.277  38.142  38.012  0.00  0.00      A    N  
ATOM   3778  H   GLY A 248      23.557  38.942  37.459  0.00  0.00      A    H  
ATOM   3779  CA  GLY A 248      23.981  36.878  37.789  0.00  0.00      A    C  
ATOM   3780  HA3 GLY A 248      23.251  36.081  37.643  0.00  0.00      A    H  
ATOM   3781  HA2 GLY A 248      24.561  36.621  38.675  0.00  0.00      A    H  
ATOM   3782  C   GLY A 248      24.920  36.904  36.592  0.00  0.00      A    C  
ATOM   3783  O   GLY A 248      25.127  37.947  35.968  0.00  0.00      A    O  
ATOM   3784  N   ILE A 249      25.478  35.742  36.255  0.00  0.00      A    N  
ATOM   3785  H   ILE A 249      25.202  34.915  36.784  0.00  0.00      A    H  
ATOM   3786  CA  ILE A 249      26.386  35.553  35.110  0.00  0.00      A    C  
ATOM   3787  HA  ILE A 249      26.226  36.366  34.402  0.00  0.00      A    H  
ATOM   3788  CB  ILE A 249      27.878  35.594  35.540  0.00  0.00      A    C  
ATOM   3789  HB  ILE A 249      28.478  35.568  34.629  0.00  0.00      A    H  
ATOM   3790  CG2 ILE A 249      28.208  36.912  36.261  0.00  0.00      A    C  
ATOM   3791 1HG2 ILE A 249      27.761  37.748  35.730  0.00  0.00      A    H  
ATOM   3792 2HG2 ILE A 249      27.819  36.892  37.279  0.00  0.00      A    H  
ATOM   3793 3HG2 ILE A 249      29.287  37.066  36.298  0.00  0.00      A    H  
ATOM   3794  CG1 ILE A 249      28.295  34.381  36.401  0.00  0.00      A    C  
ATOM   3795 3HG1 ILE A 249      28.017  33.458  35.895  0.00  0.00      A    H  
ATOM   3796 2HG1 ILE A 249      27.768  34.413  37.355  0.00  0.00      A    H  
ATOM   3797  CD1 ILE A 249      29.807  34.322  36.656  0.00  0.00      A    C  
ATOM   3798 1HD1 ILE A 249      30.122  35.165  37.269  0.00  0.00      A    H  
ATOM   3799 2HD1 ILE A 249      30.050  33.400  37.184  0.00  0.00      A    H  
ATOM   3800 3HD1 ILE A 249      30.345  34.340  35.709  0.00  0.00      A    H  
ATOM   3801  C   ILE A 249      26.075  34.259  34.355  0.00  0.00      A    C  
ATOM   3802  O   ILE A 249      25.483  33.338  34.909  0.00  0.00      A    O  
ATOM   3803  N   VAL A 250      26.539  34.169  33.114  0.00  0.00      A    N  
ATOM   3804  H   VAL A 250      27.004  34.995  32.738  0.00  0.00      A    H  
ATOM   3805  CA  VAL A 250      26.710  32.914  32.372  0.00  0.00      A    C  
ATOM   3806  HA  VAL A 250      26.118  32.136  32.850  0.00  0.00      A    H  
ATOM   3807  CB  VAL A 250      26.244  33.032  30.899  0.00  0.00      A    C  
ATOM   3808  HB  VAL A 250      26.937  33.684  30.365  0.00  0.00      A    H  
ATOM   3809  CG1 VAL A 250      26.218  31.655  30.210  0.00  0.00      A    C  
ATOM   3810 1HG1 VAL A 250      25.867  31.759  29.183  0.00  0.00      A    H  
ATOM   3811 2HG1 VAL A 250      27.214  31.218  30.183  0.00  0.00      A    H  
ATOM   3812 3HG1 VAL A 250      25.550  30.980  30.747  0.00  0.00      A    H  
ATOM   3813  CG2 VAL A 250      24.844  33.652  30.779  0.00  0.00      A    C  
ATOM   3814 1HG2 VAL A 250      24.859  34.681  31.139  0.00  0.00      A    H  
ATOM   3815 2HG2 VAL A 250      24.531  33.667  29.734  0.00  0.00      A    H  
ATOM   3816 3HG2 VAL A 250      24.128  33.070  31.360  0.00  0.00      A    H  
ATOM   3817  C   VAL A 250      28.193  32.529  32.443  0.00  0.00      A    C  
ATOM   3818  O   VAL A 250      29.065  33.393  32.320  0.00  0.00      A    O  
ATOM   3819  N   VAL A 251      28.467  31.236  32.612  0.00  0.00      A    N  
ATOM   3820  H   VAL A 251      27.670  30.606  32.740  0.00  0.00      A    H  
ATOM   3821  CA  VAL A 251      29.794  30.602  32.534  0.00  0.00      A    C  
ATOM   3822  HA  VAL A 251      30.489  31.305  32.074  0.00  0.00      A    H  
ATOM   3823  CB  VAL A 251      30.347  30.221  33.935  0.00  0.00      A    C  
ATOM   3824  HB  VAL A 251      31.336  29.783  33.805  0.00  0.00      A    H  
ATOM   3825  CG1 VAL A 251      30.525  31.458  34.825  0.00  0.00      A    C  
ATOM   3826 1HG1 VAL A 251      31.144  32.198  34.319  0.00  0.00      A    H  
ATOM   3827 2HG1 VAL A 251      29.555  31.896  35.053  0.00  0.00      A    H  
ATOM   3828 3HG1 VAL A 251      31.011  31.173  35.758  0.00  0.00      A    H  
ATOM   3829  CG2 VAL A 251      29.485  29.184  34.679  0.00  0.00      A    C  
ATOM   3830 1HG2 VAL A 251      29.962  28.920  35.623  0.00  0.00      A    H  
ATOM   3831 2HG2 VAL A 251      28.494  29.588  34.887  0.00  0.00      A    H  
ATOM   3832 3HG2 VAL A 251      29.388  28.276  34.084  0.00  0.00      A    H  
ATOM   3833  C   VAL A 251      29.736  29.352  31.640  0.00  0.00      A    C  
ATOM   3834  O   VAL A 251      28.668  28.953  31.176  0.00  0.00      A    O  
ATOM   3835  N   LYS A 252      30.883  28.709  31.425  0.00  0.00      A    N  
ATOM   3836  H   LYS A 252      31.733  29.130  31.795  0.00  0.00      A    H  
ATOM   3837  CA  LYS A 252      31.028  27.400  30.784  0.00  0.00      A    C  
ATOM   3838  HA  LYS A 252      30.048  26.948  30.658  0.00  0.00      A    H  
ATOM   3839  CB  LYS A 252      31.673  27.617  29.404  0.00  0.00      A    C  
ATOM   3840  HB3 LYS A 252      32.747  27.762  29.537  0.00  0.00      A    H  
ATOM   3841  HB2 LYS A 252      31.261  28.521  28.951  0.00  0.00      A    H  
ATOM   3842  CG  LYS A 252      31.414  26.444  28.448  0.00  0.00      A    C  
ATOM   3843  HG3 LYS A 252      30.374  26.468  28.119  0.00  0.00      A    H  
ATOM   3844  HG2 LYS A 252      31.588  25.504  28.968  0.00  0.00      A    H  
ATOM   3845  CD  LYS A 252      32.334  26.477  27.226  0.00  0.00      A    C  
ATOM   3846  HD3 LYS A 252      32.152  25.581  26.631  0.00  0.00      A    H  
ATOM   3847  HD2 LYS A 252      33.365  26.459  27.577  0.00  0.00      A    H  
ATOM   3848  CE  LYS A 252      32.132  27.716  26.349  0.00  0.00      A    C  
ATOM   3849  HE3 LYS A 252      32.308  28.617  26.943  0.00  0.00      A    H  
ATOM   3850  HE2 LYS A 252      31.100  27.738  25.988  0.00  0.00      A    H  
ATOM   3851  NZ  LYS A 252      33.061  27.703  25.198  0.00  0.00      A    N1+
ATOM   3852  HZ1 LYS A 252      32.931  28.532  24.626  0.00  0.00      A    H  
ATOM   3853  HZ2 LYS A 252      34.031  27.689  25.504  0.00  0.00      A    H  
ATOM   3854  HZ3 LYS A 252      32.911  26.888  24.611  0.00  0.00      A    H  
ATOM   3855  C   LYS A 252      31.860  26.462  31.681  0.00  0.00      A    C  
ATOM   3856  O   LYS A 252      32.800  26.915  32.334  0.00  0.00      A    O  
ATOM   3857  N   ARG A 253      31.524  25.169  31.729  0.00  0.00      A    N  
ATOM   3858  H   ARG A 253      30.738  24.863  31.163  0.00  0.00      A    H  
ATOM   3859  CA  ARG A 253      32.199  24.150  32.549  0.00  0.00      A    C  
ATOM   3860  HA  ARG A 253      33.275  24.274  32.418  0.00  0.00      A    H  
ATOM   3861  CB  ARG A 253      31.863  24.369  34.036  0.00  0.00      A    C  
ATOM   3862  HB3 ARG A 253      30.811  24.136  34.205  0.00  0.00      A    H  
ATOM   3863  HB2 ARG A 253      32.012  25.418  34.288  0.00  0.00      A    H  
ATOM   3864  CG  ARG A 253      32.739  23.536  34.983  0.00  0.00      A    C  
ATOM   3865  HG3 ARG A 253      33.791  23.750  34.787  0.00  0.00      A    H  
ATOM   3866  HG2 ARG A 253      32.553  22.474  34.823  0.00  0.00      A    H  
ATOM   3867  CD  ARG A 253      32.414  23.886  36.439  0.00  0.00      A    C  
ATOM   3868  HD3 ARG A 253      31.360  23.686  36.614  0.00  0.00      A    H  
ATOM   3869  HD2 ARG A 253      32.591  24.951  36.602  0.00  0.00      A    H  
ATOM   3870  NE  ARG A 253      33.249  23.116  37.371  0.00  0.00      A    N  
ATOM   3871  HE  ARG A 253      34.231  23.034  37.128  0.00  0.00      A    H  
ATOM   3872  CZ  ARG A 253      32.869  22.542  38.505  0.00  0.00      A    C  
ATOM   3873  NH1 ARG A 253      31.626  22.523  38.926  0.00  0.00      A    N  
ATOM   3874 1HH1 ARG A 253      30.868  22.922  38.388  0.00  0.00      A    H  
ATOM   3875 2HH1 ARG A 253      31.433  22.068  39.813  0.00  0.00      A    H  
ATOM   3876  NH2 ARG A 253      33.747  21.949  39.277  0.00  0.00      A    N  
ATOM   3877 1HH2 ARG A 253      34.728  21.909  39.032  0.00  0.00      A    H  
ATOM   3878 2HH2 ARG A 253      33.411  21.542  40.146  0.00  0.00      A    H  
ATOM   3879  C   ARG A 253      31.815  22.740  32.086  0.00  0.00      A    C  
ATOM   3880  O   ARG A 253      30.665  22.488  31.722  0.00  0.00      A    O  
ATOM   3881  N   ASN A 254      32.776  21.815  32.088  0.00  0.00      A    N  
ATOM   3882  H   ASN A 254      33.711  22.102  32.348  0.00  0.00      A    H  
ATOM   3883  CA  ASN A 254      32.613  20.408  31.689  0.00  0.00      A    C  
ATOM   3884  HA  ASN A 254      33.606  19.963  31.751  0.00  0.00      A    H  
ATOM   3885  CB  ASN A 254      31.727  19.673  32.713  0.00  0.00      A    C  
ATOM   3886  HB3 ASN A 254      30.676  19.895  32.526  0.00  0.00      A    H  
ATOM   3887  HB2 ASN A 254      31.973  20.014  33.719  0.00  0.00      A    H  
ATOM   3888  CG  ASN A 254      31.966  18.169  32.671  0.00  0.00      A    C  
ATOM   3889  OD1 ASN A 254      33.047  17.695  32.995  0.00  0.00      A    O  
ATOM   3890  ND2 ASN A 254      30.992  17.386  32.253  0.00  0.00      A    N  
ATOM   3891 1HD2 ASN A 254      30.123  17.787  31.932  0.00  0.00      A    H  
ATOM   3892 2HD2 ASN A 254      31.169  16.393  32.215  0.00  0.00      A    H  
ATOM   3893  C   ASN A 254      32.162  20.230  30.217  0.00  0.00      A    C  
ATOM   3894  O   ASN A 254      31.557  19.222  29.852  0.00  0.00      A    O  
ATOM   3895  N   GLY A 255      32.419  21.230  29.364  0.00  0.00      A    N  
ATOM   3896  H   GLY A 255      32.928  22.038  29.711  0.00  0.00      A    H  
ATOM   3897  CA  GLY A 255      32.106  21.219  27.933  0.00  0.00      A    C  
ATOM   3898  HA3 GLY A 255      32.145  20.196  27.557  0.00  0.00      A    H  
ATOM   3899  HA2 GLY A 255      32.852  21.823  27.419  0.00  0.00      A    H  
ATOM   3900  C   GLY A 255      30.740  21.803  27.569  0.00  0.00      A    C  
ATOM   3901  O   GLY A 255      30.320  21.614  26.430  0.00  0.00      A    O  
ATOM   3902  N   GLN A 256      30.039  22.472  28.494  0.00  0.00      A    N  
ATOM   3903  H   GLN A 256      30.452  22.599  29.410  0.00  0.00      A    H  
ATOM   3904  CA  GLN A 256      28.708  23.068  28.292  0.00  0.00      A    C  
ATOM   3905  HA  GLN A 256      28.562  23.298  27.236  0.00  0.00      A    H  
ATOM   3906  CB  GLN A 256      27.617  22.088  28.767  0.00  0.00      A    C  
ATOM   3907  HB3 GLN A 256      26.669  22.619  28.810  0.00  0.00      A    H  
ATOM   3908  HB2 GLN A 256      27.862  21.769  29.781  0.00  0.00      A    H  
ATOM   3909  CG  GLN A 256      27.397  20.832  27.913  0.00  0.00      A    C  
ATOM   3910  HG3 GLN A 256      26.688  20.192  28.433  0.00  0.00      A    H  
ATOM   3911  HG2 GLN A 256      28.332  20.282  27.823  0.00  0.00      A    H  
ATOM   3912  CD  GLN A 256      26.845  21.130  26.520  0.00  0.00      A    C  
ATOM   3913  OE1 GLN A 256      25.655  21.335  26.311  0.00  0.00      A    O  
ATOM   3914  NE2 GLN A 256      27.694  21.190  25.522  0.00  0.00      A    N  
ATOM   3915 1HE2 GLN A 256      27.375  21.432  24.594  0.00  0.00      A    H  
ATOM   3916 2HE2 GLN A 256      28.687  21.116  25.702  0.00  0.00      A    H  
ATOM   3917  C   GLN A 256      28.555  24.382  29.083  0.00  0.00      A    C  
ATOM   3918  O   GLN A 256      29.276  24.613  30.055  0.00  0.00      A    O  
ATOM   3919  N   THR A 257      27.594  25.235  28.699  0.00  0.00      A    N  
ATOM   3920  H   THR A 257      27.051  25.013  27.871  0.00  0.00      A    H  
ATOM   3921  CA  THR A 257      27.246  26.475  29.423  0.00  0.00      A    C  
ATOM   3922  HA  THR A 257      28.169  26.922  29.775  0.00  0.00      A    H  
ATOM   3923  CB  THR A 257      26.579  27.510  28.512  0.00  0.00      A    C  
ATOM   3924  HB  THR A 257      26.313  28.388  29.105  0.00  0.00      A    H  
ATOM   3925  CG2 THR A 257      27.496  27.965  27.380  0.00  0.00      A    C  
ATOM   3926 1HG2 THR A 257      27.707  27.138  26.701  0.00  0.00      A    H  
ATOM   3927 2HG2 THR A 257      27.008  28.766  26.827  0.00  0.00      A    H  
ATOM   3928 3HG2 THR A 257      28.431  28.345  27.792  0.00  0.00      A    H  
ATOM   3929  OG1 THR A 257      25.410  26.953  27.966  0.00  0.00      A    O  
ATOM   3930  HG1 THR A 257      24.728  27.661  27.967  0.00  0.00      A    H  
ATOM   3931  C   THR A 257      26.379  26.240  30.662  0.00  0.00      A    C  
ATOM   3932  O   THR A 257      25.709  25.213  30.800  0.00  0.00      A    O  
ATOM   3933  N   LEU A 258      26.365  27.230  31.556  0.00  0.00      A    N  
ATOM   3934  H   LEU A 258      26.958  28.031  31.368  0.00  0.00      A    H  
ATOM   3935  CA  LEU A 258      25.655  27.249  32.838  0.00  0.00      A    C  
ATOM   3936  HA  LEU A 258      24.674  26.792  32.717  0.00  0.00      A    H  
ATOM   3937  CB  LEU A 258      26.480  26.427  33.852  0.00  0.00      A    C  
ATOM   3938  HB3 LEU A 258      27.498  26.820  33.853  0.00  0.00      A    H  
ATOM   3939  HB2 LEU A 258      26.530  25.393  33.506  0.00  0.00      A    H  
ATOM   3940  CG  LEU A 258      25.967  26.433  35.306  0.00  0.00      A    C  
ATOM   3941  HG  LEU A 258      25.935  27.459  35.675  0.00  0.00      A    H  
ATOM   3942  CD1 LEU A 258      24.568  25.816  35.432  0.00  0.00      A    C  
ATOM   3943 1HD1 LEU A 258      24.569  24.794  35.050  0.00  0.00      A    H  
ATOM   3944 2HD1 LEU A 258      24.262  25.807  36.479  0.00  0.00      A    H  
ATOM   3945 3HD1 LEU A 258      23.848  26.408  34.872  0.00  0.00      A    H  
ATOM   3946  CD2 LEU A 258      26.954  25.650  36.180  0.00  0.00      A    C  
ATOM   3947 1HD2 LEU A 258      26.656  25.725  37.226  0.00  0.00      A    H  
ATOM   3948 2HD2 LEU A 258      26.972  24.601  35.882  0.00  0.00      A    H  
ATOM   3949 3HD2 LEU A 258      27.955  26.066  36.070  0.00  0.00      A    H  
ATOM   3950  C   LEU A 258      25.462  28.704  33.297  0.00  0.00      A    C  
ATOM   3951  O   LEU A 258      26.384  29.509  33.184  0.00  0.00      A    O  
ATOM   3952  N   GLN A 259      24.287  29.042  33.827  0.00  0.00      A    N  
ATOM   3953  H   GLN A 259      23.547  28.349  33.847  0.00  0.00      A    H  
ATOM   3954  CA  GLN A 259      23.992  30.348  34.422  0.00  0.00      A    C  
ATOM   3955  HA  GLN A 259      24.760  31.062  34.126  0.00  0.00      A    H  
ATOM   3956  CB  GLN A 259      22.642  30.846  33.883  0.00  0.00      A    C  
ATOM   3957  HB3 GLN A 259      21.833  30.258  34.319  0.00  0.00      A    H  
ATOM   3958  HB2 GLN A 259      22.633  30.703  32.804  0.00  0.00      A    H  
ATOM   3959  CG  GLN A 259      22.399  32.338  34.152  0.00  0.00      A    C  
ATOM   3960  HG3 GLN A 259      23.191  32.924  33.690  0.00  0.00      A    H  
ATOM   3961  HG2 GLN A 259      22.416  32.524  35.226  0.00  0.00      A    H  
ATOM   3962  CD  GLN A 259      21.065  32.811  33.581  0.00  0.00      A    C  
ATOM   3963  OE1 GLN A 259      20.820  32.798  32.380  0.00  0.00      A    O  
ATOM   3964  NE2 GLN A 259      20.147  33.260  34.404  0.00  0.00      A    N  
ATOM   3965 1HE2 GLN A 259      19.295  33.619  34.002  0.00  0.00      A    H  
ATOM   3966 2HE2 GLN A 259      20.325  33.308  35.403  0.00  0.00      A    H  
ATOM   3967  C   GLN A 259      24.004  30.255  35.955  0.00  0.00      A    C  
ATOM   3968  O   GLN A 259      23.596  29.244  36.530  0.00  0.00      A    O  
ATOM   3969  N   LEU A 260      24.472  31.319  36.613  0.00  0.00      A    N  
ATOM   3970  H   LEU A 260      24.784  32.118  36.066  0.00  0.00      A    H  
ATOM   3971  CA  LEU A 260      24.634  31.422  38.062  0.00  0.00      A    C  
ATOM   3972  HA  LEU A 260      24.157  30.572  38.551  0.00  0.00      A    H  
ATOM   3973  CB  LEU A 260      26.142  31.433  38.391  0.00  0.00      A    C  
ATOM   3974  HB3 LEU A 260      26.265  31.583  39.465  0.00  0.00      A    H  
ATOM   3975  HB2 LEU A 260      26.591  32.290  37.886  0.00  0.00      A    H  
ATOM   3976  CG  LEU A 260      26.915  30.163  37.976  0.00  0.00      A    C  
ATOM   3977  HG  LEU A 260      26.725  29.942  36.926  0.00  0.00      A    H  
ATOM   3978  CD1 LEU A 260      28.421  30.415  38.127  0.00  0.00      A    C  
ATOM   3979 1HD1 LEU A 260      28.732  31.201  37.438  0.00  0.00      A    H  
ATOM   3980 2HD1 LEU A 260      28.652  30.729  39.143  0.00  0.00      A    H  
ATOM   3981 3HD1 LEU A 260      28.978  29.508  37.894  0.00  0.00      A    H  
ATOM   3982  CD2 LEU A 260      26.489  28.949  38.814  0.00  0.00      A    C  
ATOM   3983 1HD2 LEU A 260      27.047  28.072  38.494  0.00  0.00      A    H  
ATOM   3984 2HD2 LEU A 260      26.682  29.134  39.871  0.00  0.00      A    H  
ATOM   3985 3HD2 LEU A 260      25.430  28.744  38.668  0.00  0.00      A    H  
ATOM   3986  C   LEU A 260      23.971  32.709  38.568  0.00  0.00      A    C  
ATOM   3987  O   LEU A 260      24.304  33.800  38.093  0.00  0.00      A    O  
ATOM   3988  N   THR A 261      23.061  32.592  39.543  0.00  0.00      A    N  
ATOM   3989  H   THR A 261      22.856  31.666  39.893  0.00  0.00      A    H  
ATOM   3990  CA  THR A 261      22.382  33.739  40.175  0.00  0.00      A    C  
ATOM   3991  HA  THR A 261      22.198  34.500  39.416  0.00  0.00      A    H  
ATOM   3992  CB  THR A 261      21.039  33.328  40.786  0.00  0.00      A    C  
ATOM   3993  HB  THR A 261      21.216  32.640  41.613  0.00  0.00      A    H  
ATOM   3994  CG2 THR A 261      20.235  34.529  41.279  0.00  0.00      A    C  
ATOM   3995 1HG2 THR A 261      20.755  35.021  42.098  0.00  0.00      A    H  
ATOM   3996 2HG2 THR A 261      20.093  35.245  40.469  0.00  0.00      A    H  
ATOM   3997 3HG2 THR A 261      19.262  34.192  41.634  0.00  0.00      A    H  
ATOM   3998  OG1 THR A 261      20.245  32.692  39.814  0.00  0.00      A    O  
ATOM   3999  HG1 THR A 261      19.648  32.074  40.299  0.00  0.00      A    H  
ATOM   4000  C   THR A 261      23.273  34.339  41.256  0.00  0.00      A    C  
ATOM   4001  O   THR A 261      23.818  33.605  42.078  0.00  0.00      A    O  
ATOM   4002  N   ALA A 262      23.361  35.670  41.276  0.00  0.00      A    N  
ATOM   4003  H   ALA A 262      22.840  36.186  40.574  0.00  0.00      A    H  
ATOM   4004  CA  ALA A 262      24.089  36.470  42.258  0.00  0.00      A    C  
ATOM   4005  HA  ALA A 262      24.576  35.818  42.988  0.00  0.00      A    H  
ATOM   4006  CB  ALA A 262      25.164  37.263  41.505  0.00  0.00      A    C  
ATOM   4007  HB1 ALA A 262      25.784  37.799  42.220  0.00  0.00      A    H  
ATOM   4008  HB2 ALA A 262      25.789  36.592  40.921  0.00  0.00      A    H  
ATOM   4009  HB3 ALA A 262      24.695  37.980  40.829  0.00  0.00      A    H  
ATOM   4010  C   ALA A 262      23.113  37.394  43.010  0.00  0.00      A    C  
ATOM   4011  O   ALA A 262      22.926  38.561  42.654  0.00  0.00      A    O  
ATOM   4012  N   ARG A 263      22.463  36.872  44.055  0.00  0.00      A    N  
ATOM   4013  H   ARG A 263      22.690  35.917  44.318  0.00  0.00      A    H  
ATOM   4014  CA  ARG A 263      21.366  37.541  44.773  0.00  0.00      A    C  
ATOM   4015  HA  ARG A 263      20.626  37.842  44.034  0.00  0.00      A    H  
ATOM   4016  CB  ARG A 263      20.710  36.551  45.754  0.00  0.00      A    C  
ATOM   4017  HB3 ARG A 263      20.038  37.091  46.423  0.00  0.00      A    H  
ATOM   4018  HB2 ARG A 263      21.485  36.097  46.371  0.00  0.00      A    H  
ATOM   4019  CG  ARG A 263      19.902  35.437  45.071  0.00  0.00      A    C  
ATOM   4020  HG3 ARG A 263      19.557  34.745  45.835  0.00  0.00      A    H  
ATOM   4021  HG2 ARG A 263      20.537  34.881  44.382  0.00  0.00      A    H  
ATOM   4022  CD  ARG A 263      18.681  35.994  44.329  0.00  0.00      A    C  
ATOM   4023  HD3 ARG A 263      19.020  36.558  43.461  0.00  0.00      A    H  
ATOM   4024  HD2 ARG A 263      18.133  36.660  44.996  0.00  0.00      A    H  
ATOM   4025  NE  ARG A 263      17.782  34.922  43.884  0.00  0.00      A    N  
ATOM   4026  HE  ARG A 263      17.872  34.020  44.343  0.00  0.00      A    H  
ATOM   4027  CZ  ARG A 263      16.792  35.047  43.013  0.00  0.00      A    C  
ATOM   4028  NH1 ARG A 263      16.453  36.198  42.485  0.00  0.00      A    N  
ATOM   4029 1HH1 ARG A 263      16.957  37.047  42.682  0.00  0.00      A    H  
ATOM   4030 2HH1 ARG A 263      15.716  36.196  41.787  0.00  0.00      A    H  
ATOM   4031  NH2 ARG A 263      16.102  33.999  42.636  0.00  0.00      A    N  
ATOM   4032 1HH2 ARG A 263      16.344  33.069  42.959  0.00  0.00      A    H  
ATOM   4033 2HH2 ARG A 263      15.358  34.125  41.954  0.00  0.00      A    H  
ATOM   4034  C   ARG A 263      21.761  38.833  45.506  0.00  0.00      A    C  
ATOM   4035  O   ARG A 263      20.865  39.577  45.917  0.00  0.00      A    O  
ATOM   4036  N   ARG A 264      23.059  39.121  45.680  0.00  0.00      A    N  
ATOM   4037  H   ARG A 264      23.739  38.442  45.363  0.00  0.00      A    H  
ATOM   4038  CA  ARG A 264      23.551  40.353  46.317  0.00  0.00      A    C  
ATOM   4039  HA  ARG A 264      22.749  41.093  46.293  0.00  0.00      A    H  
ATOM   4040  CB  ARG A 264      23.881  40.101  47.803  0.00  0.00      A    C  
ATOM   4041  HB3 ARG A 264      24.138  41.059  48.255  0.00  0.00      A    H  
ATOM   4042  HB2 ARG A 264      24.742  39.434  47.874  0.00  0.00      A    H  
ATOM   4043  CG  ARG A 264      22.709  39.509  48.606  0.00  0.00      A    C  
ATOM   4044  HG3 ARG A 264      22.473  38.519  48.219  0.00  0.00      A    H  
ATOM   4045  HG2 ARG A 264      21.834  40.147  48.488  0.00  0.00      A    H  
ATOM   4046  CD  ARG A 264      23.011  39.361  50.101  0.00  0.00      A    C  
ATOM   4047  HD3 ARG A 264      23.962  38.847  50.235  0.00  0.00      A    H  
ATOM   4048  HD2 ARG A 264      22.225  38.750  50.548  0.00  0.00      A    H  
ATOM   4049  NE  ARG A 264      23.044  40.658  50.792  0.00  0.00      A    N  
ATOM   4050  HE  ARG A 264      22.980  41.506  50.237  0.00  0.00      A    H  
ATOM   4051  CZ  ARG A 264      23.102  40.839  52.102  0.00  0.00      A    C  
ATOM   4052  NH1 ARG A 264      23.185  39.848  52.961  0.00  0.00      A    N  
ATOM   4053 1HH1 ARG A 264      23.160  38.881  52.644  0.00  0.00      A    H  
ATOM   4054 2HH1 ARG A 264      23.290  40.039  53.952  0.00  0.00      A    H  
ATOM   4055  NH2 ARG A 264      23.072  42.069  52.546  0.00  0.00      A    N  
ATOM   4056 1HH2 ARG A 264      23.004  42.814  51.863  0.00  0.00      A    H  
ATOM   4057 2HH2 ARG A 264      23.033  42.271  53.536  0.00  0.00      A    H  
ATOM   4058  C   ARG A 264      24.737  41.007  45.578  0.00  0.00      A    C  
ATOM   4059  O   ARG A 264      24.850  42.232  45.645  0.00  0.00      A    O  
ATOM   4060  N   GLY A 265      25.584  40.271  44.838  0.00  0.00      A    N  
ATOM   4061  H   GLY A 265      25.530  39.259  44.878  0.00  0.00      A    H  
ATOM   4062  CA  GLY A 265      26.617  40.885  43.983  0.00  0.00      A    C  
ATOM   4063  HA3 GLY A 265      27.318  41.431  44.615  0.00  0.00      A    H  
ATOM   4064  HA2 GLY A 265      26.130  41.631  43.357  0.00  0.00      A    H  
ATOM   4065  C   GLY A 265      27.435  39.941  43.091  0.00  0.00      A    C  
ATOM   4066  O   GLY A 265      27.794  38.840  43.492  0.00  0.00      A    O  
ATOM   4067  N   VAL A 266      27.790  40.414  41.897  0.00  0.00      A    N  
ATOM   4068  H   VAL A 266      27.448  41.341  41.654  0.00  0.00      A    H  
ATOM   4069  CA  VAL A 266      28.833  39.853  41.022  0.00  0.00      A    C  
ATOM   4070  HA  VAL A 266      29.015  38.817  41.301  0.00  0.00      A    H  
ATOM   4071  CB  VAL A 266      28.422  39.891  39.529  0.00  0.00      A    C  
ATOM   4072  HB  VAL A 266      28.177  40.919  39.257  0.00  0.00      A    H  
ATOM   4073  CG1 VAL A 266      29.551  39.400  38.602  0.00  0.00      A    C  
ATOM   4074 1HG1 VAL A 266      29.847  38.386  38.874  0.00  0.00      A    H  
ATOM   4075 2HG1 VAL A 266      29.209  39.409  37.567  0.00  0.00      A    H  
ATOM   4076 3HG1 VAL A 266      30.417  40.058  38.671  0.00  0.00      A    H  
ATOM   4077  CG2 VAL A 266      27.177  39.023  39.283  0.00  0.00      A    C  
ATOM   4078 1HG2 VAL A 266      27.369  37.996  39.593  0.00  0.00      A    H  
ATOM   4079 2HG2 VAL A 266      26.330  39.421  39.840  0.00  0.00      A    H  
ATOM   4080 3HG2 VAL A 266      26.922  39.030  38.223  0.00  0.00      A    H  
ATOM   4081  C   VAL A 266      30.109  40.675  41.222  0.00  0.00      A    C  
ATOM   4082  O   VAL A 266      30.068  41.899  41.095  0.00  0.00      A    O  
ATOM   4083  N   VAL A 267      31.228  40.009  41.517  0.00  0.00      A    N  
ATOM   4084  H   VAL A 267      31.152  38.989  41.624  0.00  0.00      A    H  
ATOM   4085  CA  VAL A 267      32.543  40.640  41.731  0.00  0.00      A    C  
ATOM   4086  HA  VAL A 267      32.428  41.723  41.695  0.00  0.00      A    H  
ATOM   4087  CB  VAL A 267      33.132  40.277  43.117  0.00  0.00      A    C  
ATOM   4088  HB  VAL A 267      33.313  39.205  43.148  0.00  0.00      A    H  
ATOM   4089  CG1 VAL A 267      34.469  41.002  43.362  0.00  0.00      A    C  
ATOM   4090 1HG1 VAL A 267      34.848  40.753  44.354  0.00  0.00      A    H  
ATOM   4091 2HG1 VAL A 267      35.213  40.690  42.629  0.00  0.00      A    H  
ATOM   4092 3HG1 VAL A 267      34.329  42.082  43.294  0.00  0.00      A    H  
ATOM   4093  CG2 VAL A 267      32.168  40.629  44.266  0.00  0.00      A    C  
ATOM   4094 1HG2 VAL A 267      31.945  41.696  44.259  0.00  0.00      A    H  
ATOM   4095 2HG2 VAL A 267      31.238  40.068  44.170  0.00  0.00      A    H  
ATOM   4096 3HG2 VAL A 267      32.622  40.369  45.223  0.00  0.00      A    H  
ATOM   4097  C   VAL A 267      33.512  40.222  40.620  0.00  0.00      A    C  
ATOM   4098  O   VAL A 267      33.792  39.036  40.443  0.00  0.00      A    O  
ATOM   4099  N   LEU A 268      34.026  41.193  39.868  0.00  0.00      A    N  
ATOM   4100  H   LEU A 268      33.710  42.144  40.020  0.00  0.00      A    H  
ATOM   4101  CA  LEU A 268      35.016  40.977  38.815  0.00  0.00      A    C  
ATOM   4102  HA  LEU A 268      34.985  39.936  38.490  0.00  0.00      A    H  
ATOM   4103  CB  LEU A 268      34.689  41.864  37.598  0.00  0.00      A    C  
ATOM   4104  HB3 LEU A 268      35.428  41.651  36.824  0.00  0.00      A    H  
ATOM   4105  HB2 LEU A 268      34.794  42.912  37.882  0.00  0.00      A    H  
ATOM   4106  CG  LEU A 268      33.284  41.665  36.997  0.00  0.00      A    C  
ATOM   4107  HG  LEU A 268      32.528  41.960  37.725  0.00  0.00      A    H  
ATOM   4108  CD1 LEU A 268      33.122  42.550  35.761  0.00  0.00      A    C  
ATOM   4109 1HD1 LEU A 268      32.151  42.378  35.299  0.00  0.00      A    H  
ATOM   4110 2HD1 LEU A 268      33.189  43.594  36.062  0.00  0.00      A    H  
ATOM   4111 3HD1 LEU A 268      33.909  42.335  35.038  0.00  0.00      A    H  
ATOM   4112  CD2 LEU A 268      33.019  40.213  36.592  0.00  0.00      A    C  
ATOM   4113 1HD2 LEU A 268      33.000  39.580  37.479  0.00  0.00      A    H  
ATOM   4114 2HD2 LEU A 268      32.047  40.136  36.106  0.00  0.00      A    H  
ATOM   4115 3HD2 LEU A 268      33.796  39.866  35.911  0.00  0.00      A    H  
ATOM   4116  C   LEU A 268      36.425  41.240  39.362  0.00  0.00      A    C  
ATOM   4117  O   LEU A 268      36.813  42.387  39.582  0.00  0.00      A    O  
ATOM   4118  N   GLY A 269      37.184  40.168  39.581  0.00  0.00      A    N  
ATOM   4119  H   GLY A 269      36.779  39.250  39.414  0.00  0.00      A    H  
ATOM   4120  CA  GLY A 269      38.592  40.185  39.994  0.00  0.00      A    C  
ATOM   4121  HA3 GLY A 269      38.684  39.767  40.994  0.00  0.00      A    H  
ATOM   4122  HA2 GLY A 269      38.965  41.208  40.013  0.00  0.00      A    H  
ATOM   4123  C   GLY A 269      39.463  39.373  39.028  0.00  0.00      A    C  
ATOM   4124  O   GLY A 269      40.392  38.683  39.450  0.00  0.00      A    O  
ATOM   4125  N   ALA A 270      39.100  39.412  37.740  0.00  0.00      A    N  
ATOM   4126  H   ALA A 270      38.333  40.025  37.517  0.00  0.00      A    H  
ATOM   4127  CA  ALA A 270      39.598  38.556  36.662  0.00  0.00      A    C  
ATOM   4128  HA  ALA A 270      39.788  37.573  37.083  0.00  0.00      A    H  
ATOM   4129  CB  ALA A 270      38.467  38.423  35.634  0.00  0.00      A    C  
ATOM   4130  HB1 ALA A 270      37.565  38.055  36.125  0.00  0.00      A    H  
ATOM   4131  HB2 ALA A 270      38.259  39.391  35.179  0.00  0.00      A    H  
ATOM   4132  HB3 ALA A 270      38.753  37.717  34.854  0.00  0.00      A    H  
ATOM   4133  C   ALA A 270      40.919  39.034  36.012  0.00  0.00      A    C  
ATOM   4134  O   ALA A 270      41.270  38.596  34.912  0.00  0.00      A    O  
ATOM   4135  N   GLY A 271      41.641  39.959  36.650  0.00  0.00      A    N  
ATOM   4136  H   GLY A 271      41.302  40.315  37.540  0.00  0.00      A    H  
ATOM   4137  CA  GLY A 271      42.831  40.596  36.091  0.00  0.00      A    C  
ATOM   4138  HA3 GLY A 271      43.532  39.823  35.785  0.00  0.00      A    H  
ATOM   4139  HA2 GLY A 271      43.307  41.197  36.866  0.00  0.00      A    H  
ATOM   4140  C   GLY A 271      42.521  41.492  34.886  0.00  0.00      A    C  
ATOM   4141  O   GLY A 271      41.366  41.647  34.482  0.00  0.00      A    O  
ATOM   4142  N   GLY A 272      43.551  42.108  34.308  0.00  0.00      A    N  
ATOM   4143  H   GLY A 272      44.484  41.961  34.666  0.00  0.00      A    H  
ATOM   4144  CA  GLY A 272      43.398  43.101  33.242  0.00  0.00      A    C  
ATOM   4145  HA3 GLY A 272      44.302  43.701  33.195  0.00  0.00      A    H  
ATOM   4146  HA2 GLY A 272      42.569  43.767  33.482  0.00  0.00      A    H  
ATOM   4147  C   GLY A 272      43.152  42.534  31.845  0.00  0.00      A    C  
ATOM   4148  O   GLY A 272      42.677  41.409  31.681  0.00  0.00      A    O  
ATOM   4149  N   PHE A 273      43.472  43.341  30.829  0.00  0.00      A    N  
ATOM   4150  H   PHE A 273      43.885  44.238  31.059  0.00  0.00      A    H  
ATOM   4151  CA  PHE A 273      43.344  42.997  29.406  0.00  0.00      A    C  
ATOM   4152  HA  PHE A 273      42.900  42.007  29.336  0.00  0.00      A    H  
ATOM   4153  CB  PHE A 273      42.383  43.980  28.712  0.00  0.00      A    C  
ATOM   4154  HB3 PHE A 273      41.444  43.995  29.261  0.00  0.00      A    H  
ATOM   4155  HB2 PHE A 273      42.156  43.591  27.718  0.00  0.00      A    H  
ATOM   4156  CG  PHE A 273      42.874  45.413  28.568  0.00  0.00      A    C  
ATOM   4157  CD1 PHE A 273      43.490  45.836  27.373  0.00  0.00      A    C  
ATOM   4158  HD1 PHE A 273      43.644  45.134  26.567  0.00  0.00      A    H  
ATOM   4159  CE1 PHE A 273      43.905  47.173  27.225  0.00  0.00      A    C  
ATOM   4160  HE1 PHE A 273      44.369  47.501  26.307  0.00  0.00      A    H  
ATOM   4161  CZ  PHE A 273      43.725  48.088  28.276  0.00  0.00      A    C  
ATOM   4162  HZ  PHE A 273      44.061  49.111  28.169  0.00  0.00      A    H  
ATOM   4163  CE2 PHE A 273      43.116  47.668  29.470  0.00  0.00      A    C  
ATOM   4164  HE2 PHE A 273      42.983  48.372  30.280  0.00  0.00      A    H  
ATOM   4165  CD2 PHE A 273      42.684  46.337  29.614  0.00  0.00      A    C  
ATOM   4166  HD2 PHE A 273      42.214  46.027  30.536  0.00  0.00      A    H  
ATOM   4167  C   PHE A 273      44.695  42.893  28.678  0.00  0.00      A    C  
ATOM   4168  O   PHE A 273      44.721  42.676  27.466  0.00  0.00      A    O  
HETATM 4169  N   GLH A 274      45.814  43.009  29.399  0.00  0.00      A    N  
HETATM 4170  H   GLH A 274      45.699  43.173  30.395  0.00  0.00      A    H  
HETATM 4171  CA  GLH A 274      47.182  43.043  28.878  0.00  0.00      A    C  
HETATM 4172  HA  GLH A 274      47.259  43.959  28.292  0.00  0.00      A    H  
HETATM 4173  CB  GLH A 274      48.184  43.182  30.045  0.00  0.00      A    C  
HETATM 4174  HB3 GLH A 274      47.920  44.053  30.645  0.00  0.00      A    H  
HETATM 4175  HB2 GLH A 274      49.161  43.388  29.606  0.00  0.00      A    H  
HETATM 4176  CG  GLH A 274      48.347  41.968  30.983  0.00  0.00      A    C  
HETATM 4177  HG3 GLH A 274      49.283  42.098  31.521  0.00  0.00      A    H  
HETATM 4178  HG2 GLH A 274      48.428  41.053  30.400  0.00  0.00      A    H  
HETATM 4179  CD  GLH A 274      47.263  41.798  32.048  0.00  0.00      A    C  
HETATM 4180  OE1 GLH A 274      46.244  42.466  32.118  0.00  0.00      A    O  
HETATM 4181  OE2 GLH A 274      47.510  40.819  32.954  0.00  0.00      A    O  
HETATM 4182  HE2 GLH A 274      48.326  40.341  32.710  0.00  0.00      A    H  
HETATM 4183  C   GLH A 274      47.575  41.901  27.915  0.00  0.00      A    C  
HETATM 4184  O   GLH A 274      48.522  42.078  27.143  0.00  0.00      A    O  
ATOM   4185  N   ARG A 275      46.865  40.760  27.915  0.00  0.00      A    N  
ATOM   4186  H   ARG A 275      46.103  40.683  28.584  0.00  0.00      A    H  
ATOM   4187  CA  ARG A 275      47.103  39.622  27.004  0.00  0.00      A    C  
ATOM   4188  HA  ARG A 275      48.129  39.680  26.645  0.00  0.00      A    H  
ATOM   4189  CB  ARG A 275      46.941  38.295  27.775  0.00  0.00      A    C  
ATOM   4190  HB3 ARG A 275      46.867  37.464  27.071  0.00  0.00      A    H  
ATOM   4191  HB2 ARG A 275      46.008  38.311  28.333  0.00  0.00      A    H  
ATOM   4192  CG  ARG A 275      48.099  37.993  28.740  0.00  0.00      A    C  
ATOM   4193  HG3 ARG A 275      47.778  37.201  29.412  0.00  0.00      A    H  
ATOM   4194  HG2 ARG A 275      48.342  38.872  29.336  0.00  0.00      A    H  
ATOM   4195  CD  ARG A 275      49.336  37.519  27.968  0.00  0.00      A    C  
ATOM   4196  HD3 ARG A 275      49.701  38.333  27.338  0.00  0.00      A    H  
ATOM   4197  HD2 ARG A 275      49.048  36.686  27.323  0.00  0.00      A    H  
ATOM   4198  NE  ARG A 275      50.426  37.074  28.852  0.00  0.00      A    N  
ATOM   4199  HE  ARG A 275      50.293  37.104  29.856  0.00  0.00      A    H  
ATOM   4200  CZ  ARG A 275      51.615  36.679  28.437  0.00  0.00      A    C  
ATOM   4201  NH1 ARG A 275      51.938  36.557  27.189  0.00  0.00      A    N  
ATOM   4202 1HH1 ARG A 275      51.280  36.789  26.454  0.00  0.00      A    H  
ATOM   4203 2HH1 ARG A 275      52.889  36.291  26.972  0.00  0.00      A    H  
ATOM   4204  NH2 ARG A 275      52.547  36.382  29.278  0.00  0.00      A    N  
ATOM   4205 1HH2 ARG A 275      52.359  36.466  30.270  0.00  0.00      A    H  
ATOM   4206 2HH2 ARG A 275      53.474  36.227  28.898  0.00  0.00      A    H  
ATOM   4207  C   ARG A 275      46.245  39.614  25.727  0.00  0.00      A    C  
ATOM   4208  O   ARG A 275      46.505  38.787  24.857  0.00  0.00      A    O  
ATOM   4209  N   ASN A 276      45.246  40.489  25.579  0.00  0.00      A    N  
ATOM   4210  H   ASN A 276      45.119  41.202  26.289  0.00  0.00      A    H  
ATOM   4211  CA  ASN A 276      44.423  40.584  24.364  0.00  0.00      A    C  
ATOM   4212  HA  ASN A 276      44.429  39.625  23.846  0.00  0.00      A    H  
ATOM   4213  CB  ASN A 276      42.973  40.882  24.765  0.00  0.00      A    C  
ATOM   4214  HB3 ASN A 276      42.914  41.853  25.258  0.00  0.00      A    H  
ATOM   4215  HB2 ASN A 276      42.657  40.115  25.461  0.00  0.00      A    H  
ATOM   4216  CG  ASN A 276      42.018  40.873  23.584  0.00  0.00      A    C  
ATOM   4217  OD1 ASN A 276      41.833  41.865  22.893  0.00  0.00      A    O  
ATOM   4218  ND2 ASN A 276      41.351  39.771  23.334  0.00  0.00      A    N  
ATOM   4219 1HD2 ASN A 276      41.511  38.903  23.832  0.00  0.00      A    H  
ATOM   4220 2HD2 ASN A 276      40.763  39.741  22.508  0.00  0.00      A    H  
ATOM   4221  C   ASN A 276      45.011  41.640  23.416  0.00  0.00      A    C  
ATOM   4222  O   ASN A 276      44.883  42.840  23.669  0.00  0.00      A    O  
ATOM   4223  N   GLN A 277      45.715  41.204  22.369  0.00  0.00      A    N  
ATOM   4224  H   GLN A 277      45.676  40.216  22.130  0.00  0.00      A    H  
ATOM   4225  CA  GLN A 277      46.548  42.091  21.555  0.00  0.00      A    C  
ATOM   4226  HA  GLN A 277      47.266  42.577  22.217  0.00  0.00      A    H  
ATOM   4227  CB  GLN A 277      47.333  41.262  20.528  0.00  0.00      A    C  
ATOM   4228  HB3 GLN A 277      46.629  40.738  19.882  0.00  0.00      A    H  
ATOM   4229  HB2 GLN A 277      47.928  40.514  21.055  0.00  0.00      A    H  
ATOM   4230  CG  GLN A 277      48.273  42.115  19.652  0.00  0.00      A    C  
ATOM   4231  HG3 GLN A 277      47.686  42.829  19.074  0.00  0.00      A    H  
ATOM   4232  HG2 GLN A 277      48.771  41.467  18.935  0.00  0.00      A    H  
ATOM   4233  CD  GLN A 277      49.358  42.868  20.425  0.00  0.00      A    C  
ATOM   4234  OE1 GLN A 277      49.681  42.577  21.572  0.00  0.00      A    O  
ATOM   4235  NE2 GLN A 277      49.956  43.873  19.826  0.00  0.00      A    N  
ATOM   4236 1HE2 GLN A 277      50.745  44.309  20.285  0.00  0.00      A    H  
ATOM   4237 2HE2 GLN A 277      49.689  44.165  18.892  0.00  0.00      A    H  
ATOM   4238  C   GLN A 277      45.748  43.217  20.890  0.00  0.00      A    C  
ATOM   4239  O   GLN A 277      46.221  44.350  20.881  0.00  0.00      A    O  
ATOM   4240  N   GLN A 278      44.543  42.963  20.374  0.00  0.00      A    N  
ATOM   4241  H   GLN A 278      44.176  42.011  20.394  0.00  0.00      A    H  
ATOM   4242  CA  GLN A 278      43.748  44.013  19.734  0.00  0.00      A    C  
ATOM   4243  HA  GLN A 278      44.372  44.541  19.009  0.00  0.00      A    H  
ATOM   4244  CB  GLN A 278      42.555  43.403  18.993  0.00  0.00      A    C  
ATOM   4245  HB3 GLN A 278      41.906  44.218  18.675  0.00  0.00      A    H  
ATOM   4246  HB2 GLN A 278      41.991  42.753  19.664  0.00  0.00      A    H  
ATOM   4247  CG  GLN A 278      42.987  42.622  17.743  0.00  0.00      A    C  
ATOM   4248  HG3 GLN A 278      43.516  41.713  18.026  0.00  0.00      A    H  
ATOM   4249  HG2 GLN A 278      43.666  43.243  17.155  0.00  0.00      A    H  
ATOM   4250  CD  GLN A 278      41.796  42.252  16.863  0.00  0.00      A    C  
ATOM   4251  OE1 GLN A 278      40.647  42.170  17.297  0.00  0.00      A    O  
ATOM   4252  NE2 GLN A 278      42.009  42.019  15.591  0.00  0.00      A    N  
ATOM   4253 1HE2 GLN A 278      41.215  41.908  14.968  0.00  0.00      A    H  
ATOM   4254 2HE2 GLN A 278      42.955  42.035  15.218  0.00  0.00      A    H  
ATOM   4255  C   GLN A 278      43.282  45.070  20.741  0.00  0.00      A    C  
ATOM   4256  O   GLN A 278      43.439  46.262  20.480  0.00  0.00      A    O  
ATOM   4257  N   MET A 279      42.777  44.670  21.916  0.00  0.00      A    N  
ATOM   4258  H   MET A 279      42.664  43.679  22.103  0.00  0.00      A    H  
ATOM   4259  CA  MET A 279      42.399  45.641  22.949  0.00  0.00      A    C  
ATOM   4260  HA  MET A 279      41.770  46.393  22.472  0.00  0.00      A    H  
ATOM   4261  CB  MET A 279      41.568  44.964  24.049  0.00  0.00      A    C  
ATOM   4262  HB3 MET A 279      42.217  44.413  24.730  0.00  0.00      A    H  
ATOM   4263  HB2 MET A 279      40.873  44.262  23.589  0.00  0.00      A    H  
ATOM   4264  CG  MET A 279      40.734  45.996  24.816  0.00  0.00      A    C  
ATOM   4265  HG3 MET A 279      40.123  46.540  24.092  0.00  0.00      A    H  
ATOM   4266  HG2 MET A 279      41.398  46.713  25.303  0.00  0.00      A    H  
ATOM   4267  SD  MET A 279      39.632  45.280  26.063  0.00  0.00      A    S  
ATOM   4268  CE  MET A 279      38.470  46.655  26.242  0.00  0.00      A    C  
ATOM   4269  HE1 MET A 279      37.942  46.821  25.302  0.00  0.00      A    H  
ATOM   4270  HE2 MET A 279      37.745  46.426  27.024  0.00  0.00      A    H  
ATOM   4271  HE3 MET A 279      39.010  47.562  26.511  0.00  0.00      A    H  
ATOM   4272  C   MET A 279      43.627  46.387  23.494  0.00  0.00      A    C  
ATOM   4273  O   MET A 279      43.535  47.579  23.772  0.00  0.00      A    O  
ATOM   4274  N   ARG A 280      44.802  45.746  23.569  0.00  0.00      A    N  
ATOM   4275  H   ARG A 280      44.813  44.751  23.365  0.00  0.00      A    H  
ATOM   4276  CA  ARG A 280      46.081  46.423  23.849  0.00  0.00      A    C  
ATOM   4277  HA  ARG A 280      45.984  46.950  24.795  0.00  0.00      A    H  
ATOM   4278  CB  ARG A 280      47.177  45.348  23.987  0.00  0.00      A    C  
ATOM   4279  HB3 ARG A 280      47.411  44.936  23.007  0.00  0.00      A    H  
ATOM   4280  HB2 ARG A 280      46.798  44.538  24.614  0.00  0.00      A    H  
ATOM   4281  CG  ARG A 280      48.471  45.861  24.624  0.00  0.00      A    C  
ATOM   4282  HG3 ARG A 280      48.259  46.199  25.639  0.00  0.00      A    H  
ATOM   4283  HG2 ARG A 280      48.864  46.697  24.044  0.00  0.00      A    H  
ATOM   4284  CD  ARG A 280      49.513  44.735  24.670  0.00  0.00      A    C  
ATOM   4285  HD3 ARG A 280      49.739  44.420  23.649  0.00  0.00      A    H  
ATOM   4286  HD2 ARG A 280      49.095  43.879  25.201  0.00  0.00      A    H  
ATOM   4287  NE  ARG A 280      50.754  45.197  25.313  0.00  0.00      A    N  
ATOM   4288  HE  ARG A 280      51.228  45.975  24.862  0.00  0.00      A    H  
ATOM   4289  CZ  ARG A 280      51.281  44.787  26.453  0.00  0.00      A    C  
ATOM   4290  NH1 ARG A 280      50.777  43.846  27.197  0.00  0.00      A    N  
ATOM   4291 1HH1 ARG A 280      49.956  43.322  26.931  0.00  0.00      A    H  
ATOM   4292 2HH1 ARG A 280      51.289  43.627  28.053  0.00  0.00      A    H  
ATOM   4293  NH2 ARG A 280      52.361  45.332  26.923  0.00  0.00      A    N  
ATOM   4294 1HH2 ARG A 280      52.851  46.081  26.442  0.00  0.00      A    H  
ATOM   4295 2HH2 ARG A 280      52.720  44.952  27.800  0.00  0.00      A    H  
ATOM   4296  C   ARG A 280      46.405  47.484  22.784  0.00  0.00      A    C  
ATOM   4297  O   ARG A 280      46.703  48.633  23.114  0.00  0.00      A    O  
ATOM   4298  N   GLU A 281      46.279  47.125  21.506  0.00  0.00      A    N  
ATOM   4299  H   GLU A 281      46.010  46.167  21.296  0.00  0.00      A    H  
ATOM   4300  CA  GLU A 281      46.556  48.010  20.367  0.00  0.00      A    C  
ATOM   4301  HA  GLU A 281      47.534  48.467  20.523  0.00  0.00      A    H  
ATOM   4302  CB  GLU A 281      46.614  47.181  19.071  0.00  0.00      A    C  
ATOM   4303  HB3 GLU A 281      46.533  47.858  18.226  0.00  0.00      A    H  
ATOM   4304  HB2 GLU A 281      45.774  46.489  19.037  0.00  0.00      A    H  
ATOM   4305  CG  GLU A 281      47.937  46.415  18.940  0.00  0.00      A    C  
ATOM   4306  HG3 GLU A 281      48.049  45.750  19.793  0.00  0.00      A    H  
ATOM   4307  HG2 GLU A 281      48.757  47.133  18.975  0.00  0.00      A    H  
ATOM   4308  CD  GLU A 281      48.072  45.595  17.650  0.00  0.00      A    C  
ATOM   4309  OE1 GLU A 281      49.214  45.156  17.356  0.00  0.00      A    O  
ATOM   4310  OE2 GLU A 281      47.079  45.370  16.915  0.00  0.00      A    O  
ATOM   4311  C   GLU A 281      45.554  49.169  20.209  0.00  0.00      A    C  
ATOM   4312  O   GLU A 281      45.913  50.187  19.611  0.00  0.00      A    O  
ATOM   4313  N   GLN A 282      44.331  49.065  20.741  0.00  0.00      A    N  
ATOM   4314  H   GLN A 282      44.045  48.165  21.113  0.00  0.00      A    H  
ATOM   4315  CA  GLN A 282      43.349  50.160  20.737  0.00  0.00      A    C  
ATOM   4316  HA  GLN A 282      43.186  50.497  19.710  0.00  0.00      A    H  
ATOM   4317  CB  GLN A 282      42.005  49.667  21.312  0.00  0.00      A    C  
ATOM   4318  HB3 GLN A 282      41.422  50.528  21.641  0.00  0.00      A    H  
ATOM   4319  HB2 GLN A 282      42.188  49.042  22.184  0.00  0.00      A    H  
ATOM   4320  CG  GLN A 282      41.162  48.889  20.289  0.00  0.00      A    C  
ATOM   4321  HG3 GLN A 282      41.782  48.137  19.804  0.00  0.00      A    H  
ATOM   4322  HG2 GLN A 282      40.808  49.581  19.525  0.00  0.00      A    H  
ATOM   4323  CD  GLN A 282      39.953  48.193  20.920  0.00  0.00      A    C  
ATOM   4324  OE1 GLN A 282      39.844  46.971  20.911  0.00  0.00      A    O  
ATOM   4325  NE2 GLN A 282      39.000  48.913  21.472  0.00  0.00      A    N  
ATOM   4326 1HE2 GLN A 282      38.183  48.438  21.835  0.00  0.00      A    H  
ATOM   4327 2HE2 GLN A 282      39.057  49.929  21.479  0.00  0.00      A    H  
ATOM   4328  C   GLN A 282      43.822  51.395  21.523  0.00  0.00      A    C  
ATOM   4329  O   GLN A 282      43.552  52.515  21.092  0.00  0.00      A    O  
ATOM   4330  N   TYR A 283      44.510  51.234  22.660  0.00  0.00      A    N  
ATOM   4331  H   TYR A 283      44.714  50.290  22.963  0.00  0.00      A    H  
ATOM   4332  CA  TYR A 283      44.716  52.339  23.617  0.00  0.00      A    C  
ATOM   4333  HA  TYR A 283      44.274  53.258  23.232  0.00  0.00      A    H  
ATOM   4334  CB  TYR A 283      43.989  51.990  24.918  0.00  0.00      A    C  
ATOM   4335  HB3 TYR A 283      44.099  52.828  25.607  0.00  0.00      A    H  
ATOM   4336  HB2 TYR A 283      44.471  51.126  25.371  0.00  0.00      A    H  
ATOM   4337  CG  TYR A 283      42.512  51.690  24.785  0.00  0.00      A    C  
ATOM   4338  CD1 TYR A 283      41.595  52.746  24.647  0.00  0.00      A    C  
ATOM   4339  HD1 TYR A 283      41.947  53.766  24.586  0.00  0.00      A    H  
ATOM   4340  CE1 TYR A 283      40.217  52.477  24.618  0.00  0.00      A    C  
ATOM   4341  HE1 TYR A 283      39.523  53.296  24.531  0.00  0.00      A    H  
ATOM   4342  CZ  TYR A 283      39.749  51.145  24.711  0.00  0.00      A    C  
ATOM   4343  OH  TYR A 283      38.415  50.881  24.731  0.00  0.00      A    O  
ATOM   4344  HH  TYR A 283      37.893  51.696  24.760  0.00  0.00      A    H  
ATOM   4345  CE2 TYR A 283      40.673  50.085  24.819  0.00  0.00      A    C  
ATOM   4346  HE2 TYR A 283      40.317  49.069  24.888  0.00  0.00      A    H  
ATOM   4347  CD2 TYR A 283      42.050  50.363  24.872  0.00  0.00      A    C  
ATOM   4348  HD2 TYR A 283      42.756  49.556  24.999  0.00  0.00      A    H  
ATOM   4349  C   TYR A 283      46.182  52.660  23.955  0.00  0.00      A    C  
ATOM   4350  O   TYR A 283      46.529  53.837  24.128  0.00  0.00      A    O  
ATOM   4351  N   LEU A 284      47.027  51.630  24.079  0.00  0.00      A    N  
ATOM   4352  H   LEU A 284      46.707  50.694  23.855  0.00  0.00      A    H  
ATOM   4353  CA  LEU A 284      48.411  51.780  24.531  0.00  0.00      A    C  
ATOM   4354  HA  LEU A 284      48.430  52.508  25.343  0.00  0.00      A    H  
ATOM   4355  CB  LEU A 284      48.933  50.434  25.073  0.00  0.00      A    C  
ATOM   4356  HB3 LEU A 284      50.011  50.517  25.142  0.00  0.00      A    H  
ATOM   4357  HB2 LEU A 284      48.728  49.631  24.366  0.00  0.00      A    H  
ATOM   4358  CG  LEU A 284      48.423  50.055  26.477  0.00  0.00      A    C  
ATOM   4359  HG  LEU A 284      48.395  50.945  27.105  0.00  0.00      A    H  
ATOM   4360  CD1 LEU A 284      47.043  49.403  26.463  0.00  0.00      A    C  
ATOM   4361 1HD1 LEU A 284      46.312  50.084  26.044  0.00  0.00      A    H  
ATOM   4362 2HD1 LEU A 284      47.070  48.489  25.879  0.00  0.00      A    H  
ATOM   4363 3HD1 LEU A 284      46.732  49.179  27.483  0.00  0.00      A    H  
ATOM   4364  CD2 LEU A 284      49.376  49.047  27.119  0.00  0.00      A    C  
ATOM   4365 1HD2 LEU A 284      49.467  48.162  26.491  0.00  0.00      A    H  
ATOM   4366 2HD2 LEU A 284      50.361  49.495  27.242  0.00  0.00      A    H  
ATOM   4367 3HD2 LEU A 284      48.997  48.759  28.099  0.00  0.00      A    H  
ATOM   4368  C   LEU A 284      49.316  52.307  23.396  0.00  0.00      A    C  
ATOM   4369  O   LEU A 284      49.017  52.067  22.220  0.00  0.00      A    O  
ATOM   4370  N   PRO A 285      50.431  52.994  23.719  0.00  0.00      A    N  
ATOM   4371  CD  PRO A 285      50.907  53.306  25.063  0.00  0.00      A    C  
ATOM   4372  HD3 PRO A 285      50.329  54.123  25.484  0.00  0.00      A    H  
ATOM   4373  HD2 PRO A 285      50.846  52.444  25.721  0.00  0.00      A    H  
ATOM   4374  CG  PRO A 285      52.357  53.752  24.910  0.00  0.00      A    C  
ATOM   4375  HG3 PRO A 285      52.641  54.480  25.671  0.00  0.00      A    H  
ATOM   4376  HG2 PRO A 285      53.009  52.880  24.952  0.00  0.00      A    H  
ATOM   4377  CB  PRO A 285      52.377  54.355  23.507  0.00  0.00      A    C  
ATOM   4378  HB3 PRO A 285      52.014  55.383  23.552  0.00  0.00      A    H  
ATOM   4379  HB2 PRO A 285      53.374  54.327  23.071  0.00  0.00      A    H  
ATOM   4380  CA  PRO A 285      51.375  53.498  22.724  0.00  0.00      A    C  
ATOM   4381  HA  PRO A 285      50.852  54.129  22.008  0.00  0.00      A    H  
ATOM   4382  C   PRO A 285      52.054  52.339  21.982  0.00  0.00      A    C  
ATOM   4383  O   PRO A 285      52.507  51.374  22.602  0.00  0.00      A    O  
ATOM   4384  N   LYS A 286      52.115  52.416  20.648  0.00  0.00      A    N  
ATOM   4385  H   LYS A 286      51.714  53.235  20.198  0.00  0.00      A    H  
ATOM   4386  CA  LYS A 286      52.774  51.408  19.803  0.00  0.00      A    C  
ATOM   4387  HA  LYS A 286      52.648  50.441  20.283  0.00  0.00      A    H  
ATOM   4388  CB  LYS A 286      52.082  51.355  18.427  0.00  0.00      A    C  
ATOM   4389  HB3 LYS A 286      52.813  51.053  17.680  0.00  0.00      A    H  
ATOM   4390  HB2 LYS A 286      51.729  52.346  18.138  0.00  0.00      A    H  
ATOM   4391  CG  LYS A 286      50.937  50.330  18.360  0.00  0.00      A    C  
ATOM   4392  HG3 LYS A 286      51.335  49.350  18.625  0.00  0.00      A    H  
ATOM   4393  HG2 LYS A 286      50.597  50.279  17.325  0.00  0.00      A    H  
ATOM   4394  CD  LYS A 286      49.724  50.617  19.257  0.00  0.00      A    C  
ATOM   4395  HD3 LYS A 286      50.040  50.670  20.299  0.00  0.00      A    H  
ATOM   4396  HD2 LYS A 286      49.018  49.792  19.157  0.00  0.00      A    H  
ATOM   4397  CE  LYS A 286      49.033  51.917  18.839  0.00  0.00      A    C  
ATOM   4398  HE3 LYS A 286      48.709  51.823  17.799  0.00  0.00      A    H  
ATOM   4399  HE2 LYS A 286      49.749  52.741  18.896  0.00  0.00      A    H  
ATOM   4400  NZ  LYS A 286      47.864  52.229  19.690  0.00  0.00      A    N1+
ATOM   4401  HZ1 LYS A 286      47.395  53.063  19.351  0.00  0.00      A    H  
ATOM   4402  HZ2 LYS A 286      47.187  51.474  19.678  0.00  0.00      A    H  
ATOM   4403  HZ3 LYS A 286      48.153  52.391  20.651  0.00  0.00      A    H  
ATOM   4404  C   LYS A 286      54.297  51.661  19.667  0.00  0.00      A    C  
ATOM   4405  O   LYS A 286      54.718  52.815  19.794  0.00  0.00      A    O  
ATOM   4406  N   PRO A 287      55.126  50.633  19.377  0.00  0.00      A    N  
ATOM   4407  CD  PRO A 287      56.563  50.792  19.189  0.00  0.00      A    C  
ATOM   4408  HD3 PRO A 287      56.749  51.277  18.230  0.00  0.00      A    H  
ATOM   4409  HD2 PRO A 287      57.005  51.375  19.998  0.00  0.00      A    H  
ATOM   4410  CG  PRO A 287      57.150  49.381  19.173  0.00  0.00      A    C  
ATOM   4411  HG3 PRO A 287      58.023  49.308  18.526  0.00  0.00      A    H  
ATOM   4412  HG2 PRO A 287      57.397  49.076  20.189  0.00  0.00      A    H  
ATOM   4413  CB  PRO A 287      55.993  48.532  18.656  0.00  0.00      A    C  
ATOM   4414  HB3 PRO A 287      55.947  48.603  17.568  0.00  0.00      A    H  
ATOM   4415  HB2 PRO A 287      56.088  47.489  18.962  0.00  0.00      A    H  
ATOM   4416  CA  PRO A 287      54.767  49.217  19.270  0.00  0.00      A    C  
ATOM   4417  HA  PRO A 287      53.916  49.087  18.603  0.00  0.00      A    H  
ATOM   4418  C   PRO A 287      54.417  48.632  20.643  0.00  0.00      A    C  
ATOM   4419  O   PRO A 287      54.748  49.223  21.673  0.00  0.00      A    O  
ATOM   4420  N   THR A 288      53.691  47.515  20.670  0.00  0.00      A    N  
ATOM   4421  H   THR A 288      53.492  47.033  19.794  0.00  0.00      A    H  
ATOM   4422  CA  THR A 288      53.173  46.904  21.905  0.00  0.00      A    C  
ATOM   4423  HA  THR A 288      53.946  46.954  22.671  0.00  0.00      A    H  
ATOM   4424  CB  THR A 288      51.953  47.692  22.424  0.00  0.00      A    C  
ATOM   4425  HB  THR A 288      52.180  48.754  22.344  0.00  0.00      A    H  
ATOM   4426  CG2 THR A 288      50.638  47.447  21.681  0.00  0.00      A    C  
ATOM   4427 1HG2 THR A 288      50.293  46.425  21.836  0.00  0.00      A    H  
ATOM   4428 2HG2 THR A 288      49.880  48.137  22.055  0.00  0.00      A    H  
ATOM   4429 3HG2 THR A 288      50.779  47.622  20.615  0.00  0.00      A    H  
ATOM   4430  OG1 THR A 288      51.748  47.413  23.788  0.00  0.00      A    O  
ATOM   4431  HG1 THR A 288      51.945  48.249  24.264  0.00  0.00      A    H  
ATOM   4432  C   THR A 288      52.844  45.430  21.669  0.00  0.00      A    C  
ATOM   4433  O   THR A 288      52.434  45.049  20.571  0.00  0.00      A    O  
ATOM   4434  N   ASN A 289      53.035  44.573  22.671  0.00  0.00      A    N  
ATOM   4435  H   ASN A 289      53.389  44.917  23.552  0.00  0.00      A    H  
ATOM   4436  CA  ASN A 289      52.918  43.124  22.491  0.00  0.00      A    C  
ATOM   4437  HA  ASN A 289      52.182  42.905  21.717  0.00  0.00      A    H  
ATOM   4438  CB  ASN A 289      54.288  42.600  22.013  0.00  0.00      A    C  
ATOM   4439  HB3 ASN A 289      55.008  42.692  22.820  0.00  0.00      A    H  
ATOM   4440  HB2 ASN A 289      54.638  43.207  21.178  0.00  0.00      A    H  
ATOM   4441  CG  ASN A 289      54.285  41.152  21.561  0.00  0.00      A    C  
ATOM   4442  OD1 ASN A 289      53.343  40.397  21.770  0.00  0.00      A    O  
ATOM   4443  ND2 ASN A 289      55.356  40.713  20.945  0.00  0.00      A    N  
ATOM   4444 1HD2 ASN A 289      56.114  41.348  20.731  0.00  0.00      A    H  
ATOM   4445 2HD2 ASN A 289      55.379  39.755  20.622  0.00  0.00      A    H  
ATOM   4446  C   ASN A 289      52.464  42.433  23.783  0.00  0.00      A    C  
ATOM   4447  O   ASN A 289      53.133  42.528  24.812  0.00  0.00      A    O  
ATOM   4448  N   ALA A 290      51.359  41.689  23.714  0.00  0.00      A    N  
ATOM   4449  H   ALA A 290      50.819  41.719  22.853  0.00  0.00      A    H  
ATOM   4450  CA  ALA A 290      50.892  40.799  24.775  0.00  0.00      A    C  
ATOM   4451  HA  ALA A 290      50.543  41.404  25.611  0.00  0.00      A    H  
ATOM   4452  CB  ALA A 290      49.704  40.013  24.209  0.00  0.00      A    C  
ATOM   4453  HB1 ALA A 290      48.884  40.695  23.973  0.00  0.00      A    H  
ATOM   4454  HB2 ALA A 290      50.001  39.484  23.301  0.00  0.00      A    H  
ATOM   4455  HB3 ALA A 290      49.364  39.280  24.936  0.00  0.00      A    H  
ATOM   4456  C   ALA A 290      51.997  39.867  25.320  0.00  0.00      A    C  
ATOM   4457  O   ALA A 290      52.066  39.634  26.526  0.00  0.00      A    O  
ATOM   4458  N   ALA A 291      52.906  39.392  24.458  0.00  0.00      A    N  
ATOM   4459  H   ALA A 291      52.817  39.638  23.479  0.00  0.00      A    H  
ATOM   4460  CA  ALA A 291      54.033  38.545  24.841  0.00  0.00      A    C  
ATOM   4461  HA  ALA A 291      53.637  37.717  25.427  0.00  0.00      A    H  
ATOM   4462  CB  ALA A 291      54.657  37.950  23.574  0.00  0.00      A    C  
ATOM   4463  HB1 ALA A 291      55.375  37.178  23.852  0.00  0.00      A    H  
ATOM   4464  HB2 ALA A 291      53.884  37.497  22.952  0.00  0.00      A    H  
ATOM   4465  HB3 ALA A 291      55.174  38.724  23.007  0.00  0.00      A    H  
ATOM   4466  C   ALA A 291      55.099  39.244  25.715  0.00  0.00      A    C  
ATOM   4467  O   ALA A 291      55.846  38.545  26.403  0.00  0.00      A    O  
ATOM   4468  N   TRP A 292      55.177  40.583  25.735  0.00  0.00      A    N  
ATOM   4469  H   TRP A 292      54.528  41.123  25.174  0.00  0.00      A    H  
ATOM   4470  CA  TRP A 292      56.043  41.327  26.668  0.00  0.00      A    C  
ATOM   4471  HA  TRP A 292      56.998  40.808  26.743  0.00  0.00      A    H  
ATOM   4472  CB  TRP A 292      56.322  42.748  26.148  0.00  0.00      A    C  
ATOM   4473  HB3 TRP A 292      56.990  43.236  26.858  0.00  0.00      A    H  
ATOM   4474  HB2 TRP A 292      55.385  43.306  26.151  0.00  0.00      A    H  
ATOM   4475  CG  TRP A 292      56.958  42.916  24.799  0.00  0.00      A    C  
ATOM   4476  CD1 TRP A 292      57.674  41.993  24.115  0.00  0.00      A    C  
ATOM   4477  HD1 TRP A 292      57.882  40.985  24.455  0.00  0.00      A    H  
ATOM   4478  NE1 TRP A 292      58.092  42.529  22.911  0.00  0.00      A    N  
ATOM   4479  HE1 TRP A 292      58.667  42.023  22.243  0.00  0.00      A    H  
ATOM   4480  CE2 TRP A 292      57.664  43.828  22.754  0.00  0.00      A    C  
ATOM   4481  CZ2 TRP A 292      57.809  44.772  21.725  0.00  0.00      A    C  
ATOM   4482  HZ2 TRP A 292      58.347  44.517  20.824  0.00  0.00      A    H  
ATOM   4483  CH2 TRP A 292      57.250  46.051  21.883  0.00  0.00      A    C  
ATOM   4484  HH2 TRP A 292      57.361  46.790  21.102  0.00  0.00      A    H  
ATOM   4485  CZ3 TRP A 292      56.577  46.376  23.074  0.00  0.00      A    C  
ATOM   4486  HZ3 TRP A 292      56.178  47.372  23.208  0.00  0.00      A    H  
ATOM   4487  CE3 TRP A 292      56.435  45.418  24.097  0.00  0.00      A    C  
ATOM   4488  HE3 TRP A 292      55.924  45.675  25.013  0.00  0.00      A    H  
ATOM   4489  CD2 TRP A 292      56.960  44.115  23.960  0.00  0.00      A    C  
ATOM   4490  C   TRP A 292      55.470  41.404  28.098  0.00  0.00      A    C  
ATOM   4491  O   TRP A 292      56.133  41.923  28.997  0.00  0.00      A    O  
ATOM   4492  N   SER A 293      54.252  40.910  28.340  0.00  0.00      A    N  
ATOM   4493  H   SER A 293      53.720  40.510  27.579  0.00  0.00      A    H  
ATOM   4494  CA  SER A 293      53.686  40.845  29.687  0.00  0.00      A    C  
ATOM   4495  HA  SER A 293      53.818  41.820  30.157  0.00  0.00      A    H  
ATOM   4496  CB  SER A 293      52.186  40.561  29.614  0.00  0.00      A    C  
ATOM   4497  HB3 SER A 293      52.020  39.524  29.321  0.00  0.00      A    H  
ATOM   4498  HB2 SER A 293      51.724  41.219  28.876  0.00  0.00      A    H  
ATOM   4499  OG  SER A 293      51.603  40.810  30.879  0.00  0.00      A    O  
ATOM   4500  HG  SER A 293      51.577  41.803  30.984  0.00  0.00      A    H  
ATOM   4501  C   SER A 293      54.385  39.789  30.553  0.00  0.00      A    C  
ATOM   4502  O   SER A 293      54.607  38.645  30.143  0.00  0.00      A    O  
ATOM   4503  N   ALA A 294      54.689  40.152  31.797  0.00  0.00      A    N  
ATOM   4504  H   ALA A 294      54.497  41.112  32.072  0.00  0.00      A    H  
ATOM   4505  CA  ALA A 294      55.071  39.210  32.845  0.00  0.00      A    C  
ATOM   4506  HA  ALA A 294      55.735  38.454  32.422  0.00  0.00      A    H  
ATOM   4507  CB  ALA A 294      55.851  39.984  33.914  0.00  0.00      A    C  
ATOM   4508  HB1 ALA A 294      56.190  39.298  34.691  0.00  0.00      A    H  
ATOM   4509  HB2 ALA A 294      56.722  40.462  33.464  0.00  0.00      A    H  
ATOM   4510  HB3 ALA A 294      55.213  40.750  34.355  0.00  0.00      A    H  
ATOM   4511  C   ALA A 294      53.851  38.471  33.442  0.00  0.00      A    C  
ATOM   4512  O   ALA A 294      54.019  37.608  34.304  0.00  0.00      A    O  
ATOM   4513  N   THR A 295      52.620  38.796  33.022  0.00  0.00      A    N  
ATOM   4514  H   THR A 295      52.529  39.496  32.295  0.00  0.00      A    H  
ATOM   4515  CA  THR A 295      51.390  38.212  33.588  0.00  0.00      A    C  
ATOM   4516  HA  THR A 295      51.598  37.979  34.628  0.00  0.00      A    H  
ATOM   4517  CB  THR A 295      50.227  39.219  33.591  0.00  0.00      A    C  
ATOM   4518  HB  THR A 295      49.417  38.800  34.188  0.00  0.00      A    H  
ATOM   4519  CG2 THR A 295      50.628  40.565  34.195  0.00  0.00      A    C  
ATOM   4520 1HG2 THR A 295      49.735  41.138  34.443  0.00  0.00      A    H  
ATOM   4521 2HG2 THR A 295      51.196  40.407  35.107  0.00  0.00      A    H  
ATOM   4522 3HG2 THR A 295      51.241  41.140  33.501  0.00  0.00      A    H  
ATOM   4523  OG1 THR A 295      49.733  39.495  32.299  0.00  0.00      A    O  
ATOM   4524  HG1 THR A 295      50.472  39.873  31.777  0.00  0.00      A    H  
ATOM   4525  C   THR A 295      50.959  36.916  32.874  0.00  0.00      A    C  
ATOM   4526  O   THR A 295      51.205  36.786  31.672  0.00  0.00      A    O  
ATOM   4527  N   PRO A 296      50.317  35.954  33.571  0.00  0.00      A    N  
ATOM   4528  CD  PRO A 296      50.112  35.939  35.015  0.00  0.00      A    C  
ATOM   4529  HD3 PRO A 296      51.011  36.227  35.561  0.00  0.00      A    H  
ATOM   4530  HD2 PRO A 296      49.283  36.598  35.265  0.00  0.00      A    H  
ATOM   4531  CG  PRO A 296      49.753  34.503  35.375  0.00  0.00      A    C  
ATOM   4532  HG3 PRO A 296      50.668  33.934  35.535  0.00  0.00      A    H  
ATOM   4533  HG2 PRO A 296      49.109  34.450  36.253  0.00  0.00      A    H  
ATOM   4534  CB  PRO A 296      49.048  34.010  34.118  0.00  0.00      A    C  
ATOM   4535  HB3 PRO A 296      49.126  32.927  34.029  0.00  0.00      A    H  
ATOM   4536  HB2 PRO A 296      48.006  34.320  34.150  0.00  0.00      A    H  
ATOM   4537  CA  PRO A 296      49.750  34.737  32.967  0.00  0.00      A    C  
ATOM   4538  HA  PRO A 296      50.581  34.125  32.618  0.00  0.00      A    H  
ATOM   4539  C   PRO A 296      48.778  34.992  31.785  0.00  0.00      A    C  
ATOM   4540  O   PRO A 296      48.218  36.086  31.666  0.00  0.00      A    O  
ATOM   4541  N   PRO A 297      48.526  33.994  30.909  0.00  0.00      A    N  
ATOM   4542  CD  PRO A 297      48.980  32.613  31.000  0.00  0.00      A    C  
ATOM   4543  HD3 PRO A 297      50.040  32.551  30.787  0.00  0.00      A    H  
ATOM   4544  HD2 PRO A 297      48.793  32.188  31.980  0.00  0.00      A    H  
ATOM   4545  CG  PRO A 297      48.217  31.845  29.925  0.00  0.00      A    C  
ATOM   4546  HG3 PRO A 297      48.777  30.980  29.571  0.00  0.00      A    H  
ATOM   4547  HG2 PRO A 297      47.239  31.545  30.305  0.00  0.00      A    H  
ATOM   4548  CB  PRO A 297      48.045  32.901  28.836  0.00  0.00      A    C  
ATOM   4549  HB3 PRO A 297      48.963  32.970  28.249  0.00  0.00      A    H  
ATOM   4550  HB2 PRO A 297      47.201  32.672  28.183  0.00  0.00      A    H  
ATOM   4551  CA  PRO A 297      47.846  34.201  29.627  0.00  0.00      A    C  
ATOM   4552  HA  PRO A 297      48.349  35.001  29.087  0.00  0.00      A    H  
ATOM   4553  C   PRO A 297      46.356  34.568  29.705  0.00  0.00      A    C  
ATOM   4554  O   PRO A 297      45.861  35.189  28.765  0.00  0.00      A    O  
HETATM 4555  N   HID A 298      45.614  34.206  30.759  0.00  0.00      A    N  
HETATM 4556  H   HID A 298      46.040  33.656  31.501  0.00  0.00      A    H  
HETATM 4557  CA  HID A 298      44.153  34.396  30.786  0.00  0.00      A    C  
HETATM 4558  HA  HID A 298      43.761  34.040  29.834  0.00  0.00      A    H  
HETATM 4559  CB  HID A 298      43.524  33.537  31.889  0.00  0.00      A    C  
HETATM 4560  HB3 HID A 298      42.525  33.907  32.120  0.00  0.00      A    H  
HETATM 4561  HB2 HID A 298      44.122  33.604  32.797  0.00  0.00      A    H  
HETATM 4562  CG  HID A 298      43.380  32.104  31.462  0.00  0.00      A    C  
HETATM 4563  ND1 HID A 298      44.213  31.065  31.781  0.00  0.00      A    N  
HETATM 4564  HD1 HID A 298      45.021  31.135  32.397  0.00  0.00      A    H  
HETATM 4565  CE1 HID A 298      43.771  29.958  31.172  0.00  0.00      A    C  
HETATM 4566  HE1 HID A 298      44.232  28.982  31.242  0.00  0.00      A    H  
HETATM 4567  NE2 HID A 298      42.685  30.243  30.436  0.00  0.00      A    N  
HETATM 4568  CD2 HID A 298      42.427  31.605  30.624  0.00  0.00      A    C  
HETATM 4569  HD2 HID A 298      41.631  32.172  30.167  0.00  0.00      A    H  
HETATM 4570  C   HID A 298      43.666  35.847  30.905  0.00  0.00      A    C  
HETATM 4571  O   HID A 298      42.492  36.100  30.621  0.00  0.00      A    O  
ATOM   4572  N   ASN A 299      44.524  36.793  31.297  0.00  0.00      A    N  
ATOM   4573  H   ASN A 299      45.468  36.502  31.507  0.00  0.00      A    H  
ATOM   4574  CA  ASN A 299      44.177  38.198  31.549  0.00  0.00      A    C  
ATOM   4575  HA  ASN A 299      43.230  38.222  32.093  0.00  0.00      A    H  
ATOM   4576  CB  ASN A 299      45.241  38.815  32.466  0.00  0.00      A    C  
ATOM   4577  HB3 ASN A 299      45.049  39.886  32.513  0.00  0.00      A    H  
ATOM   4578  HB2 ASN A 299      46.231  38.661  32.038  0.00  0.00      A    H  
ATOM   4579  CG  ASN A 299      45.230  38.292  33.896  0.00  0.00      A    C  
ATOM   4580  OD1 ASN A 299      44.758  37.210  34.217  0.00  0.00      A    O  
ATOM   4581  ND2 ASN A 299      45.780  39.049  34.811  0.00  0.00      A    N  
ATOM   4582 1HD2 ASN A 299      46.238  39.903  34.527  0.00  0.00      A    H  
ATOM   4583 2HD2 ASN A 299      45.689  38.786  35.790  0.00  0.00      A    H  
ATOM   4584  C   ASN A 299      43.941  39.002  30.246  0.00  0.00      A    C  
ATOM   4585  O   ASN A 299      44.732  39.861  29.839  0.00  0.00      A    O  
ATOM   4586  N   THR A 300      42.842  38.668  29.566  0.00  0.00      A    N  
ATOM   4587  H   THR A 300      42.304  37.897  29.949  0.00  0.00      A    H  
ATOM   4588  CA  THR A 300      42.459  39.124  28.220  0.00  0.00      A    C  
ATOM   4589  HA  THR A 300      43.298  39.653  27.770  0.00  0.00      A    H  
ATOM   4590  CB  THR A 300      42.115  37.920  27.326  0.00  0.00      A    C  
ATOM   4591  HB  THR A 300      41.753  38.281  26.365  0.00  0.00      A    H  
ATOM   4592  CG2 THR A 300      43.312  37.011  27.075  0.00  0.00      A    C  
ATOM   4593 1HG2 THR A 300      43.019  36.207  26.400  0.00  0.00      A    H  
ATOM   4594 2HG2 THR A 300      44.113  37.582  26.608  0.00  0.00      A    H  
ATOM   4595 3HG2 THR A 300      43.670  36.583  28.010  0.00  0.00      A    H  
ATOM   4596  OG1 THR A 300      41.100  37.147  27.924  0.00  0.00      A    O  
ATOM   4597  HG1 THR A 300      40.853  36.447  27.281  0.00  0.00      A    H  
ATOM   4598  C   THR A 300      41.266  40.084  28.213  0.00  0.00      A    C  
ATOM   4599  O   THR A 300      40.919  40.617  27.158  0.00  0.00      A    O  
ATOM   4600  N   GLY A 301      40.638  40.337  29.362  0.00  0.00      A    N  
ATOM   4601  H   GLY A 301      40.947  39.834  30.187  0.00  0.00      A    H  
ATOM   4602  CA  GLY A 301      39.610  41.370  29.537  0.00  0.00      A    C  
ATOM   4603  HA3 GLY A 301      39.941  42.292  29.063  0.00  0.00      A    H  
ATOM   4604  HA2 GLY A 301      39.463  41.537  30.604  0.00  0.00      A    H  
ATOM   4605  C   GLY A 301      38.254  41.018  28.929  0.00  0.00      A    C  
ATOM   4606  O   GLY A 301      37.471  41.917  28.638  0.00  0.00      A    O  
ATOM   4607  N   ASP A 302      37.952  39.735  28.737  0.00  0.00      A    N  
ATOM   4608  H   ASP A 302      38.634  39.039  29.014  0.00  0.00      A    H  
ATOM   4609  CA  ASP A 302      36.654  39.273  28.232  0.00  0.00      A    C  
ATOM   4610  HA  ASP A 302      36.469  39.744  27.264  0.00  0.00      A    H  
ATOM   4611  CB  ASP A 302      36.753  37.758  28.020  0.00  0.00      A    C  
ATOM   4612  HB3 ASP A 302      36.907  37.274  28.986  0.00  0.00      A    H  
ATOM   4613  HB2 ASP A 302      37.619  37.538  27.394  0.00  0.00      A    H  
ATOM   4614  CG  ASP A 302      35.507  37.177  27.356  0.00  0.00      A    C  
ATOM   4615  OD1 ASP A 302      34.870  36.303  27.980  0.00  0.00      A    O  
ATOM   4616  OD2 ASP A 302      35.152  37.601  26.227  0.00  0.00      A    O  
ATOM   4617  C   ASP A 302      35.487  39.656  29.171  0.00  0.00      A    C  
ATOM   4618  O   ASP A 302      34.399  39.997  28.696  0.00  0.00      A    O  
ATOM   4619  N   THR A 303      35.743  39.687  30.489  0.00  0.00      A    N  
ATOM   4620  H   THR A 303      36.666  39.384  30.786  0.00  0.00      A    H  
ATOM   4621  CA  THR A 303      34.835  40.228  31.519  0.00  0.00      A    C  
ATOM   4622  HA  THR A 303      33.856  39.765  31.413  0.00  0.00      A    H  
ATOM   4623  CB  THR A 303      35.349  39.936  32.936  0.00  0.00      A    C  
ATOM   4624  HB  THR A 303      34.706  40.451  33.653  0.00  0.00      A    H  
ATOM   4625  CG2 THR A 303      35.342  38.448  33.276  0.00  0.00      A    C  
ATOM   4626 1HG2 THR A 303      35.919  37.877  32.548  0.00  0.00      A    H  
ATOM   4627 2HG2 THR A 303      35.771  38.300  34.266  0.00  0.00      A    H  
ATOM   4628 3HG2 THR A 303      34.315  38.087  33.283  0.00  0.00      A    H  
ATOM   4629  OG1 THR A 303      36.662  40.421  33.082  0.00  0.00      A    O  
ATOM   4630  HG1 THR A 303      37.270  39.786  32.643  0.00  0.00      A    H  
ATOM   4631  C   THR A 303      34.632  41.730  31.359  0.00  0.00      A    C  
ATOM   4632  O   THR A 303      33.497  42.195  31.359  0.00  0.00      A    O  
ATOM   4633  N   ILE A 304      35.720  42.486  31.149  0.00  0.00      A    N  
ATOM   4634  H   ILE A 304      36.614  42.017  31.172  0.00  0.00      A    H  
ATOM   4635  CA  ILE A 304      35.705  43.941  30.931  0.00  0.00      A    C  
ATOM   4636  HA  ILE A 304      35.251  44.411  31.804  0.00  0.00      A    H  
ATOM   4637  CB  ILE A 304      37.142  44.510  30.768  0.00  0.00      A    C  
ATOM   4638  HB  ILE A 304      37.586  44.081  29.872  0.00  0.00      A    H  
ATOM   4639  CG2 ILE A 304      37.124  46.038  30.571  0.00  0.00      A    C  
ATOM   4640 1HG2 ILE A 304      38.120  46.398  30.314  0.00  0.00      A    H  
ATOM   4641 2HG2 ILE A 304      36.460  46.318  29.756  0.00  0.00      A    H  
ATOM   4642 3HG2 ILE A 304      36.797  46.532  31.483  0.00  0.00      A    H  
ATOM   4643  CG1 ILE A 304      38.035  44.124  31.968  0.00  0.00      A    C  
ATOM   4644 3HG1 ILE A 304      38.086  43.039  32.024  0.00  0.00      A    H  
ATOM   4645 2HG1 ILE A 304      37.586  44.494  32.891  0.00  0.00      A    H  
ATOM   4646  CD1 ILE A 304      39.482  44.630  31.889  0.00  0.00      A    C  
ATOM   4647 1HD1 ILE A 304      39.518  45.709  32.036  0.00  0.00      A    H  
ATOM   4648 2HD1 ILE A 304      40.074  44.154  32.671  0.00  0.00      A    H  
ATOM   4649 3HD1 ILE A 304      39.910  44.375  30.921  0.00  0.00      A    H  
ATOM   4650  C   ILE A 304      34.825  44.265  29.720  0.00  0.00      A    C  
ATOM   4651  O   ILE A 304      33.885  45.050  29.834  0.00  0.00      A    O  
ATOM   4652  N   ARG A 305      35.057  43.597  28.580  0.00  0.00      A    N  
ATOM   4653  H   ARG A 305      35.834  42.946  28.555  0.00  0.00      A    H  
ATOM   4654  CA  ARG A 305      34.242  43.767  27.370  0.00  0.00      A    C  
ATOM   4655  HA  ARG A 305      34.278  44.822  27.093  0.00  0.00      A    H  
ATOM   4656  CB  ARG A 305      34.828  42.953  26.202  0.00  0.00      A    C  
ATOM   4657  HB3 ARG A 305      34.106  42.956  25.385  0.00  0.00      A    H  
ATOM   4658  HB2 ARG A 305      34.996  41.921  26.514  0.00  0.00      A    H  
ATOM   4659  CG  ARG A 305      36.139  43.571  25.685  0.00  0.00      A    C  
ATOM   4660  HG3 ARG A 305      36.902  43.525  26.461  0.00  0.00      A    H  
ATOM   4661  HG2 ARG A 305      35.960  44.620  25.455  0.00  0.00      A    H  
ATOM   4662  CD  ARG A 305      36.658  42.895  24.406  0.00  0.00      A    C  
ATOM   4663  HD3 ARG A 305      37.455  43.507  23.981  0.00  0.00      A    H  
ATOM   4664  HD2 ARG A 305      35.850  42.849  23.673  0.00  0.00      A    H  
ATOM   4665  NE  ARG A 305      37.167  41.535  24.653  0.00  0.00      A    N  
ATOM   4666  HE  ARG A 305      36.545  40.768  24.410  0.00  0.00      A    H  
ATOM   4667  CZ  ARG A 305      38.339  41.223  25.190  0.00  0.00      A    C  
ATOM   4668  NH1 ARG A 305      39.196  42.138  25.579  0.00  0.00      A    N  
ATOM   4669 1HH1 ARG A 305      38.986  43.118  25.477  0.00  0.00      A    H  
ATOM   4670 2HH1 ARG A 305      40.030  41.844  26.073  0.00  0.00      A    H  
ATOM   4671  NH2 ARG A 305      38.687  39.970  25.371  0.00  0.00      A    N  
ATOM   4672 1HH2 ARG A 305      38.103  39.203  25.048  0.00  0.00      A    H  
ATOM   4673 2HH2 ARG A 305      39.563  39.771  25.826  0.00  0.00      A    H  
ATOM   4674  C   ARG A 305      32.761  43.423  27.597  0.00  0.00      A    C  
ATOM   4675  O   ARG A 305      31.902  44.129  27.065  0.00  0.00      A    O  
ATOM   4676  N   ALA A 306      32.444  42.408  28.411  0.00  0.00      A    N  
ATOM   4677  H   ALA A 306      33.199  41.869  28.815  0.00  0.00      A    H  
ATOM   4678  CA  ALA A 306      31.067  42.024  28.758  0.00  0.00      A    C  
ATOM   4679  HA  ALA A 306      30.463  42.003  27.847  0.00  0.00      A    H  
ATOM   4680  CB  ALA A 306      31.102  40.612  29.345  0.00  0.00      A    C  
ATOM   4681  HB1 ALA A 306      31.497  39.918  28.607  0.00  0.00      A    H  
ATOM   4682  HB2 ALA A 306      31.724  40.594  30.240  0.00  0.00      A    H  
ATOM   4683  HB3 ALA A 306      30.094  40.295  29.608  0.00  0.00      A    H  
ATOM   4684  C   ALA A 306      30.376  42.992  29.737  0.00  0.00      A    C  
ATOM   4685  O   ALA A 306      29.154  43.136  29.685  0.00  0.00      A    O  
ATOM   4686  N   ALA A 307      31.128  43.665  30.610  0.00  0.00      A    N  
ATOM   4687  H   ALA A 307      32.112  43.422  30.688  0.00  0.00      A    H  
ATOM   4688  CA  ALA A 307      30.618  44.755  31.442  0.00  0.00      A    C  
ATOM   4689  HA  ALA A 307      29.655  44.468  31.862  0.00  0.00      A    H  
ATOM   4690  CB  ALA A 307      31.600  44.973  32.598  0.00  0.00      A    C  
ATOM   4691  HB1 ALA A 307      31.690  44.058  33.185  0.00  0.00      A    H  
ATOM   4692  HB2 ALA A 307      32.580  45.237  32.205  0.00  0.00      A    H  
ATOM   4693  HB3 ALA A 307      31.241  45.774  33.244  0.00  0.00      A    H  
ATOM   4694  C   ALA A 307      30.393  46.027  30.607  0.00  0.00      A    C  
ATOM   4695  O   ALA A 307      29.346  46.666  30.718  0.00  0.00      A    O  
ATOM   4696  N   MET A 308      31.329  46.364  29.714  0.00  0.00      A    N  
ATOM   4697  H   MET A 308      32.196  45.832  29.702  0.00  0.00      A    H  
ATOM   4698  CA  MET A 308      31.158  47.444  28.731  0.00  0.00      A    C  
ATOM   4699  HA  MET A 308      30.974  48.382  29.256  0.00  0.00      A    H  
ATOM   4700  CB  MET A 308      32.438  47.600  27.899  0.00  0.00      A    C  
ATOM   4701  HB3 MET A 308      32.240  48.286  27.076  0.00  0.00      A    H  
ATOM   4702  HB2 MET A 308      32.711  46.631  27.488  0.00  0.00      A    H  
ATOM   4703  CG  MET A 308      33.635  48.137  28.693  0.00  0.00      A    C  
ATOM   4704  HG3 MET A 308      33.771  47.525  29.584  0.00  0.00      A    H  
ATOM   4705  HG2 MET A 308      33.424  49.156  29.020  0.00  0.00      A    H  
ATOM   4706  SD  MET A 308      35.192  48.113  27.761  0.00  0.00      A    S  
ATOM   4707  CE  MET A 308      34.924  49.531  26.668  0.00  0.00      A    C  
ATOM   4708  HE1 MET A 308      34.697  50.417  27.264  0.00  0.00      A    H  
ATOM   4709  HE2 MET A 308      35.824  49.723  26.080  0.00  0.00      A    H  
ATOM   4710  HE3 MET A 308      34.091  49.335  25.995  0.00  0.00      A    H  
ATOM   4711  C   MET A 308      29.941  47.199  27.821  0.00  0.00      A    C  
ATOM   4712  O   MET A 308      29.226  48.145  27.505  0.00  0.00      A    O  
ATOM   4713  N   ASP A 309      29.645  45.946  27.452  0.00  0.00      A    N  
ATOM   4714  H   ASP A 309      30.314  45.220  27.680  0.00  0.00      A    H  
ATOM   4715  CA  ASP A 309      28.465  45.554  26.659  0.00  0.00      A    C  
ATOM   4716  HA  ASP A 309      28.476  46.127  25.730  0.00  0.00      A    H  
ATOM   4717  CB  ASP A 309      28.584  44.060  26.297  0.00  0.00      A    C  
ATOM   4718  HB3 ASP A 309      28.551  43.470  27.212  0.00  0.00      A    H  
ATOM   4719  HB2 ASP A 309      29.550  43.890  25.820  0.00  0.00      A    H  
ATOM   4720  CG  ASP A 309      27.498  43.555  25.340  0.00  0.00      A    C  
ATOM   4721  OD1 ASP A 309      26.854  42.522  25.647  0.00  0.00      A    O  
ATOM   4722  OD2 ASP A 309      27.339  44.149  24.246  0.00  0.00      A    O  
ATOM   4723  C   ASP A 309      27.123  45.851  27.364  0.00  0.00      A    C  
ATOM   4724  O   ASP A 309      26.111  46.044  26.689  0.00  0.00      A    O  
ATOM   4725  N   ILE A 310      27.103  45.952  28.700  0.00  0.00      A    N  
ATOM   4726  H   ILE A 310      27.970  45.778  29.200  0.00  0.00      A    H  
ATOM   4727  CA  ILE A 310      25.936  46.424  29.479  0.00  0.00      A    C  
ATOM   4728  HA  ILE A 310      25.062  46.425  28.825  0.00  0.00      A    H  
ATOM   4729  CB  ILE A 310      25.580  45.474  30.647  0.00  0.00      A    C  
ATOM   4730  HB  ILE A 310      24.634  45.826  31.062  0.00  0.00      A    H  
ATOM   4731  CG2 ILE A 310      25.334  44.047  30.126  0.00  0.00      A    C  
ATOM   4732 1HG2 ILE A 310      24.944  43.415  30.922  0.00  0.00      A    H  
ATOM   4733 2HG2 ILE A 310      24.600  44.070  29.321  0.00  0.00      A    H  
ATOM   4734 3HG2 ILE A 310      26.260  43.609  29.753  0.00  0.00      A    H  
ATOM   4735  CG1 ILE A 310      26.619  45.487  31.787  0.00  0.00      A    C  
ATOM   4736 3HG1 ILE A 310      26.944  46.508  31.985  0.00  0.00      A    H  
ATOM   4737 2HG1 ILE A 310      27.487  44.903  31.488  0.00  0.00      A    H  
ATOM   4738  CD1 ILE A 310      26.060  44.933  33.101  0.00  0.00      A    C  
ATOM   4739 1HD1 ILE A 310      26.823  45.011  33.871  0.00  0.00      A    H  
ATOM   4740 2HD1 ILE A 310      25.191  45.515  33.410  0.00  0.00      A    H  
ATOM   4741 3HD1 ILE A 310      25.778  43.887  32.989  0.00  0.00      A    H  
ATOM   4742  C   ILE A 310      26.062  47.886  29.945  0.00  0.00      A    C  
ATOM   4743  O   ILE A 310      25.214  48.347  30.712  0.00  0.00      A    O  
ATOM   4744  N   GLY A 311      27.080  48.628  29.494  0.00  0.00      A    N  
ATOM   4745  H   GLY A 311      27.736  48.191  28.856  0.00  0.00      A    H  
ATOM   4746  CA  GLY A 311      27.197  50.079  29.694  0.00  0.00      A    C  
ATOM   4747  HA3 GLY A 311      26.240  50.489  30.011  0.00  0.00      A    H  
ATOM   4748  HA2 GLY A 311      27.486  50.529  28.744  0.00  0.00      A    H  
ATOM   4749  C   GLY A 311      28.230  50.535  30.718  0.00  0.00      A    C  
ATOM   4750  O   GLY A 311      28.266  51.727  31.027  0.00  0.00      A    O  
ATOM   4751  N   ALA A 312      29.067  49.637  31.246  0.00  0.00      A    N  
ATOM   4752  H   ALA A 312      28.986  48.665  30.968  0.00  0.00      A    H  
ATOM   4753  CA  ALA A 312      30.153  50.019  32.149  0.00  0.00      A    C  
ATOM   4754  HA  ALA A 312      29.725  50.598  32.969  0.00  0.00      A    H  
ATOM   4755  CB  ALA A 312      30.795  48.766  32.747  0.00  0.00      A    C  
ATOM   4756  HB1 ALA A 312      30.035  48.141  33.217  0.00  0.00      A    H  
ATOM   4757  HB2 ALA A 312      31.311  48.207  31.968  0.00  0.00      A    H  
ATOM   4758  HB3 ALA A 312      31.526  49.067  33.497  0.00  0.00      A    H  
ATOM   4759  C   ALA A 312      31.200  50.907  31.450  0.00  0.00      A    C  
ATOM   4760  O   ALA A 312      31.538  50.703  30.279  0.00  0.00      A    O  
ATOM   4761  N   ARG A 313      31.725  51.882  32.192  0.00  0.00      A    N  
ATOM   4762  H   ARG A 313      31.404  51.970  33.152  0.00  0.00      A    H  
ATOM   4763  CA  ARG A 313      32.754  52.817  31.740  0.00  0.00      A    C  
ATOM   4764  HA  ARG A 313      32.607  53.017  30.678  0.00  0.00      A    H  
ATOM   4765  CB  ARG A 313      32.561  54.134  32.507  0.00  0.00      A    C  
ATOM   4766  HB3 ARG A 313      32.605  53.943  33.581  0.00  0.00      A    H  
ATOM   4767  HB2 ARG A 313      31.569  54.524  32.276  0.00  0.00      A    H  
ATOM   4768  CG  ARG A 313      33.613  55.190  32.150  0.00  0.00      A    C  
ATOM   4769  HG3 ARG A 313      33.761  55.225  31.071  0.00  0.00      A    H  
ATOM   4770  HG2 ARG A 313      34.546  54.915  32.638  0.00  0.00      A    H  
ATOM   4771  CD  ARG A 313      33.168  56.567  32.643  0.00  0.00      A    C  
ATOM   4772  HD3 ARG A 313      32.871  56.486  33.690  0.00  0.00      A    H  
ATOM   4773  HD2 ARG A 313      32.307  56.885  32.053  0.00  0.00      A    H  
ATOM   4774  NE  ARG A 313      34.231  57.571  32.506  0.00  0.00      A    N  
ATOM   4775  HE  ARG A 313      34.942  57.410  31.796  0.00  0.00      A    H  
ATOM   4776  CZ  ARG A 313      34.308  58.716  33.172  0.00  0.00      A    C  
ATOM   4777  NH1 ARG A 313      33.470  59.054  34.127  0.00  0.00      A    N  
ATOM   4778 1HH1 ARG A 313      32.719  58.452  34.426  0.00  0.00      A    H  
ATOM   4779 2HH1 ARG A 313      33.599  59.951  34.582  0.00  0.00      A    H  
ATOM   4780  NH2 ARG A 313      35.256  59.577  32.891  0.00  0.00      A    N  
ATOM   4781 1HH2 ARG A 313      35.923  59.410  32.151  0.00  0.00      A    H  
ATOM   4782 2HH2 ARG A 313      35.246  60.469  33.365  0.00  0.00      A    H  
ATOM   4783  C   ARG A 313      34.157  52.226  31.932  0.00  0.00      A    C  
ATOM   4784  O   ARG A 313      34.500  51.770  33.023  0.00  0.00      A    O  
ATOM   4785  N   ALA A 314      34.983  52.276  30.888  0.00  0.00      A    N  
ATOM   4786  H   ALA A 314      34.631  52.666  30.017  0.00  0.00      A    H  
ATOM   4787  CA  ALA A 314      36.395  51.902  30.915  0.00  0.00      A    C  
ATOM   4788  HA  ALA A 314      36.613  51.404  31.857  0.00  0.00      A    H  
ATOM   4789  CB  ALA A 314      36.658  50.908  29.779  0.00  0.00      A    C  
ATOM   4790  HB1 ALA A 314      37.693  50.573  29.815  0.00  0.00      A    H  
ATOM   4791  HB2 ALA A 314      36.007  50.040  29.892  0.00  0.00      A    H  
ATOM   4792  HB3 ALA A 314      36.468  51.379  28.813  0.00  0.00      A    H  
ATOM   4793  C   ALA A 314      37.289  53.150  30.812  0.00  0.00      A    C  
ATOM   4794  O   ALA A 314      37.056  54.021  29.969  0.00  0.00      A    O  
ATOM   4795  N   GLU A 315      38.306  53.241  31.669  0.00  0.00      A    N  
ATOM   4796  H   GLU A 315      38.474  52.447  32.283  0.00  0.00      A    H  
ATOM   4797  CA  GLU A 315      39.200  54.399  31.824  0.00  0.00      A    C  
ATOM   4798  HA  GLU A 315      39.225  54.971  30.898  0.00  0.00      A    H  
ATOM   4799  CB  GLU A 315      38.697  55.311  32.960  0.00  0.00      A    C  
ATOM   4800  HB3 GLU A 315      39.467  56.038  33.218  0.00  0.00      A    H  
ATOM   4801  HB2 GLU A 315      38.521  54.700  33.846  0.00  0.00      A    H  
ATOM   4802  CG  GLU A 315      37.410  56.083  32.629  0.00  0.00      A    C  
ATOM   4803  HG3 GLU A 315      37.114  56.631  33.522  0.00  0.00      A    H  
ATOM   4804  HG2 GLU A 315      36.624  55.370  32.395  0.00  0.00      A    H  
ATOM   4805  CD  GLU A 315      37.545  57.096  31.485  0.00  0.00      A    C  
ATOM   4806  OE1 GLU A 315      38.652  57.657  31.291  0.00  0.00      A    O  
ATOM   4807  OE2 GLU A 315      36.524  57.422  30.832  0.00  0.00      A    O  
ATOM   4808  C   GLU A 315      40.642  53.954  32.117  0.00  0.00      A    C  
ATOM   4809  O   GLU A 315      40.896  52.779  32.379  0.00  0.00      A    O  
ATOM   4810  N   LEU A 316      41.590  54.900  32.055  0.00  0.00      A    N  
ATOM   4811  H   LEU A 316      41.286  55.855  31.917  0.00  0.00      A    H  
ATOM   4812  CA  LEU A 316      43.046  54.690  32.171  0.00  0.00      A    C  
ATOM   4813  HA  LEU A 316      43.531  55.597  31.818  0.00  0.00      A    H  
ATOM   4814  CB  LEU A 316      43.404  54.531  33.660  0.00  0.00      A    C  
ATOM   4815  HB3 LEU A 316      44.462  54.307  33.754  0.00  0.00      A    H  
ATOM   4816  HB2 LEU A 316      42.855  53.686  34.067  0.00  0.00      A    H  
ATOM   4817  CG  LEU A 316      43.076  55.766  34.518  0.00  0.00      A    C  
ATOM   4818  HG  LEU A 316      42.001  55.940  34.502  0.00  0.00      A    H  
ATOM   4819  CD1 LEU A 316      43.494  55.501  35.957  0.00  0.00      A    C  
ATOM   4820 1HD1 LEU A 316      42.990  54.609  36.320  0.00  0.00      A    H  
ATOM   4821 2HD1 LEU A 316      44.569  55.344  36.006  0.00  0.00      A    H  
ATOM   4822 3HD1 LEU A 316      43.220  56.345  36.588  0.00  0.00      A    H  
ATOM   4823  CD2 LEU A 316      43.794  57.041  34.074  0.00  0.00      A    C  
ATOM   4824 1HD2 LEU A 316      44.871  56.908  34.137  0.00  0.00      A    H  
ATOM   4825 2HD2 LEU A 316      43.517  57.315  33.059  0.00  0.00      A    H  
ATOM   4826 3HD2 LEU A 316      43.493  57.854  34.728  0.00  0.00      A    H  
ATOM   4827  C   LEU A 316      43.614  53.600  31.235  0.00  0.00      A    C  
ATOM   4828  O   LEU A 316      44.694  53.043  31.454  0.00  0.00      A    O  
ATOM   4829  N   MET A 317      42.881  53.308  30.156  0.00  0.00      A    N  
ATOM   4830  H   MET A 317      42.000  53.789  30.057  0.00  0.00      A    H  
ATOM   4831  CA  MET A 317      43.202  52.284  29.159  0.00  0.00      A    C  
ATOM   4832  HA  MET A 317      43.300  51.322  29.660  0.00  0.00      A    H  
ATOM   4833  CB  MET A 317      42.044  52.170  28.154  0.00  0.00      A    C  
ATOM   4834  HB3 MET A 317      42.272  51.358  27.467  0.00  0.00      A    H  
ATOM   4835  HB2 MET A 317      41.977  53.097  27.583  0.00  0.00      A    H  
ATOM   4836  CG  MET A 317      40.673  51.891  28.787  0.00  0.00      A    C  
ATOM   4837  HG3 MET A 317      39.923  51.898  27.995  0.00  0.00      A    H  
ATOM   4838  HG2 MET A 317      40.425  52.700  29.472  0.00  0.00      A    H  
ATOM   4839  SD  MET A 317      40.529  50.322  29.685  0.00  0.00      A    S  
ATOM   4840  CE  MET A 317      40.361  49.184  28.287  0.00  0.00      A    C  
ATOM   4841  HE1 MET A 317      41.248  49.234  27.656  0.00  0.00      A    H  
ATOM   4842  HE2 MET A 317      40.247  48.166  28.658  0.00  0.00      A    H  
ATOM   4843  HE3 MET A 317      39.484  49.458  27.699  0.00  0.00      A    H  
ATOM   4844  C   MET A 317      44.515  52.566  28.407  0.00  0.00      A    C  
ATOM   4845  O   MET A 317      45.125  51.655  27.862  0.00  0.00      A    O  
ATOM   4846  N   ASP A 318      44.966  53.822  28.374  0.00  0.00      A    N  
ATOM   4847  H   ASP A 318      44.483  54.508  28.939  0.00  0.00      A    H  
ATOM   4848  CA  ASP A 318      46.053  54.327  27.525  0.00  0.00      A    C  
ATOM   4849  HA  ASP A 318      45.907  53.907  26.534  0.00  0.00      A    H  
ATOM   4850  CB  ASP A 318      45.903  55.851  27.405  0.00  0.00      A    C  
ATOM   4851  HB3 ASP A 318      44.902  56.062  27.052  0.00  0.00      A    H  
ATOM   4852  HB2 ASP A 318      46.593  56.226  26.650  0.00  0.00      A    H  
ATOM   4853  CG  ASP A 318      46.111  56.625  28.707  0.00  0.00      A    C  
ATOM   4854  OD1 ASP A 318      45.353  56.408  29.680  0.00  0.00      A    O  
ATOM   4855  OD2 ASP A 318      46.980  57.527  28.742  0.00  0.00      A    O  
ATOM   4856  C   ASP A 318      47.485  53.943  27.940  0.00  0.00      A    C  
ATOM   4857  O   ASP A 318      48.443  54.390  27.306  0.00  0.00      A    O  
ATOM   4858  N   TRP A 319      47.649  53.136  28.988  0.00  0.00      A    N  
ATOM   4859  H   TRP A 319      46.814  52.747  29.404  0.00  0.00      A    H  
ATOM   4860  CA  TRP A 319      48.930  52.859  29.653  0.00  0.00      A    C  
ATOM   4861  HA  TRP A 319      49.747  52.983  28.942  0.00  0.00      A    H  
ATOM   4862  CB  TRP A 319      49.095  53.876  30.801  0.00  0.00      A    C  
ATOM   4863  HB3 TRP A 319      49.166  53.346  31.748  0.00  0.00      A    H  
ATOM   4864  HB2 TRP A 319      48.202  54.499  30.880  0.00  0.00      A    H  
ATOM   4865  CG  TRP A 319      50.270  54.796  30.731  0.00  0.00      A    C  
ATOM   4866  CD1 TRP A 319      50.559  55.630  29.706  0.00  0.00      A    C  
ATOM   4867  HD1 TRP A 319      49.999  55.698  28.778  0.00  0.00      A    H  
ATOM   4868  NE1 TRP A 319      51.619  56.442  30.057  0.00  0.00      A    N  
ATOM   4869  HE1 TRP A 319      51.981  57.194  29.473  0.00  0.00      A    H  
ATOM   4870  CE2 TRP A 319      52.055  56.183  31.334  0.00  0.00      A    C  
ATOM   4871  CZ2 TRP A 319      53.052  56.755  32.132  0.00  0.00      A    C  
ATOM   4872  HZ2 TRP A 319      53.639  57.580  31.757  0.00  0.00      A    H  
ATOM   4873  CH2 TRP A 319      53.268  56.245  33.421  0.00  0.00      A    C  
ATOM   4874  HH2 TRP A 319      54.035  56.675  34.047  0.00  0.00      A    H  
ATOM   4875  CZ3 TRP A 319      52.496  55.169  33.890  0.00  0.00      A    C  
ATOM   4876  HZ3 TRP A 319      52.675  54.780  34.882  0.00  0.00      A    H  
ATOM   4877  CE3 TRP A 319      51.491  54.604  33.080  0.00  0.00      A    C  
ATOM   4878  HE3 TRP A 319      50.910  53.773  33.448  0.00  0.00      A    H  
ATOM   4879  CD2 TRP A 319      51.242  55.099  31.780  0.00  0.00      A    C  
ATOM   4880  C   TRP A 319      49.003  51.423  30.198  0.00  0.00      A    C  
ATOM   4881  O   TRP A 319      47.996  50.712  30.236  0.00  0.00      A    O  
ATOM   4882  N   ALA A 320      50.162  51.020  30.723  0.00  0.00      A    N  
ATOM   4883  H   ALA A 320      50.962  51.640  30.688  0.00  0.00      A    H  
ATOM   4884  CA  ALA A 320      50.314  49.790  31.502  0.00  0.00      A    C  
ATOM   4885  HA  ALA A 320      49.335  49.380  31.726  0.00  0.00      A    H  
ATOM   4886  CB  ALA A 320      51.068  48.744  30.674  0.00  0.00      A    C  
ATOM   4887  HB1 ALA A 320      50.923  47.755  31.100  0.00  0.00      A    H  
ATOM   4888  HB2 ALA A 320      50.709  48.736  29.647  0.00  0.00      A    H  
ATOM   4889  HB3 ALA A 320      52.131  48.964  30.686  0.00  0.00      A    H  
ATOM   4890  C   ALA A 320      51.009  50.061  32.843  0.00  0.00      A    C  
ATOM   4891  O   ALA A 320      51.680  51.077  33.019  0.00  0.00      A    O  
ATOM   4892  N   TRP A 321      50.878  49.130  33.787  0.00  0.00      A    N  
ATOM   4893  H   TRP A 321      50.338  48.306  33.554  0.00  0.00      A    H  
ATOM   4894  CA  TRP A 321      51.799  48.995  34.913  0.00  0.00      A    C  
ATOM   4895  HA  TRP A 321      51.961  49.978  35.349  0.00  0.00      A    H  
ATOM   4896  CB  TRP A 321      51.206  48.087  36.007  0.00  0.00      A    C  
ATOM   4897  HB3 TRP A 321      51.918  48.038  36.831  0.00  0.00      A    H  
ATOM   4898  HB2 TRP A 321      51.107  47.078  35.603  0.00  0.00      A    H  
ATOM   4899  CG  TRP A 321      49.869  48.482  36.572  0.00  0.00      A    C  
ATOM   4900  CD1 TRP A 321      48.680  48.091  36.068  0.00  0.00      A    C  
ATOM   4901  HD1 TRP A 321      48.568  47.465  35.198  0.00  0.00      A    H  
ATOM   4902  NE1 TRP A 321      47.643  48.601  36.822  0.00  0.00      A    N  
ATOM   4903  HE1 TRP A 321      46.657  48.481  36.592  0.00  0.00      A    H  
ATOM   4904  CE2 TRP A 321      48.112  49.352  37.868  0.00  0.00      A    C  
ATOM   4905  CZ2 TRP A 321      47.462  50.065  38.880  0.00  0.00      A    C  
ATOM   4906  HZ2 TRP A 321      46.384  50.053  38.953  0.00  0.00      A    H  
ATOM   4907  CH2 TRP A 321      48.229  50.788  39.802  0.00  0.00      A    C  
ATOM   4908  HH2 TRP A 321      47.740  51.332  40.598  0.00  0.00      A    H  
ATOM   4909  CZ3 TRP A 321      49.629  50.787  39.693  0.00  0.00      A    C  
ATOM   4910  HZ3 TRP A 321      50.208  51.353  40.407  0.00  0.00      A    H  
ATOM   4911  CE3 TRP A 321      50.277  50.062  38.669  0.00  0.00      A    C  
ATOM   4912  HE3 TRP A 321      51.355  50.072  38.595  0.00  0.00      A    H  
ATOM   4913  CD2 TRP A 321      49.535  49.314  37.731  0.00  0.00      A    C  
ATOM   4914  C   TRP A 321      53.141  48.474  34.361  0.00  0.00      A    C  
ATOM   4915  O   TRP A 321      53.413  47.273  34.391  0.00  0.00      A    O  
ATOM   4916  N   TRP A 322      53.914  49.362  33.726  0.00  0.00      A    N  
ATOM   4917  H   TRP A 322      53.558  50.306  33.626  0.00  0.00      A    H  
ATOM   4918  CA  TRP A 322      55.131  49.029  32.981  0.00  0.00      A    C  
ATOM   4919  HA  TRP A 322      54.847  48.376  32.156  0.00  0.00      A    H  
ATOM   4920  CB  TRP A 322      55.773  50.297  32.394  0.00  0.00      A    C  
ATOM   4921  HB3 TRP A 322      56.527  49.967  31.681  0.00  0.00      A    H  
ATOM   4922  HB2 TRP A 322      56.286  50.831  33.195  0.00  0.00      A    H  
ATOM   4923  CG  TRP A 322      54.895  51.274  31.678  0.00  0.00      A    C  
ATOM   4924  CD1 TRP A 322      54.638  52.540  32.079  0.00  0.00      A    C  
ATOM   4925  HD1 TRP A 322      55.028  53.002  32.978  0.00  0.00      A    H  
ATOM   4926  NE1 TRP A 322      53.795  53.154  31.176  0.00  0.00      A    N  
ATOM   4927  HE1 TRP A 322      53.423  54.087  31.316  0.00  0.00      A    H  
ATOM   4928  CE2 TRP A 322      53.484  52.317  30.126  0.00  0.00      A    C  
ATOM   4929  CZ2 TRP A 322      52.684  52.468  28.985  0.00  0.00      A    C  
ATOM   4930  HZ2 TRP A 322      52.185  53.407  28.792  0.00  0.00      A    H  
ATOM   4931  CH2 TRP A 322      52.567  51.389  28.091  0.00  0.00      A    C  
ATOM   4932  HH2 TRP A 322      51.959  51.475  27.206  0.00  0.00      A    H  
ATOM   4933  CZ3 TRP A 322      53.262  50.192  28.334  0.00  0.00      A    C  
ATOM   4934  HZ3 TRP A 322      53.170  49.366  27.642  0.00  0.00      A    H  
ATOM   4935  CE3 TRP A 322      54.088  50.063  29.468  0.00  0.00      A    C  
ATOM   4936  HE3 TRP A 322      54.623  49.138  29.641  0.00  0.00      A    H
[truncated: 5,863,391 more chars]
